# Supplementary material for: TPL‐2 kinase induces phagosome acidification to promote macrophage killing of bacteria
Source: EMBO J. 2021 Apr 21;40(10):e106188. doi: 10.15252/embj.2020106188 (PMC8126920; doi:10.15252/embj.2020106188)
Supplement: Supplementary file 2 — Dataset EV1 [file EMBJ-40-e106188-s003.xlsx]

## Sheet: proteinGroups_analysis_LFQ_pers
Fasta headers	Uniprot_Accession	Uniprot_ID	Unique peptides	Razor + unique peptides	Score	(-)Log t-test ANOVA	ANOVA Significant	Log2 (Average Intensity WT)	Log2 (Average Intensity (TPL2)	Log2 (TPL2/WT)	(-)Log t-test p value (TPL2/WT)	t-test Significant	Log2 (tpl2_3)	Log2 (tpl2_2)	Log2 (tpl2_1)	Log2 (wt3)	Log2 (wt2)	Log2 (wt1)
sp|Q91ZX7|LRP1_MOUSE Prolow-density lipoprotein receptor-related protein 1 OS=Mus musculus GN=Lrp1 PE=1 SV=1	Q91ZX7	LRP1_MOUSE	202	208	323.31	5.32863	+	31.5008	30.7909	-0.709823	3.69998	+	30.8385	30.6966	30.8378	31.5301	31.5257	31.4465
sp|Q8VDD5|MYH9_MOUSE Myosin-9 OS=Mus musculus GN=Myh9 PE=1 SV=4	Q8VDD5	MYH9_MOUSE	160	169	323.31	7.31282	+	30.1962	30.6033	0.407113	3.32132	+	30.5818	30.6073	30.6208	30.1563	30.1615	30.2707
sp|Q9JHU4|DYHC1_MOUSE Cytoplasmic dynein 1 heavy chain 1 OS=Mus musculus GN=Dync1h1 PE=1 SV=2	Q9JHU4	DYHC1_MOUSE	147	147	323.31	7.87374	+	26.4387	27.7034	1.26476	4.49062	+	27.7275	27.715	27.6678	26.4429	26.3355	26.5376
sp|Q8BX70|VP13C_MOUSE Vacuolar protein sorting-associated protein 13C OS=Mus musculus GN=Vps13c PE=1 SV=2	Q8BX70	VP13C_MOUSE	133	133	323.31	7.86574	+	27.7755	27.287	-0.488517	3.33476	+	27.2731	27.2963	27.2916	27.6912	27.7862	27.8492
sp|P26039|TLN1_MOUSE Talin-1 OS=Mus musculus GN=Tln1 PE=1 SV=2	P26039	TLN1_MOUSE	118	131	323.31	2.86676	+	28.799	29.152	0.353037	2.07271	+	29.1526	29.1297	29.1738	28.6903	28.7717	28.935
sp|Q9QXS1|PLEC_MOUSE Plectin OS=Mus musculus GN=Plec PE=1 SV=3	Q9QXS1	PLEC_MOUSE	124	126	323.31	5.136	+	25.9834	26.9709	0.98754	3.53989	+	26.9291	26.9166	27.0671	25.935	25.898	26.1173
sp|Q8R4Y4|STAB1_MOUSE Stabilin-1 OS=Mus musculus GN=Stab1 PE=1 SV=1	Q8R4Y4	STAB1_MOUSE	124	124	323.31	2.10697	+	31.8877	31.7024	-0.185293	0.379119		31.8126	31.5839	31.7107	32.0333	32.1269	31.5028
sp|Q69ZN7|MYOF_MOUSE Myoferlin OS=Mus musculus GN=Myof PE=1 SV=2	Q69ZN7	MYOF_MOUSE	116	116	323.31	6.00236	+	29.7082	29.3021	-0.406133	3.46229	+	29.2647	29.2754	29.366	29.6892	29.6958	29.7396
sp|Q8BL66|EEA1_MOUSE Early endosome antigen 1 OS=Mus musculus GN=Eea1 PE=1 SV=2	Q8BL66	EEA1_MOUSE	112	112	323.31	5.00145	+	29.2451	28.9047	-0.34039	1.87301	+	28.9185	28.7936	29.0021	29.1634	29.2274	29.3446
sp|Q61830|MRC1_MOUSE Macrophage mannose receptor 1 OS=Mus musculus GN=Mrc1 PE=1 SV=2	Q61830	MRC1_MOUSE	101	101	323.31	2.98922	+	31.7812	31.5503	-0.230903	0.80296		31.5995	31.4503	31.6012	31.893	31.9154	31.5352
sp|Q68FD5|CLH1_MOUSE Clathrin heavy chain 1 OS=Mus musculus GN=Cltc PE=1 SV=3	Q68FD5	CLH1_MOUSE	95	95	323.31	4.42426	+	30.0907	31.2678	1.17712	5.06314	+	31.2475	31.2586	31.2972	30.0181	30.1074	30.1465
sp|E9Q555|RN213_MOUSE E3 ubiquitin-protein ligase RNF213 OS=Mus musculus GN=Rnf213 PE=1 SV=2	E9Q555	RN213_MOUSE	79	79	222.72	3.56963	+	25.8089	26.383	0.57407	2.5368	+	26.4067	26.3342	26.408	25.7947	25.6693	25.9628
sp|Q62230|SN_MOUSE Sialoadhesin OS=Mus musculus GN=Siglec1 PE=1 SV=2	Q62230	SN_MOUSE	78	78	323.31	8.67425	+	30.6499	30.1896	-0.46026	3.194	+	30.1725	30.142	30.2544	30.6646	30.6996	30.5855
sp|Q99104|MYO5A_MOUSE Unconventional myosin-Va OS=Mus musculus GN=Myo5a PE=1 SV=2	Q99104	MYO5A_MOUSE	75	76	298.11	3.12545	+	27.0219	27.4033	0.38138	2.24944	+	27.334	27.4125	27.4634	26.9492	26.9767	27.1398
sp|B2RXS4|PLXB2_MOUSE Plexin-B2 OS=Mus musculus GN=Plxnb2 PE=1 SV=1	B2RXS4	PLXB2_MOUSE	73	75	323.31	6.38062	+	29.0238	28.5542	-0.46957	4.41062	+	28.5381	28.5254	28.5991	29.021	29.037	29.0133
sp|P26041|MOES_MOUSE Moesin OS=Mus musculus GN=Msn PE=1 SV=3	P26041	MOES_MOUSE	57	69	323.31	6.0014	+	30.2417	29.238	-1.00369	3.64852	+	29.1407	29.3049	29.2683	30.165	30.1961	30.3639
sp|P43406|ITAV_MOUSE Integrin alpha-V OS=Mus musculus GN=Itgav PE=1 SV=2	P43406	ITAV_MOUSE	67	67	323.31	2.47598	+	29.4938	29.0461	-0.44766	1.90192	+	29.1019	28.9371	29.0994	29.5513	29.6098	29.3203
sp|Q8BTM8|FLNA_MOUSE Filamin-A OS=Mus musculus GN=Flna PE=1 SV=5	Q8BTM8	FLNA_MOUSE	61	67	273.63	2.3416	+	26.7432	26.7977	0.05449	0.396495		26.8295	26.7442	26.8192	26.6636	26.7264	26.8395
sp|P20152|VIME_MOUSE Vimentin OS=Mus musculus GN=Vim PE=1 SV=3	P20152	VIME_MOUSE	59	65	323.31	5.24514	+	30.249	31.0444	0.79543	3.03704	+	30.9738	31.0643	31.0952	30.1049	30.2508	30.3913
sp|P19096|FAS_MOUSE Fatty acid synthase OS=Mus musculus GN=Fasn PE=1 SV=2	P19096	FAS_MOUSE	63	63	233.15	7.06596	+	25.1418	26.6087	1.46697	4.08494	+	26.5816	26.6939	26.5507	25.0925	25.0372	25.2956
sp|Q9JKF1|IQGA1_MOUSE Ras GTPase-activating-like protein IQGAP1 OS=Mus musculus GN=Iqgap1 PE=1 SV=2	Q9JKF1	IQGA1_MOUSE	59	63	323.31	4.55083	+	26.3004	26.9631	0.66272	2.88045	+	27.0095	26.884	26.9959	26.2264	26.2293	26.4455
sp|P14824|ANXA6_MOUSE Annexin A6 OS=Mus musculus GN=Anxa6 PE=1 SV=3	P14824	ANXA6_MOUSE	61	62	323.31	5.45799	+	29.2527	28.179	-1.07365	4.76818	+	28.1816	28.15	28.2054	29.1942	29.2317	29.3321
sp|P05555|ITAM_MOUSE Integrin alpha-M OS=Mus musculus GN=Itgam PE=1 SV=2	P05555	ITAM_MOUSE	57	57	323.31	2.80681	+	30.1709	29.3983	-0.77259	3.1654	+	29.4044	29.3151	29.4754	30.16	30.2915	30.0611
sp|Q3U7R1|ESYT1_MOUSE Extended synaptotagmin-1 OS=Mus musculus GN=Esyt1 PE=1 SV=2	Q3U7R1	ESYT1_MOUSE	55	56	323.31	5.47948	+	29.2238	28.384	-0.839817	4.00514	+	28.4342	28.3232	28.3946	29.1886	29.1735	29.3093
sp|P52480|KPYM_MOUSE Pyruvate kinase PKM OS=Mus musculus GN=Pkm PE=1 SV=4	P52480	KPYM_MOUSE	54	54	323.31	2.37178	+	30.4363	31.0417	0.605447	3.09564	+	31.0622	30.9325	31.1306	30.374	30.4813	30.4537
sp|Q810A7|DDX42_MOUSE ATP-dependent RNA helicase DDX42 OS=Mus musculus GN=Ddx42 PE=1 SV=3	Q810A7	DDX42_MOUSE	54	54	323.31	3.71876	+	28.3898	28.029	-0.360773	1.25452		27.983	27.903	28.201	28.2531	28.3282	28.588
sp|Q9ES52|SHIP1_MOUSE Phosphatidylinositol 3,4,5-trisphosphate 5-phosphatase 1 OS=Mus musculus GN=Inpp5d PE=1 SV=2	Q9ES52	SHIP1_MOUSE	51	53	231.35	3.02697	+	26.8075	27.1005	0.292937	1.99278	+	27.0387	27.0788	27.1839	26.7717	26.7501	26.9008
sp|P06800|PTPRC_MOUSE Receptor-type tyrosine-protein phosphatase C OS=Mus musculus GN=Ptprc PE=1 SV=3	P06800	PTPRC_MOUSE	51	51	323.31	3.876	+	28.4369	27.8894	-0.547517	3.31527	+	27.903	27.8162	27.949	28.4109	28.5071	28.3928
sp|P20029|GRP78_MOUSE 78 kDa glucose-regulated protein OS=Mus musculus GN=Hspa5 PE=1 SV=3	P20029	GRP78_MOUSE	46	49	319.52	4.58652	+	29.1542	29.6505	0.496293	2.83418	+	29.6558	29.6494	29.6462	29.1319	29.0568	29.2738
sp|Q80TH2|ERBIN_MOUSE Erbin OS=Mus musculus GN=Erbin PE=1 SV=3	Q80TH2	ERBIN_MOUSE	47	49	288.24	5.32003	+	26.6977	26.28	-0.41775	2.85246	+	26.2483	26.3397	26.2519	26.6875	26.6274	26.7782
sp|P08113|ENPL_MOUSE Endoplasmin OS=Mus musculus GN=Hsp90b1 PE=1 SV=2	P08113	ENPL_MOUSE	46	48	313.28	3.82049	+	28.2693	28.8115	0.54224	2.57092	+	28.8409	28.7843	28.8093	28.2598	28.1355	28.4126
sp|G5E829|AT2B1_MOUSE Plasma membrane calcium-transporting ATPase 1 OS=Mus musculus GN=Atp2b1 PE=1 SV=1	G5E829	AT2B1_MOUSE	47	47	278.81	6.39075	+	28.3478	28.0606	-0.287213	2.22527	+	28.0076	28.0404	28.1337	28.3208	28.299	28.4235
sp|P50516|VATA_MOUSE V-type proton ATPase catalytic subunit A OS=Mus musculus GN=Atp6v1a PE=1 SV=2	P50516	VATA_MOUSE	47	47	323.31	5.94475	+	30.6748	29.836	-0.838747	4.38998	+	29.8249	29.7784	29.9048	30.6308	30.6943	30.6993
sp|O70318|E41L2_MOUSE Band 4.1-like protein 2 OS=Mus musculus GN=Epb41l2 PE=1 SV=2	O70318	E41L2_MOUSE	44	46	323.31	5.98862	+	27.7652	26.9728	-0.79246	3.40967	+	26.9298	26.9874	27.0012	27.7417	27.6598	27.8942
sp|P58681|TLR7_MOUSE Toll-like receptor 7 OS=Mus musculus GN=Tlr7 PE=1 SV=1	P58681	TLR7_MOUSE	46	46	323.31	2.23681	+	29.3357	28.838	-0.49776	2.09056	+	28.8787	28.706	28.9293	29.3236	29.4733	29.2102
sp|P97449|AMPN_MOUSE Aminopeptidase N OS=Mus musculus GN=Anpep PE=1 SV=4	P97449	AMPN_MOUSE	46	46	323.31	5.54462	+	29.1986	28.5294	-0.669127	3.21611	+	28.492	28.5338	28.5625	29.104	29.1682	29.3235
sp|Q8VDN2|AT1A1_MOUSE Sodium/potassium-transporting ATPase subunit alpha-1 OS=Mus musculus GN=Atp1a1 PE=1 SV=1	Q8VDN2	AT1A1_MOUSE	31	46	323.31	2.31712	+	28.3188	27.8953	-0.423533	1.70909	+	27.8467	27.9106	27.9285	28.226	28.1935	28.5369
sp|P41233|ABCA1_MOUSE ATP-binding cassette sub-family A member 1 OS=Mus musculus GN=Abca1 PE=1 SV=4	P41233	ABCA1_MOUSE	43	44	195.75	5.59486	+	25.7665	25.497	-0.26956	2.14373	+	25.4846	25.4481	25.5581	25.7049	25.7471	25.8476
sp|Q7TT50|MRCKB_MOUSE Serine/threonine-protein kinase MRCK beta OS=Mus musculus GN=Cdc42bpb PE=1 SV=2	Q7TT50	MRCKB_MOUSE	42	43	150.76	3.41128	+	25.3185	25.2148	-0.10373	0.541404		25.1285	25.2136	25.3024	25.2243	25.2805	25.4508
sp|O70309|ITB5_MOUSE Integrin beta-5 OS=Mus musculus GN=Itgb5 PE=1 SV=2	O70309	ITB5_MOUSE	42	42	323.31	2.51545	+	28.8506	28.3514	-0.49916	1.95043	+	28.4515	28.1803	28.4225	28.8517	28.9745	28.7255
sp|Q62167|DDX3X_MOUSE ATP-dependent RNA helicase DDX3X OS=Mus musculus GN=Ddx3x PE=1 SV=3;sp|P16381|DDX3L_MOUSE Putative ATP-dependent RNA helicase Pl10 OS=Mus musculus GN=D1Pas1 PE=1 SV=1	Q62167	DDX3X_MOUSE	14	42	233.33	3.8653	+	29.0358	28.8666	-0.169257	1.3991	+	28.8338	28.8226	28.9432	28.961	29.0433	29.1032
sp|Q6NXI6|RPRD2_MOUSE Regulation of nuclear pre-mRNA domain-containing protein 2 OS=Mus musculus GN=Rprd2 PE=1 SV=1	Q6NXI6	RPRD2_MOUSE	42	42	288.27	3.85587	+	26.0468	25.3389	-0.7079	2.98892	+	25.2402	25.3721	25.4045	25.9544	26.012	26.1741
sp|Q7TMB8|CYFP1_MOUSE Cytoplasmic FMR1-interacting protein 1 OS=Mus musculus GN=Cyfip1 PE=1 SV=1	Q7TMB8	CYFP1_MOUSE	24	42	122.32	6.6629	+	25.7166	26.6794	0.962757	4.16302	+	26.6252	26.6369	26.7761	25.7344	25.755	25.6604
sp|Q8C129|LCAP_MOUSE Leucyl-cystinyl aminopeptidase OS=Mus musculus GN=Lnpep PE=1 SV=1	Q8C129	LCAP_MOUSE	42	42	316.41	4.96676	+	28.8538	28.2212	-0.63253	4.44117	+	28.2374	28.2328	28.1934	28.7977	28.8759	28.8877
sp|Q8C3J5|DOCK2_MOUSE Dedicator of cytokinesis protein 2 OS=Mus musculus GN=Dock2 PE=1 SV=3	Q8C3J5	DOCK2_MOUSE	42	42	92.339	3.73012	+	25.0053	25.5363	0.53096	3.41128	+	25.6084	25.4651	25.5353	24.9836	25.0548	24.9775
sp|O35350|CAN1_MOUSE Calpain-1 catalytic subunit OS=Mus musculus GN=Capn1 PE=1 SV=1	O35350	CAN1_MOUSE	41	41	243.33	5.2066	+	27.7389	27.3556	-0.3833	2.06074	+	27.3761	27.3434	27.3472	27.6568	27.6624	27.8975
sp|Q6R5N8|TLR13_MOUSE Toll-like receptor 13 OS=Mus musculus GN=Tlr13 PE=1 SV=1	Q6R5N8	TLR13_MOUSE	41	41	230	2.58403	+	29.2885	28.7478	-0.540743	3.1295	+	28.7258	28.6705	28.8469	29.3397	29.258	29.2678
sp|Q9DBG3|AP2B1_MOUSE AP-2 complex subunit beta OS=Mus musculus GN=Ap2b1 PE=1 SV=1	Q9DBG3	AP2B1_MOUSE	23	41	197.32	5.15627	+	27.7609	27.2796	-0.481333	2.27192	+	27.3439	27.1506	27.3441	27.6424	27.8142	27.826
sp|Q9Z0R6|ITSN2_MOUSE Intersectin-2 OS=Mus musculus GN=Itsn2 PE=1 SV=2	Q9Z0R6	ITSN2_MOUSE	41	41	133.31	5.00234	+	25.5457	25.0573	-0.488487	1.89569	+	24.9941	25.1857	24.992	25.4475	25.4562	25.7335
sp|P63017|HSP7C_MOUSE Heat shock cognate 71 kDa protein OS=Mus musculus GN=Hspa8 PE=1 SV=1	P63017	HSP7C_MOUSE	26	40	287.11	1.47535	+	29.8486	29.9019	0.0532933	0.561005		29.8601	29.8897	29.9559	29.8039	29.8332	29.9087
sp|P09581|CSF1R_MOUSE Macrophage colony-stimulating factor 1 receptor OS=Mus musculus GN=Csf1r PE=1 SV=3	P09581	CSF1R_MOUSE	39	39	323.31	5.37738	+	29.2751	28.839	-0.43609	3.5884	+	28.8191	28.8129	28.8852	29.2826	29.2247	29.318
sp|P27773|PDIA3_MOUSE Protein disulfide-isomerase A3 OS=Mus musculus GN=Pdia3 PE=1 SV=2	P27773	PDIA3_MOUSE	39	39	212.23	2.1487	+	28.7054	29.0653	0.359853	1.61023	+	29.008	29.018	29.1699	28.6663	28.5765	28.8735
sp|Q62351|TFR1_MOUSE Transferrin receptor protein 1 OS=Mus musculus GN=Tfrc PE=1 SV=1	Q62351	TFR1_MOUSE	38	39	254.31	3.35914	+	27.1894	26.6138	-0.57552	2.58443	+	26.5843	26.6694	26.5878	27.1205	27.0959	27.3517
sp|Q9Z1G4|VPP1_MOUSE V-type proton ATPase 116 kDa subunit a isoform 1 OS=Mus musculus GN=Atp6v0a1 PE=1 SV=3	Q9Z1G4	VPP1_MOUSE	37	39	323.31	4.3127	+	29.7773	29.2476	-0.5297	3.28919	+	29.2829	29.1646	29.2953	29.7164	29.8143	29.8012
sp|P11499|HS90B_MOUSE Heat shock protein HSP 90-beta OS=Mus musculus GN=Hsp90ab1 PE=1 SV=3	P11499	HS90B_MOUSE	22	38	192.05	5.65186	+	27.0704	28.0463	0.97588	4.4025	+	28.0359	28.0581	28.0448	27.0088	27.0346	27.1678
sp|Q07113|MPRI_MOUSE Cation-independent mannose-6-phosphate receptor OS=Mus musculus GN=Igf2r PE=1 SV=1	Q07113	MPRI_MOUSE	38	38	117.9	4.99672	+	24.6645	23.7275	-0.936953	3.4289	+	23.8496	23.5762	23.7569	24.68	24.6993	24.6142
sp|Q61739|ITA6_MOUSE Integrin alpha-6 OS=Mus musculus GN=Itga6 PE=1 SV=3	Q61739	ITA6_MOUSE	38	38	223.33	3.50788	+	26.8118	26.1115	-0.70033	3.38524	+	26.1667	26.0145	26.1533	26.7511	26.7904	26.8939
sp|Q7TQK5|CCD93_MOUSE Coiled-coil domain-containing protein 93 OS=Mus musculus GN=Ccdc93 PE=1 SV=1	Q7TQK5	CCD93_MOUSE	38	38	113.49	4.04826	+	26.3511	25.9411	-0.41007	2.50722	+	25.9488	25.8968	25.9775	26.2317	26.4175	26.4042
sp|Q80SU7|GVIN1_MOUSE Interferon-induced very large GTPase 1 OS=Mus musculus GN=Gvin1 PE=1 SV=1	Q80SU7	GVIN1_MOUSE	38	38	80.796	2.39824	+	24.971	24.4832	-0.48786	2.96754	+	24.4407	24.5468	24.462	24.8823	24.9844	25.0464
sp|Q8K1B8|URP2_MOUSE Fermitin family homolog 3 OS=Mus musculus GN=Fermt3 PE=1 SV=1	Q8K1B8	URP2_MOUSE	38	38	200.3	5.75978	+	27.1133	28.0988	0.985497	3.7534	+	28.0723	28.0816	28.1425	27.0057	27.0899	27.2443
sp|P16858|G3P_MOUSE Glyceraldehyde-3-phosphate dehydrogenase OS=Mus musculus GN=Gapdh PE=1 SV=2	P16858	G3P_MOUSE	37	37	323.31	3.96981	+	33.0415	32.643	-0.398497	1.83978	+	32.5806	32.6867	32.6617	33.0275	32.8914	33.2055
sp|P70398|USP9X_MOUSE Probable ubiquitin carboxyl-terminal hydrolase FAF-X OS=Mus musculus GN=Usp9x PE=1 SV=2	P70398	USP9X_MOUSE	37	37	98.323	2.85856	+	23.7766	24.7553	0.978673	2.33691	+	24.6779	24.746	24.8421	23.4623	23.852	24.0156
sp|P48036|ANXA5_MOUSE Annexin A5 OS=Mus musculus GN=Anxa5 PE=1 SV=1	P48036	ANXA5_MOUSE	36	36	323.31	4.24956	+	30.3712	29.3059	-1.06534	2.62981	+	29.301	29.2418	29.3749	30.12	30.3544	30.6392
sp|P97333|NRP1_MOUSE Neuropilin-1 OS=Mus musculus GN=Nrp1 PE=1 SV=2	P97333	NRP1_MOUSE	36	36	323.31	3.32141	+	27.4442	27.0974	-0.34678	2.34644	+	27.1386	26.9829	27.1706	27.4435	27.4164	27.4726
sp|P97820|M4K4_MOUSE Mitogen-activated protein kinase kinase kinase kinase 4 OS=Mus musculus GN=Map4k4 PE=1 SV=1	P97820	M4K4_MOUSE	23	36	138.3	3.61622	+	26.1348	25.732	-0.402777	2.434	+	25.7415	25.6678	25.7866	26.0634	26.0949	26.246
sp|Q61656|DDX5_MOUSE Probable ATP-dependent RNA helicase DDX5 OS=Mus musculus GN=Ddx5 PE=1 SV=2	Q61656	DDX5_MOUSE	30	36	176.98	3.98149	+	27.03	27.4224	0.392367	1.66994	+	27.3918	27.3188	27.5565	26.9419	26.9573	27.1908
sp|Q8BHN3|GANAB_MOUSE Neutral alpha-glucosidase AB OS=Mus musculus GN=Ganab PE=1 SV=1	Q8BHN3	GANAB_MOUSE	36	36	140.65	5.43093	+	25.2616	25.4996	0.238	2.60233	+	25.5057	25.4772	25.5158	25.3256	25.214	25.245
sp|P10107|ANXA1_MOUSE Annexin A1 OS=Mus musculus GN=Anxa1 PE=1 SV=2	P10107	ANXA1_MOUSE	35	35	323.31	3.22159	+	28.7634	28.3848	-0.378647	1.1786		28.3464	28.4816	28.3263	28.4893	28.8301	28.9708
sp|P17427|AP2A2_MOUSE AP-2 complex subunit alpha-2 OS=Mus musculus GN=Ap2a2 PE=1 SV=2	P17427	AP2A2_MOUSE	25	35	210.78	6.33475	+	27.6889	27.3552	-0.333683	2.34002	+	27.3157	27.3772	27.3728	27.6247	27.7977	27.6443
sp|P62814|VATB2_MOUSE V-type proton ATPase subunit B, brain isoform OS=Mus musculus GN=Atp6v1b2 PE=1 SV=1	P62814	VATB2_MOUSE	35	35	323.31	5.83357	+	30.0428	29.2255	-0.817307	4.21632	+	29.2586	29.2152	29.2026	29.9835	30.0182	30.1267
sp|Q8BYW1|RHG25_MOUSE Rho GTPase-activating protein 25 OS=Mus musculus GN=Arhgap25 PE=1 SV=2	Q8BYW1	RHG25_MOUSE	35	35	255.49	3.52769	+	26.2083	26.8624	0.65409	2.25309	+	26.9497	26.7451	26.8925	26.0289	26.2071	26.389
sp|Q8CI51|PDLI5_MOUSE PDZ and LIM domain protein 5 OS=Mus musculus GN=Pdlim5 PE=1 SV=4	Q8CI51	PDLI5_MOUSE	35	35	323.31	5.14969	+	27.6899	27.1302	-0.559677	2.97342	+	27.1187	27.0628	27.2091	27.5913	27.7203	27.7581
sp|Q8CIE6|COPA_MOUSE Coatomer subunit alpha OS=Mus musculus GN=Copa PE=1 SV=2	Q8CIE6	COPA_MOUSE	35	35	131.02	3.67674	+	24.9652	25.9701	1.00486	2.57594	+	26.0918	25.9415	25.8769	24.7766	24.8874	25.2317
sp|E9PVA8|GCN1_MOUSE eIF-2-alpha kinase activator GCN1 OS=Mus musculus GN=Gcn1 PE=1 SV=1	E9PVA8	GCN1_MOUSE	34	34	97.304	3.5687	+	24.0178	24.6804	0.662593	2.20938	+	24.7045	24.6194	24.7173	23.8567	23.9404	24.2564
sp|Q6P5E4|UGGG1_MOUSE UDP-glucose:glycoprotein glucosyltransferase 1 OS=Mus musculus GN=Uggt1 PE=1 SV=4	Q6P5E4	UGGG1_MOUSE	34	34	112.71	2.76191	+	24.475	24.9957	0.520777	2.57264	+	24.9389	25.0582	24.9901	24.3452	24.4923	24.5874
sp|Q8BQ30|PPR18_MOUSE Phostensin OS=Mus musculus GN=Ppp1r18 PE=1 SV=1	Q8BQ30	PPR18_MOUSE	34	34	285.95	3.11518	+	27.4696	27.9776	0.507913	2.05665	+	28.0936	27.8335	28.0055	27.3594	27.4395	27.61
sp|Q8BZZ3|WWP1_MOUSE NEDD4-like E3 ubiquitin-protein ligase WWP1 OS=Mus musculus GN=Wwp1 PE=1 SV=2	Q8BZZ3	WWP1_MOUSE	24	34	218.24	3.76045	+	26.871	26.3698	-0.50112	3.34085	+	26.3854	26.4221	26.3021	26.8247	26.857	26.9312
sp|Q8R420|ABCA3_MOUSE ATP-binding cassette sub-family A member 3 OS=Mus musculus GN=Abca3 PE=1 SV=3	Q8R420	ABCA3_MOUSE	30	34	130.97	3.45233	+	26.1147	25.5322	-0.58256	2.36033	+	25.5864	25.3873	25.6228	25.9782	26.1728	26.1931
sp|O35639|ANXA3_MOUSE Annexin A3 OS=Mus musculus GN=Anxa3 PE=1 SV=4	O35639	ANXA3_MOUSE	32	33	231.28	8.57028	+	28.0883	26.3382	-1.75008	5.33525	+	26.3629	26.3371	26.3147	28.0319	28.045	28.1881
sp|P08003|PDIA4_MOUSE Protein disulfide-isomerase A4 OS=Mus musculus GN=Pdia4 PE=1 SV=3	P08003	PDIA4_MOUSE	33	33	110.59	3.35071	+	25.2956	25.8487	0.553067	2.35451	+	25.8609	25.9007	25.7844	25.1416	25.2946	25.4507
sp|P10126|EF1A1_MOUSE Elongation factor 1-alpha 1 OS=Mus musculus GN=Eef1a1 PE=1 SV=3	P10126	EF1A1_MOUSE	33	33	323.31	5.70322	+	32.0209	32.9518	0.930867	3.32841	+	32.8461	33.0807	32.9286	31.9674	31.9618	32.1336
sp|P17182|ENOA_MOUSE Alpha-enolase OS=Mus musculus GN=Eno1 PE=1 SV=3	P17182	ENOA_MOUSE	29	33	323.31	1.57835	+	27.8558	27.7934	-0.06241	0.232074		27.8503	27.8155	27.7143	27.8008	27.7216	28.045
sp|P52332|JAK1_MOUSE Tyrosine-protein kinase JAK1 OS=Mus musculus GN=Jak1 PE=1 SV=1	P52332	JAK1_MOUSE	31	33	110.41	3.07521	+	25.8739	25.4892	-0.384643	1.94393	+	25.529	25.3713	25.5674	25.7514	25.9125	25.9578
sp|Q8BWQ6|CP062_MOUSE UPF0505 protein C16orf62 homolog OS=Mus musculus PE=1 SV=2	Q8BWQ6	CP062_MOUSE	33	33	151.5	2.47013	+	26.2203	25.8769	-0.343457	2.85935	+	25.9576	25.8438	25.8291	26.2279	26.1907	26.2423
sp|Q99PL5|RRBP1_MOUSE Ribosome-binding protein 1 OS=Mus musculus GN=Rrbp1 PE=1 SV=2	Q99PL5	RRBP1_MOUSE	33	33	128.36	2.16125	+	24.61	25.4441	0.834127	1.85243	+	25.0514	25.6634	25.6175	24.5827	24.6818	24.5654
sp|Q9WTI7|MYO1C_MOUSE Unconventional myosin-Ic OS=Mus musculus GN=Myo1c PE=1 SV=2	Q9WTI7	MYO1C_MOUSE	32	33	110.27	4.46101	+	25.4775	25.4593	-0.0182	0.0803579		25.4636	25.5231	25.3913	25.5269	25.3389	25.5669
sp|O08917|FLOT1_MOUSE Flotillin-1 OS=Mus musculus GN=Flot1 PE=1 SV=1	O08917	FLOT1_MOUSE	32	32	227.79	3.34039	+	28.128	27.6191	-0.508937	2.38239	+	27.7296	27.5103	27.6174	28.015	28.1567	28.2123
sp|O88307|SORL_MOUSE Sortilin-related receptor OS=Mus musculus GN=Sorl1 PE=1 SV=3	O88307	SORL_MOUSE	32	32	76.034	1.98488	+	24.2921	23.6858	-0.606237	1.99639	+	23.8099	23.4372	23.8104	24.2101	24.3624	24.3038
sp|P10852|4F2_MOUSE 4F2 cell-surface antigen heavy chain OS=Mus musculus GN=Slc3a2 PE=1 SV=1	P10852	4F2_MOUSE	31	32	323.31	3.47068	+	29.6663	29.1585	-0.507763	2.35157	+	29.1287	29.1689	29.178	29.5541	29.6083	29.8365
sp|P37040|NCPR_MOUSE NADPH--cytochrome P450 reductase OS=Mus musculus GN=Por PE=1 SV=2	P37040	NCPR_MOUSE	32	32	142.31	1.93027	+	26.9357	26.8332	-0.102477	0.647179		26.8523	26.8762	26.771	26.8559	26.8887	27.0624
sp|Q3UQ44|IQGA2_MOUSE Ras GTPase-activating-like protein IQGAP2 OS=Mus musculus GN=Iqgap2 PE=1 SV=2	Q3UQ44	IQGA2_MOUSE	32	32	78.015	3.42159	+	24.2872	24.4799	0.19279	0.646081		24.3744	24.4173	24.6481	24.1576	24.2096	24.4943
sp|Q60634|FLOT2_MOUSE Flotillin-2 OS=Mus musculus GN=Flot2 PE=1 SV=2	Q60634	FLOT2_MOUSE	32	32	153.6	3.87574	+	27.9652	27.4968	-0.46845	3.20429	+	27.528	27.4754	27.487	27.9299	27.9104	28.0554
sp|Q99LJ0|CT2NL_MOUSE CTTNBP2 N-terminal-like protein OS=Mus musculus GN=Cttnbp2nl PE=1 SV=1	Q99LJ0	CT2NL_MOUSE	32	32	193.77	4.28018	+	25.4051	26.2423	0.837177	2.60099	+	26.1118	26.3711	26.2439	25.34	25.2761	25.5992
sp|Q9WU78|PDC6I_MOUSE Programmed cell death 6-interacting protein OS=Mus musculus GN=Pdcd6ip PE=1 SV=3	Q9WU78	PDC6I_MOUSE	32	32	100.94	2.90938	+	25.4323	25.7499	0.31758	1.58437	+	25.8568	25.6291	25.7638	25.3859	25.3521	25.5589
sp|P09055|ITB1_MOUSE Integrin beta-1 OS=Mus musculus GN=Itgb1 PE=1 SV=1	P09055	ITB1_MOUSE	31	31	202.01	2.77426	+	27.0154	26.4721	-0.543273	2.10573	+	26.5667	26.4864	26.3633	27.108	27.1085	26.8298
sp|P09103|PDIA1_MOUSE Protein disulfide-isomerase OS=Mus musculus GN=P4hb PE=1 SV=2	P09103	PDIA1_MOUSE	31	31	189.31	3.22437	+	27.4201	27.8331	0.413023	2.0535	+	27.8234	27.849	27.8269	27.4092	27.2765	27.5746
sp|P29351|PTN6_MOUSE Tyrosine-protein phosphatase non-receptor type 6 OS=Mus musculus GN=Ptpn6 PE=1 SV=2	P29351	PTN6_MOUSE	31	31	200.51	2.45316	+	26.4512	26.8473	0.39609	1.89209	+	26.8635	26.8544	26.8241	26.3818	26.3389	26.633
sp|P39054|DYN2_MOUSE Dynamin-2 OS=Mus musculus GN=Dnm2 PE=1 SV=2	P39054	DYN2_MOUSE	25	31	108.69	3.31967	+	25.7158	25.1856	-0.53012	1.69055	+	25.2786	24.9539	25.3244	25.6082	25.6632	25.8759
sp|P70704|AT8A1_MOUSE Phospholipid-transporting ATPase IA OS=Mus musculus GN=Atp8a1 PE=1 SV=2	P70704	AT8A1_MOUSE	30	31	187.76	2.03794	+	26.601	26.1401	-0.460863	1.68564	+	26.3361	25.9502	26.1341	26.5291	26.5653	26.7085
sp|Q8CIH5|PLCG2_MOUSE 1-phosphatidylinositol 4,5-bisphosphate phosphodiesterase gamma-2 OS=Mus musculus GN=Plcg2 PE=1 SV=1	Q8CIH5	PLCG2_MOUSE	30	31	137.34	7.64078	+	23.8182	24.9485	1.13033	4.60889	+	24.9325	24.9919	24.9212	23.8054	23.7455	23.9036
sp|Q9DCD0|6PGD_MOUSE 6-phosphogluconate dehydrogenase, decarboxylating OS=Mus musculus GN=Pgd PE=1 SV=3	Q9DCD0	6PGD_MOUSE	31	31	245.95	4.11477	+	27.2027	27.9939	0.791193	2.72221	+	27.8839	28.1042	27.9937	27.1808	27.0621	27.3653
sp|B1AVY7|KI16B_MOUSE Kinesin-like protein KIF16B OS=Mus musculus GN=Kif16b PE=1 SV=1	B1AVY7	KI16B_MOUSE	29	30	70.528	4.96053	+	24.5353	23.2277	-1.30758	3.42682	+	23.2029	23.3159	23.1645	24.3207	24.6132	24.6721
sp|P05064|ALDOA_MOUSE Fructose-bisphosphate aldolase A OS=Mus musculus GN=Aldoa PE=1 SV=2	P05064	ALDOA_MOUSE	27	30	206.72	6.20109	+	27.5058	28.1037	0.597937	2.25581	+	28.0049	28.0964	28.2099	27.3502	27.4966	27.6705
sp|P08752|GNAI2_MOUSE Guanine nucleotide-binding protein G(i) subunit alpha-2 OS=Mus musculus GN=Gnai2 PE=1 SV=5	P08752	GNAI2_MOUSE	21	30	263.15	5.92168	+	31.3634	30.7306	-0.632753	3.58107	+	30.7706	30.7245	30.6967	31.316	31.316	31.4581
sp|P09411|PGK1_MOUSE Phosphoglycerate kinase 1 OS=Mus musculus GN=Pgk1 PE=1 SV=4	P09411	PGK1_MOUSE	30	30	224.38	6.61864	+	26.9	28.0918	1.19181	3.05874	+	28.0963	27.9975	28.1817	26.7313	26.8304	27.1384
sp|P18242|CATD_MOUSE Cathepsin D OS=Mus musculus GN=Ctsd PE=1 SV=1	P18242	CATD_MOUSE	30	30	323.31	1.91285	+	33.7929	33.146	-0.646953	2.85088	+	33.05	33.2186	33.1693	33.8528	33.8634	33.6626
sp|Q2TBE6|P4K2A_MOUSE Phosphatidylinositol 4-kinase type 2-alpha OS=Mus musculus GN=Pi4k2a PE=1 SV=1	Q2TBE6	P4K2A_MOUSE	30	30	167.39	2.21168	+	27.7619	27.1434	-0.61848	3.24239	+	27.2289	27.0674	27.1339	27.7279	27.7146	27.8431
sp|Q61093|CY24B_MOUSE Cytochrome b-245 heavy chain OS=Mus musculus GN=Cybb PE=1 SV=1	Q61093	CY24B_MOUSE	30	30	323.31	3.14943	+	29.7392	29.141	-0.59818	2.80638	+	29.122	29.0969	29.2042	29.7495	29.8568	29.6113
sp|Q8R361|RFIP5_MOUSE Rab11 family-interacting protein 5 OS=Mus musculus GN=Rab11fip5 PE=1 SV=2	Q8R361	RFIP5_MOUSE	30	30	157.81	2.69297	+	26.3774	25.994	-0.383373	1.42327	+	26.0053	25.9168	26.0599	26.1952	26.3379	26.599
sp|Q9CW46|RAVR1_MOUSE Ribonucleoprotein PTB-binding 1 OS=Mus musculus GN=Raver1 PE=1 SV=2	Q9CW46	RAVR1_MOUSE	30	30	323.31	3.16188	+	27.1908	26.6661	-0.52466	1.99363	+	26.7145	26.558	26.7259	27.0299	27.1659	27.3765
sp|Q9EQP2|EHD4_MOUSE EH domain-containing protein 4 OS=Mus musculus GN=Ehd4 PE=1 SV=1	Q9EQP2	EHD4_MOUSE	27	30	231.67	2.02815	+	28.5333	28.606	0.07273	0.298621		28.6419	28.499	28.6771	28.4162	28.491	28.6926
sp|Q9QY06|MYO9B_MOUSE Unconventional myosin-IXb OS=Mus musculus GN=Myo9b PE=1 SV=2	Q9QY06	MYO9B_MOUSE	30	30	64.143	4.02448	+	22.4412	24.2567	1.81552	2.68822	+	23.8602	24.2746	24.6353	22.6823	22.2942	22.347
sp|B2RX12|MRP3_MOUSE Canalicular multispecific organic anion transporter 2 OS=Mus musculus GN=Abcc3 PE=1 SV=1	B2RX12	MRP3_MOUSE	29	29	91.884	3.05135	+	25.4536	24.9882	-0.465337	1.68605	+	24.8577	24.9363	25.1707	25.426	25.3258	25.6089
sp|P27870|VAV_MOUSE Proto-oncogene vav OS=Mus musculus GN=Vav1 PE=1 SV=1	P27870	VAV_MOUSE	28	29	114.39	4.70662	+	24.8461	25.8391	0.992927	2.88428	+	25.7208	25.8737	25.9227	24.8258	24.6707	25.042
sp|P42932|TCPQ_MOUSE T-complex protein 1 subunit theta OS=Mus musculus GN=Cct8 PE=1 SV=3	P42932	TCPQ_MOUSE	29	29	87.541	5.92672	+	24.9654	26.2869	1.32149	3.43494	+	26.3066	26.1834	26.3706	24.9125	24.816	25.1677
sp|P80314|TCPB_MOUSE T-complex protein 1 subunit beta OS=Mus musculus GN=Cct2 PE=1 SV=4	P80314	TCPB_MOUSE	29	29	152.5	6.23022	+	25.2683	26.3972	1.1289	4.82975	+	26.4738	26.389	26.3289	25.2971	25.2431	25.2647
sp|Q03265|ATPA_MOUSE ATP synthase subunit alpha, mitochondrial OS=Mus musculus GN=Atp5a1 PE=1 SV=1	Q03265	ATPA_MOUSE	29	29	171.07	7.66553	+	26.4177	28.2574	1.83966	5.34746	+	28.2455	28.2625	28.264	26.3603	26.3675	26.5254
sp|Q61233|PLSL_MOUSE Plastin-2 OS=Mus musculus GN=Lcp1 PE=1 SV=4	Q61233	PLSL_MOUSE	29	29	111.94	2.46508	+	26.1304	26.4854	0.35494	1.23334		26.4123	26.5896	26.4541	25.913	26.3428	26.1355
sp|Q810B6|ANFY1_MOUSE Rabankyrin-5 OS=Mus musculus GN=Ankfy1 PE=1 SV=2	Q810B6	ANFY1_MOUSE	29	29	265.85	1.70415	+	25.847	26.3722	0.52521	1.75613	+	26.4356	26.206	26.4751	25.7053	25.7829	26.0528
sp|Q91YQ5|RPN1_MOUSE Dolichyl-diphosphooligosaccharide--protein glycosyltransferase subunit 1 OS=Mus musculus GN=Rpn1 PE=1 SV=1	Q91YQ5	RPN1_MOUSE	29	29	205.98	3.39588	+	26.5102	27.107	0.59682	3.15208	+	27.0892	27.0581	27.1737	26.4483	26.4665	26.6157
sp|Q9EQU3|TLR9_MOUSE Toll-like receptor 9 OS=Mus musculus GN=Tlr9 PE=1 SV=3	Q9EQU3	TLR9_MOUSE	29	29	126.74	2.63004	+	26.6007	26.3028	-0.29796	1.25455		26.4617	26.1232	26.3233	26.5328	26.565	26.7044
sp|Q9JL26|FMNL1_MOUSE Formin-like protein 1 OS=Mus musculus GN=Fmnl1 PE=1 SV=1	Q9JL26	FMNL1_MOUSE	27	29	88.144	2.57856	+	24.8522	25.5098	0.65759	2.44902	+	25.5289	25.3969	25.6036	24.69	24.873	24.9937
sp|Q9QZC2|PLXC1_MOUSE Plexin-C1 OS=Mus musculus GN=Plxnc1 PE=1 SV=1	Q9QZC2	PLXC1_MOUSE	29	29	109.03	3.33849	+	24.9222	24.6162	-0.30593	1.39971	+	24.5572	24.5011	24.7904	24.9126	24.8401	25.0138
sp|A2AN08|UBR4_MOUSE E3 ubiquitin-protein ligase UBR4 OS=Mus musculus GN=Ubr4 PE=1 SV=1	A2AN08	UBR4_MOUSE	28	28	108.78	5.70092	+	22.3233	23.8958	1.57247	4.04207	+	23.9549	23.7477	23.9847	22.3358	22.2055	22.4286
sp|P25911|LYN_MOUSE Tyrosine-protein kinase Lyn OS=Mus musculus GN=Lyn PE=1 SV=4	P25911	LYN_MOUSE	27	28	243.09	4.14199	+	27.9713	27.4641	-0.507153	2.81063	+	27.4798	27.392	27.5205	27.9154	27.9191	28.0794
sp|P51150|RAB7A_MOUSE Ras-related protein Rab-7a OS=Mus musculus GN=Rab7a PE=1 SV=2	P51150	RAB7A_MOUSE	27	28	323.31	4.02444	+	31.6097	30.7359	-0.873763	2.91068	+	30.7546	30.5854	30.8677	31.5247	31.5583	31.746
sp|P58252|EF2_MOUSE Elongation factor 2 OS=Mus musculus GN=Eef2 PE=1 SV=2	P58252	EF2_MOUSE	28	28	91.348	3.37018	+	25.8659	26.6337	0.767817	2.51165	+	26.6373	26.691	26.5728	25.6574	25.8852	26.0551
sp|Q61768|KINH_MOUSE Kinesin-1 heavy chain OS=Mus musculus GN=Kif5b PE=1 SV=3	Q61768	KINH_MOUSE	28	28	102.21	3.57896	+	24.6832	25.7014	1.01817	3.00884	+	25.5628	25.7928	25.7486	24.5199	24.6836	24.8461
sp|Q61792|LASP1_MOUSE LIM and SH3 domain protein 1 OS=Mus musculus GN=Lasp1 PE=1 SV=1	Q61792	LASP1_MOUSE	28	28	323.31	5.12935	+	29.5391	30.0339	0.4948	2.04168	+	29.9195	30.0559	30.1262	29.5199	29.4021	29.6952
sp|Q62192|CD180_MOUSE CD180 antigen OS=Mus musculus GN=Cd180 PE=1 SV=2	Q62192	CD180_MOUSE	28	28	323.31	2.09311	+	27.9588	28.7718	0.81303	1.83428	+	28.9348	28.5654	28.8152	28.106	28.1405	27.6298
sp|Q6A0D4|RFTN1_MOUSE Raftlin OS=Mus musculus GN=Rftn1 PE=1 SV=4	Q6A0D4	RFTN1_MOUSE	28	28	219.95	4.00964	+	27.8845	27.4768	-0.407647	2.18678	+	27.4247	27.5176	27.4882	27.7712	27.8602	28.022
sp|Q9JIG7|CCD22_MOUSE Coiled-coil domain-containing protein 22 OS=Mus musculus GN=Ccdc22 PE=1 SV=1	Q9JIG7	CCD22_MOUSE	28	28	157.31	1.52421	+	25.8474	25.448	-0.39937	0.871957		25.7154	25.1017	25.527	25.66	25.8355	26.0467
sp|Q9Z1G3|VATC1_MOUSE V-type proton ATPase subunit C 1 OS=Mus musculus GN=Atp6v1c1 PE=1 SV=4	Q9Z1G3	VATC1_MOUSE	28	28	129.52	3.02962	+	28.2212	27.3405	-0.880753	2.53218	+	27.4156	27.1213	27.4845	28.0916	28.2102	28.3619
sp|P06795|MDR1B_MOUSE Multidrug resistance protein 1B OS=Mus musculus GN=Abcb1b PE=1 SV=1	P06795	MDR1B_MOUSE	12	27	99.611	2.06449	+	25.2141	24.701	-0.513107	2.48223	+	24.6273	24.7325	24.7432	25.2589	25.0715	25.312
sp|P06802|ENPP1_MOUSE Ectonucleotide pyrophosphatase/phosphodiesterase family member 1 OS=Mus musculus GN=Enpp1 PE=1 SV=4	P06802	ENPP1_MOUSE	27	27	139.84	1.56872	+	25.6486	25.0785	-0.570097	2.23959	+	25.1381	24.9247	25.1728	25.7673	25.6603	25.5183
sp|P48193|41_MOUSE Protein 4.1 OS=Mus musculus GN=Epb41 PE=1 SV=2	P48193	41_MOUSE	25	27	121.3	3.95413	+	25.6695	25.2492	-0.42031	2.22324	+	25.1754	25.2573	25.315	25.554	25.6661	25.7885
sp|P68369|TBA1A_MOUSE Tubulin alpha-1A chain OS=Mus musculus GN=Tuba1a PE=1 SV=1;sp|P05214|TBA3_MOUSE Tubulin alpha-3 chain OS=Mus musculus GN=Tuba3a PE=1 SV=1	P68369	TBA1A_MOUSE	1	27	323.31	5.97393	+	28.8953	29.9593	1.06399	4.55253	+	30.0056	29.8998	29.9724	28.8586	28.8548	28.9724
sp|P70290|EM55_MOUSE 55 kDa erythrocyte membrane protein OS=Mus musculus GN=Mpp1 PE=1 SV=1	P70290	EM55_MOUSE	27	27	323.31	4.09033	+	28.0432	27.7447	-0.298527	1.65925	+	27.6811	27.7864	27.7665	27.9433	27.9955	28.1908
sp|Q3UHD6|SNX27_MOUSE Sorting nexin-27 OS=Mus musculus GN=Snx27 PE=1 SV=2	Q3UHD6	SNX27_MOUSE	27	27	161.19	3.89395	+	27.5806	26.9307	-0.649903	2.85591	+	26.8961	27.0225	26.8734	27.4924	27.535	27.7144
sp|Q60875|ARHG2_MOUSE Rho guanine nucleotide exchange factor 2 OS=Mus musculus GN=Arhgef2 PE=1 SV=4	Q60875	ARHG2_MOUSE	27	27	66.518	4.27333	+	23.9864	24.8384	0.852023	2.97844	+	24.7977	24.8641	24.8533	23.9632	23.8292	24.1667
sp|Q8BFU3|RN214_MOUSE RING finger protein 214 OS=Mus musculus GN=Rnf214 PE=1 SV=1	Q8BFU3	RN214_MOUSE	27	27	131.73	3.89444	+	25.5973	24.4761	-1.12123	2.54697	+	24.7631	24.2646	24.4006	25.4262	25.677	25.6888
sp|Q8BJ05|ZC3HE_MOUSE Zinc finger CCCH domain-containing protein 14 OS=Mus musculus GN=Zc3h14 PE=1 SV=1	Q8BJ05	ZC3HE_MOUSE	27	27	181.82	5.45106	+	25.6351	25.6271	-0.00794667	0.0260329		25.5538	25.6926	25.635	25.4529	25.6853	25.767
sp|Q8BVE3|VATH_MOUSE V-type proton ATPase subunit H OS=Mus musculus GN=Atp6v1h PE=1 SV=1	Q8BVE3	VATH_MOUSE	27	27	232.14	3.97105	+	28.3801	27.5097	-0.870367	2.66744	+	27.477	27.3432	27.7089	28.2944	28.3445	28.5013
sp|Q9D3S3|SNX29_MOUSE Sorting nexin-29 OS=Mus musculus GN=Snx29 PE=1 SV=2	Q9D3S3	SNX29_MOUSE	27	27	150.9	4.58484	+	25.3257	24.5827	-0.743003	2.82818	+	24.7303	24.4671	24.5506	25.2923	25.2498	25.4349
sp|A1L314|MPEG1_MOUSE Macrophage-expressed gene 1 protein OS=Mus musculus GN=Mpeg1 PE=1 SV=1	A1L314	MPEG1_MOUSE	26	26	259.49	2.53582	+	29.1866	28.6953	-0.491227	1.93979	+	28.8397	28.4826	28.7637	29.1473	29.2276	29.1848
sp|B9EJ86|OSBL8_MOUSE Oxysterol-binding protein-related protein 8 OS=Mus musculus GN=Osbpl8 PE=1 SV=1	B9EJ86	OSBL8_MOUSE	26	26	191.98	2.05676	+	25.9035	26.2238	0.320253	1.68548	+	26.2521	26.1127	26.3065	25.9332	25.7806	25.9969
sp|P48025|KSYK_MOUSE Tyrosine-protein kinase SYK OS=Mus musculus GN=Syk PE=1 SV=2	P48025	KSYK_MOUSE	26	26	323.31	2.01307	+	26.61	26.4928	-0.117167	0.385633		26.4344	26.3501	26.6939	26.6067	26.4814	26.7419
sp|P50518|VATE1_MOUSE V-type proton ATPase subunit E 1 OS=Mus musculus GN=Atp6v1e1 PE=1 SV=2	P50518	VATE1_MOUSE	26	26	323.31	2.93329	+	27.9588	26.9468	-1.01208	2.61911	+	27.0929	26.8545	26.8928	27.7303	27.9716	28.1746
sp|P68372|TBB4B_MOUSE Tubulin beta-4B chain OS=Mus musculus GN=Tubb4b PE=1 SV=1	P68372	TBB4B_MOUSE	1	26	323.31	6.13228	+	28.3196	29.2907	0.971047	4.24751	+	29.3012	29.3717	29.1992	28.2815	28.3261	28.3513
sp|P97429|ANXA4_MOUSE Annexin A4 OS=Mus musculus GN=Anxa4 PE=1 SV=4	P97429	ANXA4_MOUSE	26	26	226.04	5.47265	+	28.7575	27.6006	-1.1569	3.78025	+	27.6512	27.517	27.6335	28.6152	28.7974	28.8599
sp|Q5SUA5|MYO1G_MOUSE Unconventional myosin-Ig OS=Mus musculus GN=Myo1g PE=1 SV=1	Q5SUA5	MYO1G_MOUSE	26	26	83.85	4.61037	+	25.5964	25.2096	-0.386797	1.90407	+	25.2325	25.3154	25.0808	25.5067	25.5788	25.7036
sp|Q60710|SAMH1_MOUSE Deoxynucleoside triphosphate triphosphohydrolase SAMHD1 OS=Mus musculus GN=Samhd1 PE=1 SV=2	Q60710	SAMH1_MOUSE	26	26	90.015	3.33669	+	25.4757	26.079	0.603307	3.20521	+	26.1039	26.0431	26.0901	25.3576	25.5416	25.5279
sp|Q6PFD9|NUP98_MOUSE Nuclear pore complex protein Nup98-Nup96 OS=Mus musculus GN=Nup98 PE=1 SV=2	Q6PFD9	NUP98_MOUSE	26	26	323.31	3.86956	+	26.7443	26.2725	-0.471767	1.6705	+	26.4152	26.2008	26.2015	26.6563	26.6196	26.9569
sp|Q6ZQ38|CAND1_MOUSE Cullin-associated NEDD8-dissociated protein 1 OS=Mus musculus GN=Cand1 PE=1 SV=2	Q6ZQ38	CAND1_MOUSE	26	26	95.767	4.93638	+	24.4002	25.6967	1.29652	3.46212	+	25.7132	25.6378	25.7392	24.5036	24.1799	24.5172
sp|Q80VQ0|AL3B1_MOUSE Aldehyde dehydrogenase family 3 member B1 OS=Mus musculus GN=Aldh3b1 PE=1 SV=1	Q80VQ0	AL3B1_MOUSE	25	26	82.33	3.95785	+	27.856	27.3822	-0.47388	2.94246	+	27.3494	27.3358	27.4613	27.7771	27.8775	27.9135
sp|Q8BIJ7|RUFY1_MOUSE RUN and FYVE domain-containing protein 1 OS=Mus musculus GN=Rufy1 PE=1 SV=1	Q8BIJ7	RUFY1_MOUSE	24	26	147.74	2.56469	+	26.1404	26.4046	0.264197	1.24502		26.3736	26.3424	26.4977	26.0537	26.0519	26.3156
sp|Q8C147|DOCK8_MOUSE Dedicator of cytokinesis protein 8 OS=Mus musculus GN=Dock8 PE=1 SV=4	Q8C147	DOCK8_MOUSE	25	26	63.106	4.98057	+	23.7186	24.6213	0.902687	3.66073	+	24.5813	24.7493	24.5334	23.6672	23.7298	23.7589
sp|Q91W86|VPS11_MOUSE Vacuolar protein sorting-associated protein 11 homolog OS=Mus musculus GN=Vps11 PE=1 SV=3	Q91W86	VPS11_MOUSE	26	26	109.15	2.69004	+	24.915	25.6187	0.703703	2.70225	+	25.4766	25.701	25.6786	24.9332	24.7909	25.021
sp|O35379|MRP1_MOUSE Multidrug resistance-associated protein 1 OS=Mus musculus GN=Abcc1 PE=1 SV=1	O35379	MRP1_MOUSE	25	25	111.02	4.89341	+	24.7535	24.261	-0.492537	3.3304	+	24.1752	24.3028	24.3048	24.7152	24.7708	24.7745
sp|O35604|NPC1_MOUSE Niemann-Pick C1 protein OS=Mus musculus GN=Npc1 PE=1 SV=2	O35604	NPC1_MOUSE	25	25	152.98	2.38516	+	29.5295	28.6787	-0.8508	3.18237	+	28.6697	28.5384	28.8281	29.5845	29.5173	29.4868
sp|O88844|IDHC_MOUSE Isocitrate dehydrogenase [NADP] cytoplasmic OS=Mus musculus GN=Idh1 PE=1 SV=2	O88844	IDHC_MOUSE	24	25	80.336	2.63718	+	25.5766	26.3629	0.786323	2.59236	+	26.3843	26.3425	26.362	25.4753	25.4457	25.8088
sp|P12265|BGLR_MOUSE Beta-glucuronidase OS=Mus musculus GN=Gusb PE=1 SV=2	P12265	BGLR_MOUSE	25	25	145.26	3.4527	+	26.5038	25.1473	-1.3564	3.59127	+	25.0616	25.0869	25.2935	26.4143	26.6697	26.4273
sp|P17426|AP2A1_MOUSE AP-2 complex subunit alpha-1 OS=Mus musculus GN=Ap2a1 PE=1 SV=1	P17426	AP2A1_MOUSE	25	25	132.08	4.71208	+	26.0635	25.8189	-0.244633	1.53658	+	25.7643	25.7783	25.914	26.0259	25.9913	26.1733
sp|P17439|GLCM_MOUSE Glucosylceramidase OS=Mus musculus GN=Gba PE=1 SV=1	P17439	GLCM_MOUSE	25	25	210.1	4.35172	+	28.1958	27.3668	-0.829017	3.06269	+	27.2298	27.4151	27.4555	28.1689	28.1055	28.313
sp|P48678|LMNA_MOUSE Prelamin-A/C OS=Mus musculus GN=Lmna PE=1 SV=2	P48678	LMNA_MOUSE	25	25	75.077	4.29001	+	24.4177	25.5037	1.08597	4.37872	+	25.5322	25.4597	25.5191	24.4879	24.3176	24.4476
sp|P54822|PUR8_MOUSE Adenylosuccinate lyase OS=Mus musculus GN=Adsl PE=1 SV=2	P54822	PUR8_MOUSE	24	25	199.04	3.88925	+	26.8315	25.8599	-0.971663	2.6626	+	25.8856	25.7085	25.9856	26.6824	26.7605	27.0516
sp|Q4PZA2|ECE1_MOUSE Endothelin-converting enzyme 1 OS=Mus musculus GN=Ece1 PE=1 SV=1	Q4PZA2	ECE1_MOUSE	25	25	78.702	4.58086	+	25.7289	24.9549	-0.773977	3.79134	+	24.9479	24.9685	24.9484	25.7222	25.6357	25.8288
sp|Q60787|LCP2_MOUSE Lymphocyte cytosolic protein 2 OS=Mus musculus GN=Lcp2 PE=1 SV=2	Q60787	LCP2_MOUSE	25	25	209.47	3.08927	+	26.5217	25.922	-0.59965	2.4537	+	26.0136	25.7615	25.9909	26.4362	26.5054	26.6234
sp|Q8C863|ITCH_MOUSE E3 ubiquitin-protein ligase Itchy OS=Mus musculus GN=Itch PE=1 SV=2	Q8C863	ITCH_MOUSE	24	25	104.77	2.47939	+	25.268	24.6591	-0.60889	2.26974	+	24.684	24.6247	24.6687	25.1786	25.1395	25.4859
sp|Q8K1X4|NCKPL_MOUSE Nck-associated protein 1-like OS=Mus musculus GN=Nckap1l PE=1 SV=1	Q8K1X4	NCKPL_MOUSE	25	25	71.839	4.26582	+	24.3391	25.4337	1.09458	2.90314	+	25.4888	25.2413	25.5709	24.521	24.2324	24.2639
sp|Q99JY0|ECHB_MOUSE Trifunctional enzyme subunit beta, mitochondrial OS=Mus musculus GN=Hadhb PE=1 SV=1	Q99JY0	ECHB_MOUSE	25	25	229.69	4.43546	+	26.0762	27.6071	1.53096	4.28881	+	27.7081	27.4611	27.6521	26.1321	26.0892	26.0073
sp|Q9CWK8|SNX2_MOUSE Sorting nexin-2 OS=Mus musculus GN=Snx2 PE=1 SV=2	Q9CWK8	SNX2_MOUSE	23	25	100.65	5.15651	+	25.2717	25.8566	0.584983	3.24389	+	25.8686	25.8262	25.8752	25.2722	25.1732	25.3696
sp|O08553|DPYL2_MOUSE Dihydropyrimidinase-related protein 2 OS=Mus musculus GN=Dpysl2 PE=1 SV=2	O08553	DPYL2_MOUSE	24	24	144.47	4.98126	+	25.181	25.8595	0.678463	2.93837	+	25.8172	25.8758	25.8853	25.1345	25.0736	25.3349
sp|P24063|ITAL_MOUSE Integrin alpha-L OS=Mus musculus GN=Itgal PE=1 SV=2	P24063	ITAL_MOUSE	24	24	71.314	2.33393	+	25.1041	24.718	-0.38605	2.45366	+	24.8018	24.6312	24.7211	25.0354	25.1075	25.1693
sp|P26040|EZRI_MOUSE Ezrin OS=Mus musculus GN=Ezr PE=1 SV=3	P26040	EZRI_MOUSE	23	24	66.71	5.51511	+	25.8859	24.7759	-1.10999	3.07998	+	24.7426	24.8348	24.7502	25.7956	25.7398	26.1222
sp|P29341|PABP1_MOUSE Polyadenylate-binding protein 1 OS=Mus musculus GN=Pabpc1 PE=1 SV=2	P29341	PABP1_MOUSE	24	24	117.27	2.8515	+	25.8486	25.4583	-0.390327	2.34208	+	25.5874	25.3763	25.4112	25.8468	25.8172	25.8818
sp|P40124|CAP1_MOUSE Adenylyl cyclase-associated protein 1 OS=Mus musculus GN=Cap1 PE=1 SV=4	P40124	CAP1_MOUSE	22	24	143.03	1.48725	+	27.1158	27.2506	0.134743	0.821845		27.1627	27.2695	27.3194	27.0136	27.1116	27.2222
sp|P56399|UBP5_MOUSE Ubiquitin carboxyl-terminal hydrolase 5 OS=Mus musculus GN=Usp5 PE=1 SV=1	P56399	UBP5_MOUSE	24	24	82.329	5.76217	+	23.1405	24.7452	1.60467	3.52798	+	24.5616	24.7245	24.9494	22.9888	23.1954	23.2373
sp|P56480|ATPB_MOUSE ATP synthase subunit beta, mitochondrial OS=Mus musculus GN=Atp5b PE=1 SV=2	P56480	ATPB_MOUSE	24	24	261.89	6.76083	+	26.2307	28.0351	1.80439	4.44694	+	28.043	27.9359	28.1263	26.2005	26.1265	26.3651
sp|P80317|TCPZ_MOUSE T-complex protein 1 subunit zeta OS=Mus musculus GN=Cct6a PE=1 SV=3	P80317	TCPZ_MOUSE	24	24	98.954	5.48559	+	25.5047	26.4577	0.95293	3.05424	+	26.5396	26.3355	26.4979	25.3429	25.5295	25.6418
sp|P84091|AP2M1_MOUSE AP-2 complex subunit mu OS=Mus musculus GN=Ap2m1 PE=1 SV=1	P84091	AP2M1_MOUSE	24	24	110.87	6.23391	+	27.6228	27.2327	-0.390173	2.47743	+	27.2705	27.2762	27.1512	27.5294	27.6576	27.6815
sp|Q09014|NCF1_MOUSE Neutrophil cytosol factor 1 OS=Mus musculus GN=Ncf1 PE=1 SV=3	Q09014	NCF1_MOUSE	24	24	146.12	2.52791	+	25.979	26.6491	0.670027	2.0745	+	26.7077	26.4891	26.7505	26.1924	25.934	25.8108
sp|Q64213|SF01_MOUSE Splicing factor 1 OS=Mus musculus GN=Sf1 PE=1 SV=6	Q64213	SF01_MOUSE	24	24	263.23	3.76523	+	27.2863	27.2011	-0.08521	0.352515		27.2563	27.0737	27.2732	27.1668	27.2603	27.4317
sp|Q8BKC5|IPO5_MOUSE Importin-5 OS=Mus musculus GN=Ipo5 PE=1 SV=3	Q8BKC5	IPO5_MOUSE	24	24	92.647	4.66307	+	23.8727	24.9687	1.09597	3.57118	+	25.0575	24.8623	24.9862	23.7713	23.8387	24.0081
sp|Q9JIF7|COPB_MOUSE Coatomer subunit beta OS=Mus musculus GN=Copb1 PE=1 SV=1	Q9JIF7	COPB_MOUSE	24	24	133.62	6.30861	+	24.6089	25.8411	1.23228	4.06019	+	25.8363	25.9058	25.7813	24.7258	24.4919	24.6089
sp|Q9WTR1|TRPV2_MOUSE Transient receptor potential cation channel subfamily V member 2 OS=Mus musculus GN=Trpv2 PE=1 SV=2	Q9WTR1	TRPV2_MOUSE	24	24	139.85	4.98726	+	26.9752	26.7449	-0.23031	1.51078	+	26.8266	26.6381	26.7699	26.9207	26.9448	27.06
sp|O55143|AT2A2_MOUSE Sarcoplasmic/endoplasmic reticulum calcium ATPase 2 OS=Mus musculus GN=Atp2a2 PE=1 SV=2	O55143	AT2A2_MOUSE	21	23	85.937	2.42363	+	24.9897	25.1957	0.206033	1.45535	+	25.1927	25.1017	25.2927	24.9718	24.9386	25.0586
sp|P08103|HCK_MOUSE Tyrosine-protein kinase HCK OS=Mus musculus GN=Hck PE=1 SV=4	P08103	HCK_MOUSE	23	23	126.52	5.80001	+	27.1976	26.4799	-0.71773	3.87575	+	26.4558	26.4701	26.5137	27.1307	27.175	27.287
sp|P46460|NSF_MOUSE Vesicle-fusing ATPase OS=Mus musculus GN=Nsf PE=1 SV=2	P46460	NSF_MOUSE	23	23	51.742	3.66719	+	24.1117	25.0843	0.97259	2.50785	+	25.2364	24.8837	25.1329	24.1872	23.8932	24.2548
sp|P51863|VA0D1_MOUSE V-type proton ATPase subunit d 1 OS=Mus musculus GN=Atp6v0d1 PE=1 SV=2	P51863	VA0D1_MOUSE	23	23	273.84	2.12448	+	29.2349	28.4661	-0.76885	1.86504	+	28.6567	28.2315	28.5101	29.0373	29.1776	29.4899
sp|P60843|IF4A1_MOUSE Eukaryotic initiation factor 4A-I OS=Mus musculus GN=Eif4a1 PE=1 SV=1	P60843	IF4A1_MOUSE	11	23	144.05	7.00301	+	25.5671	26.7333	1.16627	5.2746	+	26.6899	26.7353	26.7748	25.5188	25.5738	25.6086
sp|P80315|TCPD_MOUSE T-complex protein 1 subunit delta OS=Mus musculus GN=Cct4 PE=1 SV=3	P80315	TCPD_MOUSE	23	23	115.99	6.48802	+	25.604	26.3734	0.769357	3.9526	+	26.3395	26.4329	26.3478	25.5593	25.6864	25.5665
sp|P80316|TCPE_MOUSE T-complex protein 1 subunit epsilon OS=Mus musculus GN=Cct5 PE=1 SV=1	P80316	TCPE_MOUSE	23	23	145	7.15065	+	24.4721	25.8827	1.4106	4.97608	+	25.7919	25.9355	25.9206	24.52	24.4476	24.4485
sp|P97390|VPS45_MOUSE Vacuolar protein sorting-associated protein 45 OS=Mus musculus GN=Vps45 PE=1 SV=1	P97390	VPS45_MOUSE	23	23	49.353	1.65234	+	25.0691	24.5684	-0.500753	1.7147	+	24.7407	24.3559	24.6085	24.9688	25.0378	25.2008
sp|P97484|LIRB3_MOUSE Leukocyte immunoglobulin-like receptor subfamily B member 3 OS=Mus musculus GN=Lilrb3 PE=1 SV=1	P97484	LIRB3_MOUSE	23	23	300.9	4.03046	+	26.5531	26.2009	-0.352277	1.77951	+	26.2342	26.0902	26.2782	26.5682	26.4279	26.6633
sp|Q01853|TERA_MOUSE Transitional endoplasmic reticulum ATPase OS=Mus musculus GN=Vcp PE=1 SV=4	Q01853	TERA_MOUSE	23	23	94.261	1.39839	+	24.5242	24.7333	0.209137	1.23947		24.8061	24.6504	24.7436	24.5529	24.4	24.6197
sp|Q501J6|DDX17_MOUSE Probable ATP-dependent RNA helicase DDX17 OS=Mus musculus GN=Ddx17 PE=1 SV=1	Q501J6	DDX17_MOUSE	23	23	128.81	3.48905	+	26.0512	26.4684	0.417197	1.54513	+	26.445	26.3994	26.5609	25.9196	25.9542	26.2799
sp|Q62448|IF4G2_MOUSE Eukaryotic translation initiation factor 4 gamma 2 OS=Mus musculus GN=Eif4g2 PE=1 SV=2	Q62448	IF4G2_MOUSE	23	23	105.21	2.02819	+	24.9283	24.6159	-0.312367	1.41341	+	24.7129	24.5926	24.5422	24.7869	24.9035	25.0944
sp|Q62523|ZYX_MOUSE Zyxin OS=Mus musculus GN=Zyx PE=1 SV=2	Q62523	ZYX_MOUSE	23	23	261.89	5.5011	+	26.2343	26.751	0.516677	2.1937	+	26.8208	26.5836	26.8486	26.1368	26.3144	26.2519
sp|Q6NZJ6|IF4G1_MOUSE Eukaryotic translation initiation factor 4 gamma 1 OS=Mus musculus GN=Eif4g1 PE=1 SV=1	Q6NZJ6	IF4G1_MOUSE	23	23	52.744	3.23542	+	23.7255	24.1361	0.410587	1.67953	+	24.1011	24.2587	24.0483	23.5645	23.8809	23.731
sp|Q6PB44|PTN23_MOUSE Tyrosine-protein phosphatase non-receptor type 23 OS=Mus musculus GN=Ptpn23 PE=1 SV=2	Q6PB44	PTN23_MOUSE	23	23	63.035	2.4047	+	23.6132	24.0023	0.389083	1.25083		24.1344	23.9352	23.9372	23.4694	23.497	23.8731
sp|Q91V41|RAB14_MOUSE Ras-related protein Rab-14 OS=Mus musculus GN=Rab14 PE=1 SV=3	Q91V41	RAB14_MOUSE	23	23	323.31	4.15642	+	30.4162	29.4456	-0.970537	2.69013	+	29.4577	29.3837	29.4956	30.2781	30.2903	30.6801
sp|Q91V92|ACLY_MOUSE ATP-citrate synthase OS=Mus musculus GN=Acly PE=1 SV=1	Q91V92	ACLY_MOUSE	23	23	67.288	5.75856	+	23.6796	24.7119	1.03237	3.59952	+	24.757	24.7899	24.5889	23.6158	23.6309	23.7919
sp|Q99MK8|ARBK1_MOUSE Beta-adrenergic receptor kinase 1 OS=Mus musculus GN=Grk2 PE=1 SV=2	Q99MK8	ARBK1_MOUSE	23	23	103.29	1.71748	+	24.9152	25.3453	0.430143	1.37659	+	25.4283	25.288	25.3197	24.7844	24.7671	25.1941
sp|Q9WV54|ASAH1_MOUSE Acid ceramidase OS=Mus musculus GN=Asah1 PE=1 SV=1	Q9WV54	ASAH1_MOUSE	23	23	96.554	4.09805	+	27.468	26.8273	-0.640773	3.23718	+	26.8692	26.8763	26.7364	27.5574	27.4409	27.4058
sp|O08528|HXK2_MOUSE Hexokinase-2 OS=Mus musculus GN=Hk2 PE=1 SV=1	O08528	HXK2_MOUSE	17	22	57.586	3.73186	+	22.1885	25.0845	2.89604	2.33173	+	24.9988	25.0455	25.2092	22.3582	21.2442	22.963
sp|O54824|IL16_MOUSE Pro-interleukin-16 OS=Mus musculus GN=Il16 PE=1 SV=3	O54824	IL16_MOUSE	22	22	80.251	4.81665	+	25.2079	25.9143	0.70634	2.71695	+	25.8125	25.9651	25.9652	25.0558	25.2264	25.3417
sp|P20060|HEXB_MOUSE Beta-hexosaminidase subunit beta OS=Mus musculus GN=Hexb PE=1 SV=2	P20060	HEXB_MOUSE	22	22	105.79	4.35332	+	26.5462	25.5466	-0.9996	2.50753	+	25.3605	25.5437	25.7356	26.3199	26.673	26.6457
sp|P28867|KPCD_MOUSE Protein kinase C delta type OS=Mus musculus GN=Prkcd PE=1 SV=3	P28867	KPCD_MOUSE	22	22	67.887	4.70313	+	25.6106	26.0253	0.414703	2.59758	+	26.0475	26.0674	25.9609	25.7116	25.5378	25.5823
sp|P30204|MSRE_MOUSE Macrophage scavenger receptor types I and II OS=Mus musculus GN=Msr1 PE=1 SV=3	P30204	MSRE_MOUSE	22	22	250.48	3.20198	+	28.5575	27.5481	-1.00943	2.15602	+	27.4066	27.3953	27.8424	28.342	28.5323	28.7983
sp|P47738|ALDH2_MOUSE Aldehyde dehydrogenase, mitochondrial OS=Mus musculus GN=Aldh2 PE=1 SV=1	P47738	ALDH2_MOUSE	22	22	123.04	6.49828	+	25.8009	27.0387	1.23778	4.17264	+	27.0531	26.9428	27.1201	25.7702	25.7336	25.8989
sp|P61979|HNRPK_MOUSE Heterogeneous nuclear ribonucleoprotein K OS=Mus musculus GN=Hnrnpk PE=1 SV=1	P61979	HNRPK_MOUSE	22	22	149.54	5.34904	+	25.0683	26.134	1.06569	4.27047	+	26.0735	26.1367	26.1918	25.0461	24.9993	25.1595
sp|P68181|KAPCB_MOUSE cAMP-dependent protein kinase catalytic subunit beta OS=Mus musculus GN=Prkacb PE=1 SV=2	P68181	KAPCB_MOUSE	9	22	69.726	3.33512	+	26.4101	26.0114	-0.398613	2.19834	+	25.9674	26.0777	25.9893	26.3136	26.3749	26.5417
sp|Q3TBD2|HMHA1_MOUSE Rho GTPase-activating protein 45 OS=Mus musculus GN=Arhgap45 PE=1 SV=2	Q3TBD2	HMHA1_MOUSE	22	22	60.548	2.64827	+	23.9567	24.6445	0.687783	1.94891	+	24.5816	24.5924	24.7594	23.7935	23.8339	24.2426
sp|Q60805|MERTK_MOUSE Tyrosine-protein kinase Mer OS=Mus musculus GN=Mertk PE=1 SV=1	Q60805	MERTK_MOUSE	21	22	274.01	1.64783	+	25.4551	25.0757	-0.379317	2.79601	+	25.1611	24.999	25.0672	25.4363	25.4881	25.4408
sp|Q61490|CD166_MOUSE CD166 antigen OS=Mus musculus GN=Alcam PE=1 SV=3	Q61490	CD166_MOUSE	22	22	93.41	2.42398	+	25.8498	24.991	-0.8588	1.74345	+	24.9056	24.683	25.3842	25.864	25.9823	25.703
sp|Q80X50|UBP2L_MOUSE Ubiquitin-associated protein 2-like OS=Mus musculus GN=Ubap2l PE=1 SV=1	Q80X50	UBP2L_MOUSE	22	22	137.36	4.80282	+	25.0044	25.6683	0.66387	2.67346	+	25.6925	25.5516	25.7608	24.9281	24.9388	25.1463
sp|Q80YE4|LMTK1_MOUSE Serine/threonine-protein kinase LMTK1 OS=Mus musculus GN=Aatk PE=1 SV=1	Q80YE4	LMTK1_MOUSE	22	22	136.27	2.46731	+	25.0105	24.6334	-0.377167	1.65072	+	24.7436	24.5135	24.6429	25.0429	24.8584	25.1302
sp|Q8R081|HNRPL_MOUSE Heterogeneous nuclear ribonucleoprotein L OS=Mus musculus GN=Hnrnpl PE=1 SV=2	Q8R081	HNRPL_MOUSE	22	22	323.31	4.93386	+	26.4822	26.7593	0.27703	1.78032	+	26.6818	26.7662	26.8298	26.3768	26.563	26.5069
sp|Q8R307|VPS18_MOUSE Vacuolar protein sorting-associated protein 18 homolog OS=Mus musculus GN=Vps18 PE=1 SV=2	Q8R307	VPS18_MOUSE	22	22	101.2	4.64556	+	24.2859	25.0061	0.720223	5.28609	+	24.985	24.9862	25.0472	24.2879	24.2983	24.2714
sp|Q924N4|S12A6_MOUSE Solute carrier family 12 member 6 OS=Mus musculus GN=Slc12a6 PE=1 SV=2	Q924N4	S12A6_MOUSE	16	22	65.002	2.1826	+	24.4727	23.9916	-0.48103	1.66539	+	24.2088	23.7871	23.979	24.5106	24.375	24.5324
sp|Q9EP69|SAC1_MOUSE Phosphatidylinositide phosphatase SAC1 OS=Mus musculus GN=Sacm1l PE=1 SV=1	Q9EP69	SAC1_MOUSE	22	22	75.704	3.16355	+	25.4226	25.4023	-0.0203033	0.103704		25.3862	25.341	25.4796	25.365	25.3653	25.5374
sp|Q9JKR6|HYOU1_MOUSE Hypoxia up-regulated protein 1 OS=Mus musculus GN=Hyou1 PE=1 SV=1	Q9JKR6	HYOU1_MOUSE	22	22	98.588	2.54362	+	24.7421	25.1472	0.405093	1.85451	+	25.196	25.0466	25.1991	24.7189	24.6114	24.896
sp|A2AF47|DOC11_MOUSE Dedicator of cytokinesis protein 11 OS=Mus musculus GN=Dock11 PE=1 SV=1	A2AF47	DOC11_MOUSE	21	21	36.138	2.46063	+	22.8756	23.8015	0.925953	2.01918	+	23.4343	23.9109	24.0593	22.8725	22.7691	22.985
sp|O70496|CLCN7_MOUSE H(+)/Cl(-) exchange transporter 7 OS=Mus musculus GN=Clcn7 PE=1 SV=1	O70496	CLCN7_MOUSE	21	21	284.03	2.91669	+	27.2358	26.8418	-0.393997	2.99393	+	26.7897	26.8185	26.9172	27.2695	27.2505	27.1873
sp|P22892|AP1G1_MOUSE AP-1 complex subunit gamma-1 OS=Mus musculus GN=Ap1g1 PE=1 SV=3	P22892	AP1G1_MOUSE	19	21	118.23	3.14532	+	26.0293	25.6658	-0.36346	3.57741	+	25.6541	25.7005	25.6429	25.9862	26.0316	26.07
sp|P26043|RADI_MOUSE Radixin OS=Mus musculus GN=Rdx PE=1 SV=3	P26043	RADI_MOUSE	21	21	59.367	4.83005	+	24.8914	24.0127	-0.878763	2.90435	+	23.8873	23.9763	24.1745	24.8123	24.8375	25.0246
sp|P28650|PURA1_MOUSE Adenylosuccinate synthetase isozyme 1 OS=Mus musculus GN=Adssl1 PE=1 SV=2	P28650	PURA1_MOUSE	19	21	120.88	3.62755	+	25.5409	25.7027	0.161797	0.822697		25.6106	25.7099	25.7876	25.4674	25.4638	25.6916
sp|P29416|HEXA_MOUSE Beta-hexosaminidase subunit alpha OS=Mus musculus GN=Hexa PE=1 SV=2	P29416	HEXA_MOUSE	21	21	86.173	4.71044	+	26.3508	25.321	-1.02978	3.1314	+	25.2123	25.4687	25.282	26.2088	26.4846	26.359
sp|P38647|GRP75_MOUSE Stress-70 protein, mitochondrial OS=Mus musculus GN=Hspa9 PE=1 SV=3	P38647	GRP75_MOUSE	21	21	69.058	3.03349	+	23.9086	24.9756	1.06706	2.24371	+	24.8755	24.951	25.1003	23.6413	23.8171	24.2672
sp|P48758|CBR1_MOUSE Carbonyl reductase [NADPH] 1 OS=Mus musculus GN=Cbr1 PE=1 SV=3	P48758	CBR1_MOUSE	20	21	191.05	4.23711	+	26.5049	26.0704	-0.4345	1.37281	+	26.2662	25.9341	26.011	26.3329	26.4765	26.7054
sp|P70268|PKN1_MOUSE Serine/threonine-protein kinase N1 OS=Mus musculus GN=Pkn1 PE=1 SV=3	P70268	PKN1_MOUSE	21	21	57.604	4.30177	+	22.5601	24.1282	1.56813	2.67567	+	23.9838	24.3885	24.0122	22.3942	22.9184	22.3675
sp|P80313|TCPH_MOUSE T-complex protein 1 subunit eta OS=Mus musculus GN=Cct7 PE=1 SV=1	P80313	TCPH_MOUSE	21	21	107.43	3.23429	+	24.7089	25.5315	0.82264	2.15401	+	25.6164	25.5974	25.3808	24.59	24.5436	24.9931
sp|P80318|TCPG_MOUSE T-complex protein 1 subunit gamma OS=Mus musculus GN=Cct3 PE=1 SV=1	P80318	TCPG_MOUSE	21	21	116.22	4.13812	+	25.5315	26.4288	0.897303	2.38389	+	26.1783	26.542	26.5662	25.5691	25.3673	25.6581
sp|Q08857|CD36_MOUSE Platelet glycoprotein 4 OS=Mus musculus GN=Cd36 PE=1 SV=2	Q08857	CD36_MOUSE	21	21	99.538	3.30793	+	28.0309	27.2526	-0.77828	2.59396	+	27.2895	27.1447	27.3236	28.1841	28.0707	27.8379
sp|Q3UPL0|SC31A_MOUSE Protein transport protein Sec31A OS=Mus musculus GN=Sec31a PE=1 SV=2	Q3UPL0	SC31A_MOUSE	20	21	72.732	5.55453	+	23.275	24.7005	1.42547	3.25494	+	24.6496	24.5783	24.8736	23.2096	23.1242	23.4912
sp|Q61207|SAP_MOUSE Prosaposin OS=Mus musculus GN=Psap PE=1 SV=2	Q61207	SAP_MOUSE	21	21	79.626	1.78948	+	27.5583	27.2653	-0.29304	1.22831		27.3451	27.2138	27.2369	27.4282	27.765	27.4817
sp|Q8BFW7|LPP_MOUSE Lipoma-preferred partner homolog OS=Mus musculus GN=Lpp PE=1 SV=1	Q8BFW7	LPP_MOUSE	21	21	235.95	3.8893	+	24.7932	25.6175	0.824313	2.09247	+	25.5129	25.7036	25.6361	24.4891	24.8651	25.0254
sp|Q8BG67|EFR3A_MOUSE Protein EFR3 homolog A OS=Mus musculus GN=Efr3a PE=1 SV=1	Q8BG67	EFR3A_MOUSE	21	21	66.005	2.06222	+	24.9045	24.5485	-0.355923	1.67525	+	24.4113	24.5315	24.7028	24.8703	24.9968	24.8463
sp|Q8BMK4|CKAP4_MOUSE Cytoskeleton-associated protein 4 OS=Mus musculus GN=Ckap4 PE=1 SV=2	Q8BMK4	CKAP4_MOUSE	21	21	62.257	1.37797	+	23.3483	23.9195	0.57117	0.986454		23.9745	23.6661	24.1179	23.3871	22.9208	23.7372
sp|Q8BVL3|SNX17_MOUSE Sorting nexin-17 OS=Mus musculus GN=Snx17 PE=1 SV=2	Q8BVL3	SNX17_MOUSE	21	21	87.654	2.81132	+	25.9468	25.1991	-0.74767	2.54277	+	25.2539	25.0589	25.2845	25.7989	25.9304	26.111
sp|Q8R0X7|SGPL1_MOUSE Sphingosine-1-phosphate lyase 1 OS=Mus musculus GN=Sgpl1 PE=1 SV=1	Q8R0X7	SGPL1_MOUSE	21	21	73.539	3.82037	+	26.0792	26.6406	0.56135	3.15899	+	26.6852	26.6341	26.6024	26.1571	25.9751	26.1056
sp|Q8VD75|HIP1_MOUSE Huntingtin-interacting protein 1 OS=Mus musculus GN=Hip1 PE=1 SV=2	Q8VD75	HIP1_MOUSE	21	21	68.338	5.24052	+	23.445	25.2216	1.7766	3.33412	+	25.1978	25.3368	25.1302	23.2006	23.3945	23.7399
sp|Q99MB1|TLR3_MOUSE Toll-like receptor 3 OS=Mus musculus GN=Tlr3 PE=1 SV=2	Q99MB1	TLR3_MOUSE	21	21	72.768	1.54233	+	24.6729	24.0985	-0.574363	1.68906	+	24.0969	23.8504	24.3481	24.589	24.6493	24.7803
sp|Q99MR3|S12A9_MOUSE Solute carrier family 12 member 9 OS=Mus musculus GN=Slc12a9 PE=1 SV=2	Q99MR3	S12A9_MOUSE	21	21	224.19	2.29715	+	27.2207	26.8376	-0.383167	2.05951	+	26.7686	26.8365	26.9076	27.19	27.1192	27.353
sp|Q99P91|GPNMB_MOUSE Transmembrane glycoprotein NMB OS=Mus musculus GN=Gpnmb PE=1 SV=2	Q99P91	GPNMB_MOUSE	21	21	202.43	2.38142	+	30.8079	30.1281	-0.679737	2.47581	+	30.2822	30.0237	30.0785	30.7697	30.701	30.9528
sp|Q9CY58|PAIRB_MOUSE Plasminogen activator inhibitor 1 RNA-binding protein OS=Mus musculus GN=Serbp1 PE=1 SV=2	Q9CY58	PAIRB_MOUSE	21	21	131.72	2.50659	+	25.8108	25.9495	0.13875	1.55928	+	25.8802	25.9908	25.9776	25.85	25.776	25.8063
sp|O09000|NCOA3_MOUSE Nuclear receptor coactivator 3 OS=Mus musculus GN=Ncoa3 PE=1 SV=2	O09000	NCOA3_MOUSE	20	20	77.296	3.22891	+	24.7546	24.0608	-0.693793	1.83524	+	24.2494	24.0955	23.8377	24.531	24.9319	24.8011
sp|O09159|MA2B1_MOUSE Lysosomal alpha-mannosidase OS=Mus musculus GN=Man2b1 PE=1 SV=4	O09159	MA2B1_MOUSE	20	20	106.81	3.35209	+	24.9692	24.2719	-0.69728	1.8746	+	24.1002	24.3359	24.3797	24.7003	25.0359	25.1715
sp|O88342|WDR1_MOUSE WD repeat-containing protein 1 OS=Mus musculus GN=Wdr1 PE=1 SV=3	O88342	WDR1_MOUSE	20	20	121.31	3.41575	+	25.0021	25.727	0.72497	1.85897	+	25.8199	25.6998	25.6615	24.8164	24.8557	25.3342
sp|P11276|FINC_MOUSE Fibronectin OS=Mus musculus GN=Fn1 PE=1 SV=4	P11276	FINC_MOUSE	20	20	73.993	1.84832	+	25.0813	24.663	-0.4183	1.37998	+	24.5664	24.5048	24.9177	24.9812	25.0772	25.1854
sp|P11983|TCPA_MOUSE T-complex protein 1 subunit alpha OS=Mus musculus GN=Tcp1 PE=1 SV=3	P11983	TCPA_MOUSE	20	20	88.064	5.07976	+	24.4591	25.6894	1.23029	2.97275	+	25.6843	25.5312	25.8527	24.2987	24.4046	24.674
sp|P13808|B3A2_MOUSE Anion exchange protein 2 OS=Mus musculus GN=Slc4a2 PE=1 SV=1	P13808	B3A2_MOUSE	20	20	137.96	2.69472	+	24.7784	24.4673	-0.31117	1.15968		24.3318	24.6401	24.4299	24.6644	24.7206	24.9503
sp|P14211|CALR_MOUSE Calreticulin OS=Mus musculus GN=Calr PE=1 SV=1	P14211	CALR_MOUSE	20	20	154.24	2.63591	+	27.8699	28.3488	0.478963	3.07649	+	28.3548	28.2579	28.4338	27.8973	27.8445	27.8679
sp|P22682|CBL_MOUSE E3 ubiquitin-protein ligase CBL OS=Mus musculus GN=Cbl PE=1 SV=3	P22682	CBL_MOUSE	20	20	59.002	1.99677	+	24.3149	24.2429	-0.07196	0.121693		24.3474	24.145	24.2364	24.1565	24.0614	24.7268
sp|P24270|CATA_MOUSE Catalase OS=Mus musculus GN=Cat PE=1 SV=4	P24270	CATA_MOUSE	20	20	116.35	6.14778	+	24.6102	25.8306	1.22035	3.73365	+	25.7725	25.9292	25.7902	24.481	24.6017	24.7481
sp|P54116|STOM_MOUSE Erythrocyte band 7 integral membrane protein OS=Mus musculus GN=Stom PE=1 SV=3	P54116	STOM_MOUSE	20	20	269.92	2.50661	+	30.2268	29.8197	-0.407047	2.25379	+	29.9373	29.7419	29.7798	30.313	30.1605	30.2068
sp|P58682|TLR8_MOUSE Toll-like receptor 8 OS=Mus musculus GN=Tlr8 PE=1 SV=2	P58682	TLR8_MOUSE	20	20	55.552	2.96919	+	24.5835	24.2698	-0.313677	0.926075		24.2648	24.0835	24.4611	24.3849	24.5831	24.7824
sp|P62821|RAB1A_MOUSE Ras-related protein Rab-1A OS=Mus musculus GN=Rab1A PE=1 SV=3	P62821	RAB1A_MOUSE	13	20	189.51	2.11958	+	29.168	28.6583	-0.509637	1.50968	+	28.561	28.7986	28.6153	29.1548	28.9349	29.4143
sp|P70315|WASP_MOUSE Wiskott-Aldrich syndrome protein homolog OS=Mus musculus GN=Was PE=1 SV=1	P70315	WASP_MOUSE	20	20	191.09	2.82121	+	26.184	25.9759	-0.208113	0.541553		25.9898	25.8001	26.1378	25.9268	26.2224	26.4028
sp|P98078|DAB2_MOUSE Disabled homolog 2 OS=Mus musculus GN=Dab2 PE=1 SV=2	P98078	DAB2_MOUSE	20	20	94.495	2.44014	+	25.1803	24.77	-0.410363	1.67089	+	24.7771	24.666	24.8667	25.0284	25.1561	25.3564
sp|Q01965|LY9_MOUSE T-lymphocyte surface antigen Ly-9 OS=Mus musculus GN=Ly9 PE=1 SV=2	Q01965	LY9_MOUSE	20	20	174.74	3.91407	+	26.7218	26.3354	-0.386373	2.37488	+	26.3944	26.2115	26.4003	26.7136	26.6879	26.7638
sp|Q4LDD4|ARAP1_MOUSE Arf-GAP with Rho-GAP domain, ANK repeat and PH domain-containing protein 1 OS=Mus musculus GN=Arap1 PE=1 SV=2	Q4LDD4	ARAP1_MOUSE	20	20	53.608	3.01178	+	22.9032	23.9685	1.06529	2.58003	+	23.9532	24.0068	23.9454	22.7786	22.7128	23.2181
sp|Q61598|GDIB_MOUSE Rab GDP dissociation inhibitor beta OS=Mus musculus GN=Gdi2 PE=1 SV=1	Q61598	GDIB_MOUSE	15	20	108.15	4.90831	+	25.9418	25.104	-0.83785	4.38709	+	25.0532	25.1693	25.0894	25.9225	25.9097	25.9933
sp|Q64324|STXB2_MOUSE Syntaxin-binding protein 2 OS=Mus musculus GN=Stxbp2 PE=1 SV=1	Q64324	STXB2_MOUSE	19	20	110.62	1.46936	+	25.0992	24.8284	-0.27074	1.34511	+	24.8398	24.7022	24.9433	25.0143	25.2225	25.0608
sp|Q80U93|NU214_MOUSE Nuclear pore complex protein Nup214 OS=Mus musculus GN=Nup214 PE=1 SV=2	Q80U93	NU214_MOUSE	20	20	54.871	2.20462	+	23.7259	23.9323	0.206363	0.622484		23.7857	23.9892	24.0219	23.4695	23.8856	23.8226
sp|Q8CAQ8|MIC60_MOUSE MICOS complex subunit Mic60 OS=Mus musculus GN=Immt PE=1 SV=1	Q8CAQ8	MIC60_MOUSE	20	20	58.283	3.84409	+	22.7457	24.3874	1.64176	2.67122	+	24.3641	24.2739	24.5243	22.3187	23.0582	22.86
sp|Q8VEK0|CC50A_MOUSE Cell cycle control protein 50A OS=Mus musculus GN=Tmem30a PE=1 SV=1	Q8VEK0	CC50A_MOUSE	20	20	149.53	2.91542	+	26.0224	25.3974	-0.624987	2.48488	+	25.4757	25.2138	25.5027	25.949	26.0719	26.0463
sp|Q8VIJ6|SFPQ_MOUSE Splicing factor, proline- and glutamine-rich OS=Mus musculus GN=Sfpq PE=1 SV=1	Q8VIJ6	SFPQ_MOUSE	20	20	71.327	4.9362	+	24.812	25.7004	0.888443	2.6217	+	25.711	25.6786	25.7117	24.5791	25.0263	24.8306
sp|Q9CVB6|ARPC2_MOUSE Actin-related protein 2/3 complex subunit 2 OS=Mus musculus GN=Arpc2 PE=1 SV=3	Q9CVB6	ARPC2_MOUSE	20	20	76.63	3.32698	+	25.5329	26.3682	0.835323	2.95471	+	26.3952	26.2953	26.4142	25.3888	25.7058	25.5041
sp|Q9D0E1|HNRPM_MOUSE Heterogeneous nuclear ribonucleoprotein M OS=Mus musculus GN=Hnrnpm PE=1 SV=3	Q9D0E1	HNRPM_MOUSE	20	20	62.934	5.5701	+	24.034	25.0533	1.01924	3.71133	+	25.1104	24.9699	25.0795	23.9546	23.9849	24.1626
sp|Q9DBR1|XRN2_MOUSE 5-3 exoribonuclease 2 OS=Mus musculus GN=Xrn2 PE=1 SV=1	Q9DBR1	XRN2_MOUSE	20	20	54.282	2.3768	+	23.9183	24.546	0.627663	1.71709	+	24.7242	24.4951	24.4187	23.9675	23.6593	24.1282
sp|Q9JLQ2|GIT2_MOUSE ARF GTPase-activating protein GIT2 OS=Mus musculus GN=Git2 PE=1 SV=2	Q9JLQ2	GIT2_MOUSE	19	20	66.857	4.73761	+	23.8542	24.7449	0.8907	3.4163	+	24.7082	24.7549	24.7717	23.965	23.7026	23.8951
sp|Q9WUK2|IF4H_MOUSE Eukaryotic translation initiation factor 4H OS=Mus musculus GN=Eif4h PE=1 SV=3	Q9WUK2	IF4H_MOUSE	20	20	92.085	2.64603	+	27.3038	27.715	0.411183	1.19464		27.9306	27.4758	27.7386	27.1371	27.3127	27.4616
sp|E9Q1P8|I2BP2_MOUSE Interferon regulatory factor 2-binding protein 2 OS=Mus musculus GN=Irf2bp2 PE=1 SV=1	E9Q1P8	I2BP2_MOUSE	18	19	175.73	3.38717	+	24.99	25.8487	0.85869	2.44907	+	25.9886	25.6161	25.9413	24.9342	24.895	25.1408
sp|O09044|SNP23_MOUSE Synaptosomal-associated protein 23 OS=Mus musculus GN=Snap23 PE=1 SV=1	O09044	SNP23_MOUSE	19	19	323.31	2.19081	+	27.8224	27.3033	-0.519103	1.81412	+	27.1466	27.3594	27.4039	27.7746	27.6778	28.0148
sp|O35643|AP1B1_MOUSE AP-1 complex subunit beta-1 OS=Mus musculus GN=Ap1b1 PE=1 SV=2	O35643	AP1B1_MOUSE	19	19	119.33	4.51789	+	26.6178	26.3912	-0.226613	1.95128	+	26.4123	26.3592	26.4022	26.6535	26.5225	26.6775
sp|P21279|GNAQ_MOUSE Guanine nucleotide-binding protein G(q) subunit alpha OS=Mus musculus GN=Gnaq PE=1 SV=4	P21279	GNAQ_MOUSE	15	19	90.253	3.93894	+	27.0053	26.5322	-0.473057	2.63159	+	26.462	26.4977	26.637	26.9642	26.9598	27.0918
sp|P21981|TGM2_MOUSE Protein-glutamine gamma-glutamyltransferase 2 OS=Mus musculus GN=Tgm2 PE=1 SV=4	P21981	TGM2_MOUSE	19	19	99.837	3.30303	+	25.143	25.2658	0.12273	1.76306	+	25.2633	25.2509	25.2831	25.1903	25.0877	25.1511
sp|P26443|DHE3_MOUSE Glutamate dehydrogenase 1, mitochondrial OS=Mus musculus GN=Glud1 PE=1 SV=1	P26443	DHE3_MOUSE	19	19	73.57	5.14759	+	24.4077	25.7657	1.35798	3.77596	+	25.6641	25.8822	25.7507	24.302	24.3641	24.5571
sp|P32921|SYWC_MOUSE Tryptophan--tRNA ligase, cytoplasmic OS=Mus musculus GN=Wars PE=1 SV=2	P32921	SYWC_MOUSE	19	19	83.77	2.37946	+	24.3958	25.0281	0.632273	2.39292	+	25.1659	24.8872	25.0311	24.2565	24.4552	24.4757
sp|P51829|ADCY7_MOUSE Adenylate cyclase type 7 OS=Mus musculus GN=Adcy7 PE=2 SV=2	P51829	ADCY7_MOUSE	19	19	81.582	1.90499	+	24.5552	24.2417	-0.31344	0.838664		24.025	24.1512	24.549	24.5049	24.6966	24.464
sp|P61226|RAP2B_MOUSE Ras-related protein Rap-2b OS=Mus musculus GN=Rap2b PE=1 SV=1	P61226	RAP2B_MOUSE	11	19	260.13	1.53912	+	29.5812	28.968	-0.613193	3.17203	+	29.0063	28.9636	28.9342	29.5496	29.4955	29.6986
sp|P70168|IMB1_MOUSE Importin subunit beta-1 OS=Mus musculus GN=Kpnb1 PE=1 SV=2	P70168	IMB1_MOUSE	19	19	73.782	4.76072	+	24.0656	25.6468	1.58123	2.99311	+	25.5263	25.6473	25.7668	23.7615	24.0826	24.3526
sp|P70429|EVL_MOUSE Ena/VASP-like protein OS=Mus musculus GN=Evl PE=1 SV=2	P70429	EVL_MOUSE	19	19	86.471	3.39561	+	25.5862	25.7842	0.19801	0.952263		25.7296	25.8438	25.7793	25.4128	25.6221	25.7238
sp|Q3TRM8|HXK3_MOUSE Hexokinase-3 OS=Mus musculus GN=Hk3 PE=1 SV=2	Q3TRM8	HXK3_MOUSE	19	19	96.039	7.04559	+	24.5816	26.0515	1.46991	5.09361	+	25.983	26.0644	26.1072	24.5476	24.5467	24.6506
sp|Q3U0V1|FUBP2_MOUSE Far upstream element-binding protein 2 OS=Mus musculus GN=Khsrp PE=1 SV=2	Q3U0V1	FUBP2_MOUSE	19	19	58.056	2.91665	+	23.0793	23.9035	0.824263	2.59679	+	23.8091	24.0038	23.8977	22.9462	22.997	23.2946
sp|Q5KU39|VPS41_MOUSE Vacuolar protein sorting-associated protein 41 homolog OS=Mus musculus GN=Vps41 PE=1 SV=1	Q5KU39	VPS41_MOUSE	19	19	37.367	2.63104	+	23.4054	24.2636	0.85818	2.52054	+	24.2935	24.1533	24.3441	23.2462	23.3279	23.6423
sp|Q60902|EP15R_MOUSE Epidermal growth factor receptor substrate 15-like 1 OS=Mus musculus GN=Eps15l1 PE=1 SV=3	Q60902	EP15R_MOUSE	19	19	62.294	5.06526	+	25.0658	24.4414	-0.62435	2.9547	+	24.4593	24.3167	24.5483	25.0471	25.0226	25.1276
sp|Q64455|PTPRJ_MOUSE Receptor-type tyrosine-protein phosphatase eta OS=Mus musculus GN=Ptprj PE=1 SV=2	Q64455	PTPRJ_MOUSE	19	19	72.975	3.29112	+	25.2568	24.8435	-0.413307	1.91388	+	24.8693	24.7451	24.916	25.1682	25.1851	25.417
sp|Q69ZK0|PREX1_MOUSE Phosphatidylinositol 3,4,5-trisphosphate-dependent Rac exchanger 1 protein OS=Mus musculus GN=Prex1 PE=1 SV=2	Q69ZK0	PREX1_MOUSE	19	19	47.739	6.59335	+	21.254	23.6019	2.34785	3.73112	+	23.48	23.7121	23.6136	21.1793	21.3288	NaN
sp|Q6PHU5|SORT_MOUSE Sortilin OS=Mus musculus GN=Sort1 PE=1 SV=1	Q6PHU5	SORT_MOUSE	19	19	109.17	2.29229	+	25.0198	24.5562	-0.463607	1.33539	+	24.6024	24.4646	24.6017	24.8821	24.8466	25.3308
sp|Q8R5L3|VPS39_MOUSE Vam6/Vps39-like protein OS=Mus musculus GN=Vps39 PE=1 SV=1	Q8R5L3	VPS39_MOUSE	19	19	47.818	4.54108	+	23.3557	24.1108	0.755093	3.06186	+	24.1427	24.1146	24.075	23.452	23.1922	23.4229
sp|Q9D8U8|SNX5_MOUSE Sorting nexin-5 OS=Mus musculus GN=Snx5 PE=1 SV=1	Q9D8U8	SNX5_MOUSE	19	19	68.985	2.05439	+	24.4375	24.9619	0.524447	1.69592	+	24.9092	24.9821	24.9946	24.2081	24.4202	24.6842
sp|Q9QUN7|TLR2_MOUSE Toll-like receptor 2 OS=Mus musculus GN=Tlr2 PE=1 SV=1	Q9QUN7	TLR2_MOUSE	19	19	48.502	6.7907	+	25.3478	24.5323	-0.815507	4.63459	+	24.4691	24.5576	24.5703	25.3153	25.3533	25.3749
sp|Q9WUM4|COR1C_MOUSE Coronin-1C OS=Mus musculus GN=Coro1c PE=1 SV=2	Q9WUM4	COR1C_MOUSE	19	19	107.09	4.79724	+	25.4593	26.4421	0.982793	3.32889	+	26.2569	26.5271	26.5424	25.4313	25.4773	25.4695
sp|Q9Z280|PLD1_MOUSE Phospholipase D1 OS=Mus musculus GN=Pld1 PE=2 SV=1	Q9Z280	PLD1_MOUSE	19	19	89.224	1.98621	+	25.0962	24.6441	-0.452067	3.24167	+	24.6882	24.6036	24.6405	25.1466	25.0211	25.1208
sp|B2RQC6|PYR1_MOUSE CAD protein OS=Mus musculus GN=Cad PE=1 SV=1	B2RQC6	PYR1_MOUSE	18	18	49.418	4.14617	+	22.3735	23.6814	1.30789	2.53031	+	23.6873	23.686	23.671	22.1216	22.2254	22.7736
sp|O35114|SCRB2_MOUSE Lysosome membrane protein 2 OS=Mus musculus GN=Scarb2 PE=1 SV=3	O35114	SCRB2_MOUSE	18	18	241.2	2.56151	+	29.1763	28.8069	-0.369397	3.5968	+	28.7732	28.8213	28.8263	29.1733	29.1348	29.2208
sp|O35516|NOTC2_MOUSE Neurogenic locus notch homolog protein 2 OS=Mus musculus GN=Notch2 PE=1 SV=1	O35516	NOTC2_MOUSE	18	18	65.026	1.77774	+	23.1085	22.815	-0.293577	0.681503		23.0585	22.8208	22.5656	23.0967	23.3472	22.8817
sp|O70439|STX7_MOUSE Syntaxin-7 OS=Mus musculus GN=Stx7 PE=1 SV=3	O70439	STX7_MOUSE	18	18	161.6	2.12182	+	28.5999	27.8632	-0.73665	1.96746	+	27.8523	27.7662	27.9712	28.4679	28.4281	28.9037
sp|O88569|ROA2_MOUSE Heterogeneous nuclear ribonucleoproteins A2/B1 OS=Mus musculus GN=Hnrnpa2b1 PE=1 SV=2	O88569	ROA2_MOUSE	17	18	74.825	1.59418	+	25.117	25.1524	0.0353367	0.305798		25.1364	25.204	25.1167	25.1721	25.0418	25.1372
sp|P01899|HA11_MOUSE H-2 class I histocompatibility antigen, D-B alpha chain OS=Mus musculus GN=H2-D1 PE=1 SV=2	P01899	HA11_MOUSE	11	18	69.658	5.3584	+	28.6967	28.2126	-0.484053	2.99146	+	28.1102	28.2642	28.2634	28.7443	28.6693	28.6765
sp|P18052|PTPRA_MOUSE Receptor-type tyrosine-protein phosphatase alpha OS=Mus musculus GN=Ptpra PE=1 SV=3	P18052	PTPRA_MOUSE	16	18	116.93	2.51616	+	25.2568	24.7632	-0.49357	1.70049	+	24.7196	24.7964	24.7738	25.3274	25.0055	25.4375
sp|P24527|LKHA4_MOUSE Leukotriene A-4 hydrolase OS=Mus musculus GN=Lta4h PE=1 SV=4	P24527	LKHA4_MOUSE	18	18	48.192	3.70954	+	21.7332	24.1568	2.42357	2.3939	+	23.9132	24.42	24.1373	22.0219	20.9781	22.1998
sp|P35585|AP1M1_MOUSE AP-1 complex subunit mu-1 OS=Mus musculus GN=Ap1m1 PE=1 SV=3	P35585	AP1M1_MOUSE	18	18	75.821	1.7543	+	25.8939	25.5629	-0.33099	1.42766	+	25.6362	25.4939	25.5585	25.8734	25.7323	26.0759
sp|P35700|PRDX1_MOUSE Peroxiredoxin-1 OS=Mus musculus GN=Prdx1 PE=1 SV=1	P35700	PRDX1_MOUSE	17	18	95.565	2.25851	+	27.845	27.8708	0.02574	0.0683056		27.7127	28.0667	27.8329	27.6914	27.8786	27.9651
sp|P55302|AMRP_MOUSE Alpha-2-macroglobulin receptor-associated protein OS=Mus musculus GN=Lrpap1 PE=1 SV=1	P55302	AMRP_MOUSE	17	18	73.853	1.37569	+	24.6492	24.8404	0.191243	0.350498		24.7638	24.6903	25.0672	24.4312	24.4781	25.0383
sp|Q04899|CDK18_MOUSE Cyclin-dependent kinase 18 OS=Mus musculus GN=Cdk18 PE=1 SV=1	Q04899	CDK18_MOUSE	14	18	67.955	4.28506	+	25.3893	25.7027	0.313413	1.07805		25.7935	25.5524	25.7623	25.2578	25.2944	25.6159
sp|Q18PI6|SLAF5_MOUSE SLAM family member 5 OS=Mus musculus GN=Cd84 PE=1 SV=1	Q18PI6	SLAF5_MOUSE	18	18	70.589	3.35229	+	26.1723	25.5226	-0.649717	2.13708	+	25.7265	25.2993	25.5421	26.1013	26.1931	26.2226
sp|Q3UE31|K0930_MOUSE Uncharacterized protein KIAA0930 homolog OS=Mus musculus PE=1 SV=2	Q3UE31	K0930_MOUSE	18	18	142.37	2.02818	+	25.3511	25.3207	-0.0304367	0.13674		25.3416	25.1799	25.4404	25.351	25.2967	25.4055
sp|Q62465|VAT1_MOUSE Synaptic vesicle membrane protein VAT-1 homolog OS=Mus musculus GN=Vat1 PE=1 SV=3	Q62465	VAT1_MOUSE	18	18	143	1.69117	+	26.3487	26.0062	-0.34253	1.18621		26.2167	25.8038	25.998	26.3532	26.2342	26.4587
sp|Q6ZQM8|UD17C_MOUSE UDP-glucuronosyltransferase 1-7C OS=Mus musculus GN=Ugt1a7c PE=1 SV=1;sp|Q62452|UD19_MOUSE UDP-glucuronosyltransferase 1-9 OS=Mus musculus GN=Ugt1a9 PE=1 SV=3	Q6ZQM8	UD17C_MOUSE	18	18	49.302	4.96487	+	24.6698	25.4651	0.795273	3.13925	+	25.4104	25.3851	25.5997	24.723	24.7192	24.5672
sp|Q78PY7|SND1_MOUSE Staphylococcal nuclease domain-containing protein 1 OS=Mus musculus GN=Snd1 PE=1 SV=1	Q78PY7	SND1_MOUSE	18	18	39.019	2.71461	+	22.5242	23.34	0.815817	1.9267	+	23.3773	23.3281	23.3147	22.2755	22.411	22.8861
sp|Q7M6Y3|PICAL_MOUSE Phosphatidylinositol-binding clathrin assembly protein OS=Mus musculus GN=Picalm PE=1 SV=1	Q7M6Y3	PICAL_MOUSE	18	18	102.35	3.21584	+	25.2355	24.9921	-0.243443	1.79698	+	25.0513	24.978	24.9471	25.1661	25.2028	25.3378
sp|Q8QZT1|THIL_MOUSE Acetyl-CoA acetyltransferase, mitochondrial OS=Mus musculus GN=Acat1 PE=1 SV=1	Q8QZT1	THIL_MOUSE	18	18	105.41	3.58642	+	24.3016	25.2631	0.961557	4.41179	+	25.2735	25.1809	25.3349	24.2722	24.2951	24.3374
sp|Q99LR1|ABD12_MOUSE Monoacylglycerol lipase ABHD12 OS=Mus musculus GN=Abhd12 PE=1 SV=2	Q99LR1	ABD12_MOUSE	18	18	90.162	2.28503	+	25.3971	25.766	0.36891	2.05477	+	25.8015	25.6303	25.8663	25.359	25.372	25.4604
sp|Q9QVP9|FAK2_MOUSE Protein-tyrosine kinase 2-beta OS=Mus musculus GN=Ptk2b PE=1 SV=2	Q9QVP9	FAK2_MOUSE	18	18	33.796	4.23121	+	23.1898	24.0503	0.860507	3.07938	+	23.9789	24.0352	24.1367	23.0264	23.2429	23.3001
sp|Q9WV32|ARC1B_MOUSE Actin-related protein 2/3 complex subunit 1B OS=Mus musculus GN=Arpc1b PE=1 SV=4	Q9WV32	ARC1B_MOUSE	18	18	134.02	4.13731	+	27.6013	28.1776	0.576307	3.60113	+	28.1625	28.2444	28.126	27.5549	27.5886	27.6605
sp|Q9Z1M0|P2RX7_MOUSE P2X purinoceptor 7 OS=Mus musculus GN=P2rx7 PE=1 SV=2	Q9Z1M0	P2RX7_MOUSE	18	18	77.037	2.65242	+	25.6007	25.4351	-0.165577	1.00915		25.3347	25.4859	25.4848	25.6145	25.6943	25.4935
sp|P08249|MDHM_MOUSE Malate dehydrogenase, mitochondrial OS=Mus musculus GN=Mdh2 PE=1 SV=3	P08249	MDHM_MOUSE	17	17	84.782	5.93199	+	25.411	26.6438	1.23283	3.97381	+	26.5973	26.6748	26.6592	25.323	25.3455	25.5644
sp|P09405|NUCL_MOUSE Nucleolin OS=Mus musculus GN=Ncl PE=1 SV=2	P09405	NUCL_MOUSE	17	17	51.09	2.33757	+	23.6356	24.2624	0.62679	1.63846	+	24.0486	24.2889	24.4497	23.8946	23.4843	23.5279
sp|P10605|CATB_MOUSE Cathepsin B OS=Mus musculus GN=Ctsb PE=1 SV=2	P10605	CATB_MOUSE	17	17	210.23	2.73461	+	28.8078	27.9369	-0.870853	1.19278		27.8516	28.0539	27.9053	29.13	29.1609	28.1324
sp|P17751|TPIS_MOUSE Triosephosphate isomerase OS=Mus musculus GN=Tpi1 PE=1 SV=4	P17751	TPIS_MOUSE	17	17	150.76	3.89589	+	26.1248	26.1975	0.0727467	0.28489		26.0179	26.2664	26.3083	26.0449	26.1159	26.2136
sp|P26151|FCGR1_MOUSE High affinity immunoglobulin gamma Fc receptor I OS=Mus musculus GN=Fcgr1 PE=1 SV=1	P26151	FCGR1_MOUSE	17	17	107.85	5.16877	+	26.5876	26.0632	-0.52437	2.51716	+	25.9808	26.0517	26.157	26.5472	26.503	26.7125
sp|P27612|PLAP_MOUSE Phospholipase A-2-activating protein OS=Mus musculus GN=Plaa PE=1 SV=4	P27612	PLAP_MOUSE	17	17	45.416	4.08334	+	22.523	23.8051	1.28208	3.03804	+	23.7174	23.7521	23.9458	NaN	22.5623	22.4838
sp|P46638|RB11B_MOUSE Ras-related protein Rab-11B OS=Mus musculus GN=Rab11b PE=1 SV=3	P46638	RB11B_MOUSE	2	17	121.21	3.05085	+	29.0628	28.2775	-0.785363	2.56489	+	28.4184	28.0957	28.3183	28.9658	29.0215	29.2011
sp|P55772|ENTP1_MOUSE Ectonucleoside triphosphate diphosphohydrolase 1 OS=Mus musculus GN=Entpd1 PE=1 SV=1	P55772	ENTP1_MOUSE	17	17	180.05	1.73293	+	27.9721	27.5926	-0.379577	1.14281		27.5767	27.4836	27.7175	28.0827	28.1408	27.6929
sp|P57746|VATD_MOUSE V-type proton ATPase subunit D OS=Mus musculus GN=Atp6v1d PE=1 SV=1	P57746	VATD_MOUSE	17	17	149.1	2.04224	+	26.5577	25.6867	-0.871047	2.45381	+	25.8975	25.4736	25.6889	26.4359	26.5566	26.6807
sp|P62874|GBB1_MOUSE Guanine nucleotide-binding protein G(I)/G(S)/G(T) subunit beta-1 OS=Mus musculus GN=Gnb1 PE=1 SV=3	P62874	GBB1_MOUSE	9	17	123.51	3.38082	+	28.8749	28.1075	-0.767393	3.3337	+	28.0005	28.1212	28.2009	28.8178	28.8455	28.9615
sp|P70460|VASP_MOUSE Vasodilator-stimulated phosphoprotein OS=Mus musculus GN=Vasp PE=1 SV=4	P70460	VASP_MOUSE	17	17	67.324	1.97366	+	26.343	26.2441	-0.0989833	0.288593		26.2542	26.2559	26.222	26.1294	26.2981	26.6016
sp|P97370|AT1B3_MOUSE Sodium/potassium-transporting ATPase subunit beta-3 OS=Mus musculus GN=Atp1b3 PE=1 SV=1	P97370	AT1B3_MOUSE	17	17	101.74	2.5247	+	26.5036	26.0497	-0.453843	1.28693		26.1	25.9907	26.0585	26.6505	26.6807	26.1795
sp|Q32NY4|CNNM3_MOUSE Metal transporter CNNM3 OS=Mus musculus GN=Cnnm3 PE=1 SV=2	Q32NY4	CNNM3_MOUSE	16	17	37.793	2.4405	+	23.6953	23.2607	-0.434513	2.01521	+	23.277	23.2045	23.3008	23.6328	23.5825	23.8705
sp|Q3TAA7|S11IP_MOUSE Serine/threonine-protein kinase 11-interacting protein OS=Mus musculus GN=Stk11ip PE=1 SV=1	Q3TAA7	S11IP_MOUSE	17	17	52.549	4.93614	+	25.3481	24.6611	-0.687	3.96649	+	24.6868	24.5854	24.7111	25.3315	25.3944	25.3185
sp|Q3UHJ0|AAK1_MOUSE AP2-associated protein kinase 1 OS=Mus musculus GN=Aak1 PE=1 SV=2	Q3UHJ0	AAK1_MOUSE	16	17	107.66	1.50807	+	24.4165	24.196	-0.22045	0.770202		24.1384	24.1547	24.2951	24.3837	24.2234	24.6424
sp|Q3UIA2|RHG17_MOUSE Rho GTPase-activating protein 17 OS=Mus musculus GN=Arhgap17 PE=1 SV=1	Q3UIA2	RHG17_MOUSE	16	17	62.29	3.85709	+	24.6539	25.6681	1.01422	3.33722	+	25.5521	25.6087	25.8435	24.5906	24.6545	24.7165
sp|Q60766|IRGM1_MOUSE Immunity-related GTPase family M protein 1 OS=Mus musculus GN=Irgm1 PE=1 SV=1	Q60766	IRGM1_MOUSE	17	17	69.91	3.82129	+	26.8507	26.282	-0.568633	2.87758	+	26.2471	26.2568	26.3422	26.7223	26.9239	26.9058
sp|Q61210|ARHG1_MOUSE Rho guanine nucleotide exchange factor 1 OS=Mus musculus GN=Arhgef1 PE=1 SV=2	Q61210	ARHG1_MOUSE	17	17	56.835	3.98377	+	22.1745	23.7666	1.59204	2.68128	+	23.7632	23.5591	23.9775	22.3078	21.8014	22.4144
sp|Q640N3|RHG30_MOUSE Rho GTPase-activating protein 30 OS=Mus musculus GN=Arhgap30 PE=1 SV=3	Q640N3	RHG30_MOUSE	16	17	54.76	2.17767	+	23.7062	24.1766	0.47034	1.765	+	24.1899	23.9858	24.3541	23.6185	23.6928	23.8073
sp|Q6A0A9|F120A_MOUSE Constitutive coactivator of PPAR-gamma-like protein 1 OS=Mus musculus GN=FAM120A PE=1 SV=2	Q6A0A9	F120A_MOUSE	17	17	72.206	7.50511	+	22.5226	23.7515	1.22898	4.43312	+	23.7608	23.6595	23.8343	22.5277	22.46	22.58
sp|Q6GQT9|NOMO1_MOUSE Nodal modulator 1 OS=Mus musculus GN=Nomo1 PE=1 SV=1	Q6GQT9	NOMO1_MOUSE	17	17	36.979	3.70535	+	22.675	23.3984	0.723393	3.12935	+	23.3437	23.3448	23.5068	22.7605	22.5703	22.6942
sp|Q6P9J9|ANO6_MOUSE Anoctamin-6 OS=Mus musculus GN=Ano6 PE=1 SV=1	Q6P9J9	ANO6_MOUSE	17	17	111.62	1.98533	+	25.6677	25.3503	-0.317363	1.25221		25.1969	25.5457	25.3085	25.6105	25.6053	25.7873
sp|Q6VNB8|WDFY3_MOUSE WD repeat and FYVE domain-containing protein 3 OS=Mus musculus GN=Wdfy3 PE=1 SV=1	Q6VNB8	WDFY3_MOUSE	17	17	40.829	2.87513	+	22.5519	22.9908	0.43883	2.01247	+	23.0311	23.0347	22.9065	22.4395	22.4986	22.7177
sp|Q7TQH0|ATX2L_MOUSE Ataxin-2-like protein OS=Mus musculus GN=Atxn2l PE=1 SV=1	Q7TQH0	ATX2L_MOUSE	17	17	37.406	3.27065	+	23.3918	24.3208	0.92902	2.91764	+	24.2307	24.3879	24.3439	23.4611	23.1886	23.5256
sp|Q8BL80|RHG22_MOUSE Rho GTPase-activating protein 22 OS=Mus musculus GN=Arhgap22 PE=1 SV=2	Q8BL80	RHG22_MOUSE	17	17	36.479	3.04553	+	23.0552	23.8764	0.82114	2.13341	+	24.036	23.7523	23.8409	23.0866	22.7981	23.2809
sp|Q8BMS1|ECHA_MOUSE Trifunctional enzyme subunit alpha, mitochondrial OS=Mus musculus GN=Hadha PE=1 SV=1	Q8BMS1	ECHA_MOUSE	17	17	47.152	2.93476	+	23.6548	24.9158	1.26105	2.7608	+	24.9312	24.9541	24.8621	23.3613	23.6633	23.9397
sp|Q8C2Q3|RBM14_MOUSE RNA-binding protein 14 OS=Mus musculus GN=Rbm14 PE=1 SV=1	Q8C2Q3	RBM14_MOUSE	17	17	55.796	3.5634	+	24.4372	24.9952	0.558033	2.73589	+	24.9194	24.9196	25.1468	24.4452	24.4424	24.4241
sp|Q8C570|RAE1L_MOUSE mRNA export factor OS=Mus musculus GN=Rae1 PE=1 SV=1	Q8C570	RAE1L_MOUSE	17	17	148.13	2.50678	+	25.7418	25.1642	-0.577567	1.72696	+	24.925	25.2204	25.3473	25.5757	25.7956	25.8542
sp|Q8CFB4|GBP5_MOUSE Guanylate-binding protein 5 OS=Mus musculus GN=Gbp5 PE=1 SV=2	Q8CFB4	GBP5_MOUSE	17	17	57.69	2.44338	+	24.3834	24.2543	-0.129083	0.234576		24.3138	24.0201	24.429	24.1136	24.3153	24.7213
sp|Q8CI08|SLAI2_MOUSE SLAIN motif-containing protein 2 OS=Mus musculus GN=Slain2 PE=1 SV=2	Q8CI08	SLAI2_MOUSE	17	17	118.42	3.0266	+	24.7492	24.6994	-0.0497933	0.315429		24.6529	24.7431	24.7022	24.6438	24.7558	24.8481
sp|Q8CI95|OSB11_MOUSE Oxysterol-binding protein-related protein 11 OS=Mus musculus GN=Osbpl11 PE=1 SV=2	Q8CI95	OSB11_MOUSE	15	17	124.17	2.18161	+	25.0983	24.5975	-0.50083	2.19635	+	24.5303	24.5302	24.7319	25.0181	25.0431	25.2337
sp|Q8VC42|MIC1_MOUSE Uncharacterized protein C18orf8 homolog OS=Mus musculus GN=Mic1 PE=2 SV=1	Q8VC42	MIC1_MOUSE	17	17	81.083	1.82788	+	25.1136	24.7173	-0.39625	1.48842	+	24.7172	24.7975	24.6373	24.9656	25.0367	25.3385
sp|Q91YE3|EGLN1_MOUSE Egl nine homolog 1 OS=Mus musculus GN=Egln1 PE=1 SV=2	Q91YE3	EGLN1_MOUSE	17	17	37.111	4.73481	+	24.34	23.9316	-0.408323	2.28687	+	23.8736	23.8708	24.0505	24.3106	24.2839	24.4254
sp|Q920Q4|VPS16_MOUSE Vacuolar protein sorting-associated protein 16 homolog OS=Mus musculus GN=Vps16 PE=1 SV=3	Q920Q4	VPS16_MOUSE	17	17	72.722	1.87057	+	23.816	24.5176	0.701607	2.65198	+	24.694	24.3766	24.4822	23.7653	23.8898	23.7929
sp|Q922R8|PDIA6_MOUSE Protein disulfide-isomerase A6 OS=Mus musculus GN=Pdia6 PE=1 SV=3	Q922R8	PDIA6_MOUSE	17	17	146.99	2.20877	+	26.2387	26.642	0.403267	1.42833	+	26.6551	26.5686	26.7023	26.0433	26.2004	26.4725
sp|Q99JI6|RAP1B_MOUSE Ras-related protein Rap-1b OS=Mus musculus GN=Rap1b PE=1 SV=2	Q99JI6	RAP1B_MOUSE	5	17	145	2.89576	+	28.9118	28.1839	-0.727887	1.93715	+	28.3819	28.2213	27.9486	28.777	28.838	29.1204
sp|Q99JY9|ARP3_MOUSE Actin-related protein 3 OS=Mus musculus GN=Actr3 PE=1 SV=3	Q99JY9	ARP3_MOUSE	17	17	54.389	3.16851	+	24.5583	25.4467	0.888397	3.54265	+	25.4405	25.5624	25.3372	24.5112	24.6307	24.533
sp|Q99KC8|VMA5A_MOUSE von Willebrand factor A domain-containing protein 5A OS=Mus musculus GN=Vwa5a PE=1 SV=2	Q99KC8	VMA5A_MOUSE	17	17	70.191	1.94373	+	25.0693	25.2838	0.214413	0.959269		25.3411	25.1311	25.3791	24.9391	25.0865	25.1824
sp|Q99LI8|HGS_MOUSE Hepatocyte growth factor-regulated tyrosine kinase substrate OS=Mus musculus GN=Hgs PE=1 SV=2	Q99LI8	HGS_MOUSE	17	17	99.022	1.77336	+	24.9711	24.9886	0.01747	0.0773633		24.9491	24.934	25.0826	25.0345	24.8431	25.0357
sp|Q9D1A2|CNDP2_MOUSE Cytosolic non-specific dipeptidase OS=Mus musculus GN=Cndp2 PE=1 SV=1	Q9D1A2	CNDP2_MOUSE	17	17	53.236	2.18908	+	24.5339	24.3253	-0.208667	1.0969		24.1845	24.3013	24.49	24.5208	24.5297	24.5513
sp|Q9DC29|ABCB6_MOUSE ATP-binding cassette sub-family B member 6, mitochondrial OS=Mus musculus GN=Abcb6 PE=1 SV=1	Q9DC29	ABCB6_MOUSE	17	17	133.81	1.3168	+	24.9169	24.503	-0.413927	1.21853		24.404	24.7496	24.3554	24.7833	24.854	25.1135
sp|Q9ES28|ARHG7_MOUSE Rho guanine nucleotide exchange factor 7 OS=Mus musculus GN=Arhgef7 PE=1 SV=2	Q9ES28	ARHG7_MOUSE	14	17	61.261	2.74042	+	23.3116	24.1704	0.85886	1.91028	+	24.1603	24.2365	24.1145	23.693	23.1904	23.0514
sp|Q9QZE5|COPG1_MOUSE Coatomer subunit gamma-1 OS=Mus musculus GN=Copg1 PE=1 SV=1	Q9QZE5	COPG1_MOUSE	16	17	54.211	4.88414	+	23.6418	24.881	1.23919	3.27113	+	25.0051	24.7468	24.8911	23.5638	23.5271	23.8345
sp|A2A8Z1|OSBL9_MOUSE Oxysterol-binding protein-related protein 9 OS=Mus musculus GN=Osbpl9 PE=1 SV=1	A2A8Z1	OSBL9_MOUSE	16	16	69.652	2.28142	+	24.6298	24.0272	-0.602663	2.26306	+	24.0599	24.1863	23.8353	24.5513	24.6855	24.6526
sp|A2AAY5|SPD2B_MOUSE SH3 and PX domain-containing protein 2B OS=Mus musculus GN=Sh3pxd2b PE=1 SV=1	A2AAY5	SPD2B_MOUSE	16	16	105.62	2.74743	+	23.8388	24.7701	0.931337	2.39043	+	24.5394	24.894	24.8769	23.7265	23.7376	24.0522
sp|O35129|PHB2_MOUSE Prohibitin-2 OS=Mus musculus GN=Phb2 PE=1 SV=1	O35129	PHB2_MOUSE	16	16	48.357	5.62232	+	23.7368	25.3441	1.6073	3.47712	+	25.5411	25.1821	25.3091	23.6624	23.6258	23.9222
sp|O35454|CLCN6_MOUSE Chloride transport protein 6 OS=Mus musculus GN=Clcn6 PE=1 SV=1	O35454	CLCN6_MOUSE	16	16	38.11	1.76064	+	23.6632	23.1758	-0.487383	1.91732	+	23.1781	23.1695	23.1799	23.7665	23.4397	23.7834
sp|O35841|API5_MOUSE Apoptosis inhibitor 5 OS=Mus musculus GN=Api5 PE=1 SV=2	O35841	API5_MOUSE	16	16	54.166	4.85722	+	23.2847	23.8754	0.59066	2.16825	+	23.9531	23.8544	23.8185	23.1668	23.1877	23.4996
sp|O89053|COR1A_MOUSE Coronin-1A OS=Mus musculus GN=Coro1a PE=1 SV=5	O89053	COR1A_MOUSE	16	16	73.689	5.98001	+	26.452	27.7917	1.33972	3.84172	+	27.7958	27.7261	27.8532	26.3002	26.4538	26.6019
sp|P16675|PPGB_MOUSE Lysosomal protective protein OS=Mus musculus GN=Ctsa PE=1 SV=1	P16675	PPGB_MOUSE	16	16	91.067	4.52004	+	26.6496	25.1952	-1.45439	3.24147	+	24.9626	25.3709	25.2522	26.5929	26.8107	26.5453
sp|P17047|LAMP2_MOUSE Lysosome-associated membrane glycoprotein 2 OS=Mus musculus GN=Lamp2 PE=1 SV=2	P17047	LAMP2_MOUSE	16	16	163.22	3.13145	+	30.9179	30.2363	-0.681527	1.77975	+	30.2586	30.1293	30.3212	31.0309	31.1249	30.5978
sp|P18181|CD48_MOUSE CD48 antigen OS=Mus musculus GN=Cd48 PE=1 SV=1	P18181	CD48_MOUSE	16	16	139.07	2.61496	+	27.9263	27.1784	-0.747893	1.98595	+	27.1821	27.0507	27.3025	28.0899	28.056	27.6331
sp|P27601|GNA13_MOUSE Guanine nucleotide-binding protein subunit alpha-13 OS=Mus musculus GN=Gna13 PE=1 SV=1	P27601	GNA13_MOUSE	16	16	74.254	3.14525	+	25.8713	25.3289	-0.54232	2.90498	+	25.3127	25.4024	25.2717	25.8613	25.7824	25.9701
sp|P35278|RAB5C_MOUSE Ras-related protein Rab-5C OS=Mus musculus GN=Rab5c PE=1 SV=2	P35278	RAB5C_MOUSE	11	16	243.44	3.93782	+	29.0604	27.5223	-1.53811	3.14842	+	27.6748	27.2367	27.6553	28.9155	29.0769	29.1888
sp|P51660|DHB4_MOUSE Peroxisomal multifunctional enzyme type 2 OS=Mus musculus GN=Hsd17b4 PE=1 SV=3	P51660	DHB4_MOUSE	16	16	39.255	6.23021	+	23.293	24.4136	1.1206	3.35701	+	24.2309	24.5261	24.4839	23.2333	23.252	23.3938
sp|P53994|RAB2A_MOUSE Ras-related protein Rab-2A OS=Mus musculus GN=Rab2a PE=1 SV=1	P53994	RAB2A_MOUSE	16	16	115.23	2.71159	+	27.6722	26.9646	-0.70756	2.59249	+	27.0042	26.9584	26.9312	27.5538	27.585	27.8777
sp|P57716|NICA_MOUSE Nicastrin OS=Mus musculus GN=Ncstn PE=1 SV=3	P57716	NICA_MOUSE	16	16	119.31	2.02676	+	28.0947	27.6209	-0.47387	1.93442	+	27.7606	27.4417	27.6604	28.126	27.9933	28.1649
sp|P61027|RAB10_MOUSE Ras-related protein Rab-10 OS=Mus musculus GN=Rab10 PE=1 SV=1	P61027	RAB10_MOUSE	15	16	96.706	5.26472	+	27.7756	26.7349	-1.04076	3.33188	+	26.6224	26.7152	26.867	27.6378	27.8439	27.8452
sp|P63038|CH60_MOUSE 60 kDa heat shock protein, mitochondrial OS=Mus musculus GN=Hspd1 PE=1 SV=1	P63038	CH60_MOUSE	16	16	88.605	4.01261	+	24.473	25.754	1.28098	2.98286	+	25.6606	25.8571	25.7443	24.415	24.2663	24.7377
sp|P63094|GNAS2_MOUSE Guanine nucleotide-binding protein G(s) subunit alpha isoforms short OS=Mus musculus GN=Gnas PE=1 SV=1;sp|Q6R0H7|GNAS1_MOUSE Guanine nucleotide-binding protein G(s) subunit alpha isoforms XLas OS=Mus musculus GN=Gnas PE=1 SV=1	P63094	GNAS2_MOUSE	16	16	59.102	2.31551	+	25.565	25.1338	-0.431197	1.61475	+	25.2219	24.9434	25.2361	25.4158	25.6099	25.6694
sp|P68404|KPCB_MOUSE Protein kinase C beta type OS=Mus musculus GN=Prkcb PE=1 SV=4	P68404	KPCB_MOUSE	16	16	61.361	4.5444	+	25.1244	24.0905	-1.03389	2.51913	+	23.8986	24.183	24.1899	25.0119	24.979	25.3824
sp|Q00651|ITA4_MOUSE Integrin alpha-4 OS=Mus musculus GN=Itga4 PE=1 SV=1	Q00651	ITA4_MOUSE	16	16	61.039	4.28807	+	24.7918	24.3198	-0.472067	2.39007	+	24.2782	24.3889	24.2921	24.7026	24.7392	24.9337
sp|Q07797|LG3BP_MOUSE Galectin-3-binding protein OS=Mus musculus GN=Lgals3bp PE=1 SV=1	Q07797	LG3BP_MOUSE	16	16	115.41	5.65291	+	25.8189	24.5319	-1.287	3.74196	+	24.5639	24.5446	24.4871	25.6814	25.9974	25.7779
sp|Q61655|DD19A_MOUSE ATP-dependent RNA helicase DDX19A OS=Mus musculus GN=Ddx19a PE=1 SV=2	Q61655	DD19A_MOUSE	16	16	65.658	1.71794	+	24.1295	24.2656	0.13612	0.762399		24.1671	24.3019	24.3279	24.123	24.0198	24.2458
sp|Q6P9Q6|FKB15_MOUSE FK506-binding protein 15 OS=Mus musculus GN=Fkbp15 PE=1 SV=2	Q6P9Q6	FKB15_MOUSE	16	16	56.697	2.03022	+	23.1755	23.2584	0.0829767	0.43707		23.2191	23.2309	23.3253	23.0813	23.1234	23.3217
sp|Q76MZ3|2AAA_MOUSE Serine/threonine-protein phosphatase 2A 65 kDa regulatory subunit A alpha isoform OS=Mus musculus GN=Ppp2r1a PE=1 SV=3	Q76MZ3	2AAA_MOUSE	16	16	52.94	4.95713	+	23.433	24.7747	1.34169	2.86822	+	24.9885	24.474	24.8616	23.4447	23.3112	23.5432
sp|Q7TMQ7|WDR91_MOUSE WD repeat-containing protein 91 OS=Mus musculus GN=Wdr91 PE=1 SV=1	Q7TMQ7	WDR91_MOUSE	16	16	40.721	1.65171	+	23.7337	23.7134	-0.0203033	0.0440027		24.0275	23.5516	23.5612	23.743	23.7468	23.7112
sp|Q8BPU7|ELMO1_MOUSE Engulfment and cell motility protein 1 OS=Mus musculus GN=Elmo1 PE=1 SV=2	Q8BPU7	ELMO1_MOUSE	16	16	70.449	2.24778	+	24.307	24.748	0.440913	1.57703	+	24.6856	24.77	24.7883	24.0639	24.382	24.4752
sp|Q8BRT1|CLAP2_MOUSE CLIP-associating protein 2 OS=Mus musculus GN=Clasp2 PE=1 SV=1	Q8BRT1	CLAP2_MOUSE	15	16	29.498	3.08371	+	22.8999	24.022	1.12215	1.92045	+	24.072	23.8049	24.1891	22.6721	22.6666	23.3609
sp|Q8C0C7|SYFA_MOUSE Phenylalanine--tRNA ligase alpha subunit OS=Mus musculus GN=Farsa PE=1 SV=1	Q8C0C7	SYFA_MOUSE	16	16	85.644	2.08522	+	23.6656	24.3942	0.728607	1.15232		24.2188	24.5455	24.4182	23.352	23.4169	24.2278
sp|Q99KI0|ACON_MOUSE Aconitate hydratase, mitochondrial OS=Mus musculus GN=Aco2 PE=1 SV=1	Q99KI0	ACON_MOUSE	16	16	46.559	4.26922	+	23.1586	24.5776	1.41905	2.87765	+	24.7754	24.44	24.5174	23.1873	22.8933	23.3952
sp|Q99KQ4|NAMPT_MOUSE Nicotinamide phosphoribosyltransferase OS=Mus musculus GN=Nampt PE=1 SV=1	Q99KQ4	NAMPT_MOUSE	16	16	53.528	3.34114	+	22.6102	23.9754	1.36515	2.26778	+	23.9453	24.0767	23.9042	22.1255	22.8097	22.8955
sp|Q99KY4|GAK_MOUSE Cyclin-G-associated kinase OS=Mus musculus GN=Gak PE=1 SV=2	Q99KY4	GAK_MOUSE	16	16	32.168	2.57287	+	24.5755	25.5273	0.951783	2.38145	+	25.3986	25.6278	25.5555	24.3047	24.6129	24.8089
sp|Q9CTG6|AT132_MOUSE Cation-transporting ATPase 13A2 OS=Mus musculus GN=Atp13a2 PE=2 SV=3	Q9CTG6	AT132_MOUSE	16	16	134.4	1.38626	+	25.3366	25.031	-0.305677	1.07486		25.171	24.8511	25.0708	25.1528	25.3902	25.4669
sp|Q9CZE3|RAB32_MOUSE Ras-related protein Rab-32 OS=Mus musculus GN=Rab32 PE=1 SV=3	Q9CZE3	RAB32_MOUSE	15	16	207.67	3.80957	+	27.7394	26.5209	-1.21845	2.68441	+	26.6871	26.3745	26.5011	27.4918	27.7311	27.9952
sp|Q9D2V7|CORO7_MOUSE Coronin-7 OS=Mus musculus GN=Coro7 PE=1 SV=2	Q9D2V7	CORO7_MOUSE	16	16	55.261	4.08895	+	23.5768	24.4734	0.896607	3.45516	+	24.4523	24.3675	24.6003	23.5339	23.5378	23.6586
sp|Q9DBG6|RPN2_MOUSE Dolichyl-diphosphooligosaccharide--protein glycosyltransferase subunit 2 OS=Mus musculus GN=Rpn2 PE=1 SV=1	Q9DBG6	RPN2_MOUSE	16	16	218.16	2.72857	+	25.7923	26.4575	0.665153	4.69311	+	26.4816	26.451	26.4398	25.7517	25.7852	25.84
sp|Q9QUN3|BLNK_MOUSE B-cell linker protein OS=Mus musculus GN=Blnk PE=1 SV=1	Q9QUN3	BLNK_MOUSE	16	16	48.018	2.2565	+	24.3042	25.0696	0.765357	1.94307	+	25.1967	24.8449	25.1671	24.0825	24.2945	24.5356
sp|Q9R1P4|PSA1_MOUSE Proteasome subunit alpha type-1 OS=Mus musculus GN=Psma1 PE=1 SV=1	Q9R1P4	PSA1_MOUSE	16	16	72.154	1.82234	+	25.3392	24.8907	-0.44847	1.52693	+	24.8322	24.9104	24.9294	25.1784	25.2375	25.6015
sp|Q9WVA4|TAGL2_MOUSE Transgelin-2 OS=Mus musculus GN=Tagln2 PE=1 SV=4	Q9WVA4	TAGL2_MOUSE	16	16	121.13	1.53681	+	25.5004	25.7287	0.22828	0.436369		25.923	25.4866	25.7765	25.2279	25.4228	25.8506
sp|O35601|FYB_MOUSE FYN-binding protein OS=Mus musculus GN=Fyb PE=1 SV=2	O35601	FYB_MOUSE	15	15	70.564	5.12256	+	22.5361	23.959	1.42288	3.80446	+	23.8113	23.9312	24.1345	22.4605	22.5492	22.5987
sp|O55029|COPB2_MOUSE Coatomer subunit beta OS=Mus musculus GN=Copb2 PE=1 SV=2	O55029	COPB2_MOUSE	15	15	90.382	5.39884	+	22.6478	24.0432	1.39543	3.92458	+	23.9791	23.9619	24.1886	22.6277	22.5569	22.7587
sp|P01901|HA1B_MOUSE H-2 class I histocompatibility antigen, K-B alpha chain OS=Mus musculus GN=H2-K1 PE=1 SV=1	P01901	HA1B_MOUSE	12	15	73.927	3.32517	+	27.4091	26.6172	-0.79189	2.39712	+	26.6851	26.5625	26.604	27.5686	27.5031	27.1556
sp|P24638|PPAL_MOUSE Lysosomal acid phosphatase OS=Mus musculus GN=Acp2 PE=1 SV=2	P24638	PPAL_MOUSE	15	15	82.606	1.89813	+	27.6696	27.2443	-0.425273	1.7615	+	27.3369	27.0553	27.3408	27.7316	27.7142	27.563
sp|P49300|CLC10_MOUSE C-type lectin domain family 10 member A OS=Mus musculus GN=Clec10a PE=1 SV=1	P49300	CLC10_MOUSE	15	15	200.61	5.97259	+	25.8882	25.7608	-0.127377	0.579354		25.705	25.7523	25.8253	25.856	25.7483	26.0604
sp|P49446|PTPRE_MOUSE Receptor-type tyrosine-protein phosphatase epsilon OS=Mus musculus GN=Ptpre PE=1 SV=3	P49446	PTPRE_MOUSE	15	15	37.038	2.59121	+	24.1173	23.3779	-0.739363	3.51021	+	23.3281	23.3047	23.5009	24.0972	24.1435	24.1112
sp|P51881|ADT2_MOUSE ADP/ATP translocase 2 OS=Mus musculus GN=Slc25a5 PE=1 SV=3	P51881	ADT2_MOUSE	7	15	42.099	7.30895	+	26.1556	28.0201	1.86452	5.28692	+	28.0709	27.9122	28.0772	26.1208	26.181	26.1649
sp|P54071|IDHP_MOUSE Isocitrate dehydrogenase [NADP], mitochondrial OS=Mus musculus GN=Idh2 PE=1 SV=3	P54071	IDHP_MOUSE	15	15	99.237	5.60928	+	24.8136	25.9838	1.17024	4.55284	+	25.9852	25.9491	26.0172	24.9123	24.7425	24.7861
sp|P84096|RHOG_MOUSE Rho-related GTP-binding protein RhoG OS=Mus musculus GN=Rhog PE=1 SV=1	P84096	RHOG_MOUSE	14	15	245.63	3.12493	+	28.9786	28.5407	-0.43794	5.0748	+	28.5626	28.5134	28.546	28.9699	28.9845	28.9815
sp|Q07076|ANXA7_MOUSE Annexin A7 OS=Mus musculus GN=Anxa7 PE=1 SV=2	Q07076	ANXA7_MOUSE	15	15	151.62	4.25665	+	26.3724	25.1378	-1.23463	2.67163	+	25.2093	25.1138	25.0903	26.039	26.4717	26.6065
sp|Q60854|SPB6_MOUSE Serpin B6 OS=Mus musculus GN=Serpinb6 PE=1 SV=1	Q60854	SPB6_MOUSE	15	15	57.064	5.48584	+	23.8762	25.0835	1.20732	4.16291	+	25.1005	25.0809	25.0692	24.004	23.7626	23.862
sp|Q60932|VDAC1_MOUSE Voltage-dependent anion-selective channel protein 1 OS=Mus musculus GN=Vdac1 PE=1 SV=3	Q60932	VDAC1_MOUSE	15	15	131.76	4.51665	+	26.1453	27.2941	1.14876	3.24601	+	27.2768	27.2461	27.3593	26.1141	25.9721	26.3497
sp|Q61543|GSLG1_MOUSE Golgi apparatus protein 1 OS=Mus musculus GN=Glg1 PE=1 SV=1	Q61543	GSLG1_MOUSE	15	15	43.633	1.39238	+	22.9644	23.4991	0.534703	1.79039	+	23.5572	23.5958	23.3442	23.1248	23.011	22.7573
sp|Q6DID3|SCAF8_MOUSE Protein SCAF8 OS=Mus musculus GN=Scaf8 PE=1 SV=1	Q6DID3	SCAF8_MOUSE	15	15	48.589	4.28391	+	23.5733	23.6983	0.124947	1.08569		23.6248	23.6785	23.7915	23.5384	23.5659	23.6157
sp|Q8BVW3|TRI14_MOUSE Tripartite motif-containing protein 14 OS=Mus musculus GN=Trim14 PE=1 SV=2	Q8BVW3	TRI14_MOUSE	15	15	136.92	6.21533	+	27.2852	26.1026	-1.1826	3.52106	+	26.1075	25.9926	26.2078	27.2042	27.2077	27.4437
sp|Q8K2K6|AGFG1_MOUSE Arf-GAP domain and FG repeat-containing protein 1 OS=Mus musculus GN=Agfg1 PE=1 SV=2	Q8K2K6	AGFG1_MOUSE	11	15	216.23	1.85245	+	25.5722	25.6103	0.0381167	0.0678507		25.6134	25.4966	25.721	25.3536	25.4228	25.9402
sp|Q8VD65|PI3R4_MOUSE Phosphoinositide 3-kinase regulatory subunit 4 OS=Mus musculus GN=Pik3r4 PE=1 SV=3	Q8VD65	PI3R4_MOUSE	15	15	28.071	1.47766	+	22.6609	22.4474	-0.213583	0.586292		22.5142	22.2294	22.5986	22.6627	22.4554	22.8647
sp|Q91Z96|BMP2K_MOUSE BMP-2-inducible protein kinase OS=Mus musculus GN=Bmp2k PE=1 SV=1	Q91Z96	BMP2K_MOUSE	15	15	51.288	1.32932	+	23.5548	23.6731	0.11826	0.295335		23.7963	23.3826	23.8404	23.4608	23.5091	23.6947
sp|Q99KN9|EPN4_MOUSE Clathrin interactor 1 OS=Mus musculus GN=Clint1 PE=1 SV=2	Q99KN9	EPN4_MOUSE	15	15	49.876	1.34117	+	24.3493	24.6969	0.34769	0.818948		24.8224	24.4877	24.7807	24.1415	24.2288	24.6775
sp|Q99MR6|SRRT_MOUSE Serrate RNA effector molecule homolog OS=Mus musculus GN=Srrt PE=1 SV=1	Q99MR6	SRRT_MOUSE	15	15	30.75	6.01047	+	22.3004	24.0459	1.74552	3.69243	+	23.9687	24.1446	24.0244	22.1803	22.5483	22.1724
sp|Q9CQW2|ARL8B_MOUSE ADP-ribosylation factor-like protein 8B OS=Mus musculus GN=Arl8b PE=1 SV=1	Q9CQW2	ARL8B_MOUSE	9	15	129.03	1.36892	+	28.8139	28.1073	-0.706643	2.74295	+	28.2218	27.9622	28.1379	28.7034	28.8988	28.8395
sp|Q9CR16|PPID_MOUSE Peptidyl-prolyl cis-trans isomerase D OS=Mus musculus GN=Ppid PE=1 SV=3	Q9CR16	PPID_MOUSE	15	15	48.106	2.26379	+	23.7602	24.4046	0.644393	1.534	+	24.656	24.2488	24.309	23.4758	23.8415	23.9633
sp|Q9CYG7|TOM34_MOUSE Mitochondrial import receptor subunit TOM34 OS=Mus musculus GN=Tomm34 PE=1 SV=1	Q9CYG7	TOM34_MOUSE	15	15	65.587	1.36004	+	24.9449	24.6172	-0.327673	1.46948	+	24.7241	24.4689	24.6587	24.8791	24.8715	25.084
sp|Q9DCL9|PUR6_MOUSE Multifunctional protein ADE2 OS=Mus musculus GN=Paics PE=1 SV=4	Q9DCL9	PUR6_MOUSE	15	15	53.632	1.98808	+	23.8284	23.594	-0.234337	0.754934		23.4255	23.7471	23.6095	23.7281	23.7128	24.0443
sp|Q9JIW9|RALB_MOUSE Ras-related protein Ral-B OS=Mus musculus GN=Ralb PE=1 SV=1	Q9JIW9	RALB_MOUSE	8	15	166.72	2.23135	+	26.4574	25.979	-0.478417	1.96621	+	25.8621	26.0467	26.0283	26.334	26.4091	26.6292
sp|Q9JMH9|MY18A_MOUSE Unconventional myosin-XVIIIa OS=Mus musculus GN=Myo18a PE=1 SV=2	Q9JMH9	MY18A_MOUSE	15	15	23.01	1.86174	+	21.5884	22.6759	1.08753	1.52906	+	22.6259	23.2384	22.1635	21.6976	21.3801	21.6875
sp|Q9QUI0|RHOA_MOUSE Transforming protein RhoA OS=Mus musculus GN=Rhoa PE=1 SV=1	Q9QUI0	RHOA_MOUSE	8	15	45.989	1.79315	+	26.5817	26.5968	0.0150867	0.0599555		26.5433	26.6535	26.5936	26.6458	26.4205	26.6788
sp|Q9QZL0|RIPK3_MOUSE Receptor-interacting serine/threonine-protein kinase 3 OS=Mus musculus GN=Ripk3 PE=1 SV=2	Q9QZL0	RIPK3_MOUSE	15	15	87.044	4.22367	+	26.5423	25.4909	-1.05137	3.44147	+	25.5226	25.388	25.5621	26.4706	26.4587	26.6975
sp|Q9Z0M5|LICH_MOUSE Lysosomal acid lipase/cholesteryl ester hydrolase OS=Mus musculus GN=Lipa PE=1 SV=2	Q9Z0M5	LICH_MOUSE	15	15	168.87	1.77391	+	29.2039	28.348	-0.85593	4.9759	+	28.3749	28.331	28.3381	29.2583	29.1641	29.1895
sp|A2A5R2|BIG2_MOUSE Brefeldin A-inhibited guanine nucleotide-exchange protein 2 OS=Mus musculus GN=Arfgef2 PE=1 SV=1	A2A5R2	BIG2_MOUSE	11	14	31.558	4.40402	+	21.9444	23.1592	1.21477	3.40107	+	23.2802	22.988	23.2095	21.971	21.8161	22.0462
sp|O70492|SNX3_MOUSE Sorting nexin-3 OS=Mus musculus GN=Snx3 PE=1 SV=3	O70492	SNX3_MOUSE	12	14	154.28	4.3684	+	27.581	25.9418	-1.63912	3.0984	+	26.1351	25.8517	25.8388	27.3156	27.5881	27.8392
sp|O89017|LGMN_MOUSE Legumain OS=Mus musculus GN=Lgmn PE=1 SV=1	O89017	LGMN_MOUSE	14	14	264.19	1.46566	+	26.9903	25.5167	-1.47358	2.1767	+	25.1103	25.8601	25.5799	26.6407	27.258	27.0722
sp|O89051|ITM2B_MOUSE Integral membrane protein 2B OS=Mus musculus GN=Itm2b PE=1 SV=1	O89051	ITM2B_MOUSE	14	14	79.169	2.45511	+	26.7633	26.3352	-0.428113	2.14911	+	26.2472	26.3298	26.4285	26.7901	26.862	26.6378
sp|P06151|LDHA_MOUSE L-lactate dehydrogenase A chain OS=Mus musculus GN=Ldha PE=1 SV=3	P06151	LDHA_MOUSE	14	14	64.525	2.16648	+	25.342	24.7951	-0.546827	1.91141	+	24.7006	24.6611	25.0236	25.2516	25.3429	25.4314
sp|P07901|HS90A_MOUSE Heat shock protein HSP 90-alpha OS=Mus musculus GN=Hsp90aa1 PE=1 SV=4	P07901	HS90A_MOUSE	14	14	62.161	2.02666	+	24.4307	24.8708	0.44013	2.23812	+	24.8481	24.9209	24.8435	24.4587	24.2839	24.5494
sp|P0CL69|ZN703_MOUSE Zinc finger protein 703 OS=Mus musculus GN=Znf703 PE=1 SV=1	P0CL69	ZN703_MOUSE	14	14	102.57	4.57366	+	25.0054	24.0675	-0.937837	3.8148	+	23.9888	24.0418	24.172	24.9861	24.9488	25.0812
sp|P10810|CD14_MOUSE Monocyte differentiation antigen CD14 OS=Mus musculus GN=Cd14 PE=1 SV=1	P10810	CD14_MOUSE	14	14	142.22	3.69881	+	27.5109	26.8613	-0.64968	2.35169	+	26.8804	26.7106	26.9928	27.3864	27.6512	27.4953
sp|P14733|LMNB1_MOUSE Lamin-B1 OS=Mus musculus GN=Lmnb1 PE=1 SV=3	P14733	LMNB1_MOUSE	14	14	27.183	3.44546	+	21.1225	23.0248	1.90235	2.70888	+	23.1431	22.8308	23.1006	21.2209	20.658	21.4887
sp|P14869|RLA0_MOUSE 60S acidic ribosomal protein P0 OS=Mus musculus GN=Rplp0 PE=1 SV=3	P14869	RLA0_MOUSE	14	14	75.999	1.89802	+	26.342	26.5695	0.227547	1.70803	+	26.6377	26.4611	26.6098	26.3728	26.2919	26.3614
sp|P16460|ASSY_MOUSE Argininosuccinate synthase OS=Mus musculus GN=Ass1 PE=1 SV=1	P16460	ASSY_MOUSE	14	14	42.482	1.78961	+	24.1686	24.2159	0.0473533	0.106044		24.0898	24.4924	24.0655	24.0573	24.1191	24.3293
sp|P18760|COF1_MOUSE Cofilin-1 OS=Mus musculus GN=Cfl1 PE=1 SV=3	P18760	COF1_MOUSE	13	14	122.09	1.74272	+	27.8639	27.3705	-0.493377	1.22117		27.6971	27.1589	27.2554	27.6838	27.9919	27.9158
sp|P24668|MPRD_MOUSE Cation-dependent mannose-6-phosphate receptor OS=Mus musculus GN=M6pr PE=1 SV=1	P24668	MPRD_MOUSE	14	14	173.69	2.08615	+	27.5314	27.0296	-0.501783	1.52974	+	26.9951	27.0469	27.047	27.633	27.7259	27.2354
sp|P54823|DDX6_MOUSE Probable ATP-dependent RNA helicase DDX6 OS=Mus musculus GN=Ddx6 PE=1 SV=1	P54823	DDX6_MOUSE	14	14	85.039	3.02015	+	24.8005	24.9095	0.108963	0.476941		24.9353	24.7834	25.0098	24.7083	24.7477	24.9456
sp|P57780|ACTN4_MOUSE Alpha-actinin-4 OS=Mus musculus GN=Actn4 PE=1 SV=1	P57780	ACTN4_MOUSE	7	14	32.143	1.7231	+	22.7866	23.0036	0.216993	0.586395		22.863	22.9975	23.1502	22.5312	23.0251	22.8035
sp|P60670|NPL4_MOUSE Nuclear protein localization protein 4 homolog OS=Mus musculus GN=Nploc4 PE=1 SV=3	P60670	NPL4_MOUSE	14	14	88.094	5.52979	+	22.8702	24.1015	1.23133	3.55693	+	24.0453	23.962	24.2973	22.8662	22.8381	22.9063
sp|P61028|RAB8B_MOUSE Ras-related protein Rab-8B OS=Mus musculus GN=Rab8b PE=1 SV=1	P61028	RAB8B_MOUSE	11	14	68.299	4.86285	+	28.6046	27.6849	-0.919663	4.29822	+	27.6163	27.6723	27.7662	28.5924	28.6503	28.571
sp|P62908|RS3_MOUSE 40S ribosomal protein S3 OS=Mus musculus GN=Rps3 PE=1 SV=1	P62908	RS3_MOUSE	14	14	46.425	1.7642	+	24.9955	25.1668	0.171307	1.42192	+	25.2442	25.0882	25.1678	24.9288	25.0336	25.0239
sp|P70280|VAMP7_MOUSE Vesicle-associated membrane protein 7 OS=Mus musculus GN=Vamp7 PE=1 SV=1	P70280	VAMP7_MOUSE	14	14	92.441	1.677	+	26.3413	25.7935	-0.547783	1.41717	+	25.8333	25.5803	25.9668	26.1634	26.2433	26.6171
sp|P97315|CSRP1_MOUSE Cysteine and glycine-rich protein 1 OS=Mus musculus GN=Csrp1 PE=1 SV=3	P97315	CSRP1_MOUSE	14	14	323.31	1.41439	+	29.6674	30.2307	0.563337	0.695378		30.2878	30.0569	30.3474	30.1592	29.8728	28.9701
sp|P97384|ANX11_MOUSE Annexin A11 OS=Mus musculus GN=Anxa11 PE=1 SV=2	P97384	ANX11_MOUSE	14	14	56.437	1.87285	+	24.599	23.8014	-0.797577	1.75651	+	23.8503	23.5457	24.0082	24.3405	24.5869	24.8696
sp|P98195|ATP9B_MOUSE Probable phospholipid-transporting ATPase IIB OS=Mus musculus GN=Atp9b PE=1 SV=4	P98195	ATP9B_MOUSE	14	14	34.634	2.27802	+	23.6354	23.3181	-0.317317	2.33751	+	23.3791	23.2439	23.3313	23.5693	23.6336	23.7035
sp|Q6PFQ7|RASL2_MOUSE Ras GTPase-activating protein 4 OS=Mus musculus GN=Rasa4 PE=1 SV=1	Q6PFQ7	RASL2_MOUSE	14	14	41.36	2.64797	+	23.4763	22.9636	-0.512667	2.43598	+	22.9247	22.8546	23.1116	23.4975	23.4087	23.5226
sp|Q8BFR4|GNS_MOUSE N-acetylglucosamine-6-sulfatase OS=Mus musculus GN=Gns PE=1 SV=1	Q8BFR4	GNS_MOUSE	14	14	149	6.32587	+	25.1354	23.6026	-1.53283	3.75342	+	23.6126	23.5568	23.6384	24.9884	25.0642	25.3538
sp|Q8BFR5|EFTU_MOUSE Elongation factor Tu, mitochondrial OS=Mus musculus GN=Tufm PE=1 SV=1	Q8BFR5	EFTU_MOUSE	14	14	35.605	3.90872	+	23.7802	24.9551	1.17485	2.55882	+	24.9504	24.9528	24.9619	23.9506	23.4233	23.9668
sp|Q8VEK3|HNRPU_MOUSE Heterogeneous nuclear ribonucleoprotein U OS=Mus musculus GN=Hnrnpu PE=1 SV=1	Q8VEK3	HNRPU_MOUSE	14	14	92.955	4.95501	+	24.5075	25.2593	0.751793	3.01522	+	25.367	25.099	25.3118	24.5346	24.5373	24.4505
sp|Q921E2|RAB31_MOUSE Ras-related protein Rab-31 OS=Mus musculus GN=Rab31 PE=1 SV=1	Q921E2	RAB31_MOUSE	13	14	95.344	2.74001	+	26.683	25.7598	-0.92323	2.17005	+	25.7854	25.6918	25.8022	26.4562	26.5631	27.0297
sp|Q99K48|NONO_MOUSE Non-POU domain-containing octamer-binding protein OS=Mus musculus GN=Nono PE=1 SV=3	Q99K48	NONO_MOUSE	14	14	40.54	3.83449	+	23.1187	23.6819	0.563247	1.62315	+	23.5782	23.893	23.5745	23.2926	23.171	22.8923
sp|Q9D787|PPIL2_MOUSE Peptidyl-prolyl cis-trans isomerase-like 2 OS=Mus musculus GN=Ppil2 PE=1 SV=2	Q9D787	PPIL2_MOUSE	14	14	60.35	1.94873	+	22.7428	22.0887	-0.65409	1.49505	+	21.9562	21.9835	22.3265	22.4967	22.6786	23.0531
sp|Q9DBH5|LMAN2_MOUSE Vesicular integral-membrane protein VIP36 OS=Mus musculus GN=Lman2 PE=1 SV=2	Q9DBH5	LMAN2_MOUSE	14	14	122.83	1.35078	+	24.4196	25.091	0.671407	1.56443	+	25.0641	24.8434	25.3657	24.3106	24.2759	24.6723
sp|Q9EQK5|MVP_MOUSE Major vault protein OS=Mus musculus GN=Mvp PE=1 SV=4	Q9EQK5	MVP_MOUSE	14	14	42.888	2.32366	+	23.2195	22.7049	-0.51461	1.50544	+	22.618	22.5389	22.9577	23.0976	23.1607	23.4002
sp|Q9ER00|STX12_MOUSE Syntaxin-12 OS=Mus musculus GN=Stx12 PE=1 SV=1	Q9ER00	STX12_MOUSE	14	14	243.71	1.66364	+	26.9468	26.1028	-0.84401	1.67093	+	26.0009	25.9317	26.3758	26.644	26.9179	27.2786
sp|Q9JLN9|MTOR_MOUSE Serine/threonine-protein kinase mTOR OS=Mus musculus GN=Mtor PE=1 SV=2	Q9JLN9	MTOR_MOUSE	14	14	28.121	3.12951	+	21.9082	22.5456	0.637423	2.20747	+	22.5125	22.5045	22.6198	21.7248	21.8796	22.1202
sp|Q9R0M6|RAB9A_MOUSE Ras-related protein Rab-9A OS=Mus musculus GN=Rab9a PE=1 SV=1	Q9R0M6	RAB9A_MOUSE	14	14	101.58	3.98499	+	26.6001	25.8191	-0.78105	2.68693	+	25.9535	25.6637	25.8401	26.5946	26.4814	26.7243
sp|Q9WVD4|CLCN5_MOUSE H(+)/Cl(-) exchange transporter 5 OS=Mus musculus GN=Clcn5 PE=1 SV=1	Q9WVD4	CLCN5_MOUSE	11	14	48.644	1.64725	+	26.0876	25.6789	-0.408713	1.67436	+	25.6901	25.5517	25.7949	26.0729	26.243	25.9469
sp|Q9Z0F8|ADA17_MOUSE Disintegrin and metalloproteinase domain-containing protein 17 OS=Mus musculus GN=Adam17 PE=1 SV=3	Q9Z0F8	ADA17_MOUSE	14	14	59.981	1.71065	+	24.446	24.1323	-0.313677	0.952993		24.0503	24.0953	24.2513	24.3798	24.2407	24.7174
sp|E9Q3L2|PI4KA_MOUSE Phosphatidylinositol 4-kinase alpha OS=Mus musculus GN=Pi4ka PE=1 SV=2	E9Q3L2	PI4KA_MOUSE	13	13	18.166	2.42721	+	22.009	23.2985	1.28949	3.04273	+	23.3062	23.0435	23.5457	22.0194	22.0312	21.9764
sp|O35609|SCAM3_MOUSE Secretory carrier-associated membrane protein 3 OS=Mus musculus GN=Scamp3 PE=1 SV=3	O35609	SCAM3_MOUSE	13	13	190.55	2.18938	+	27.0718	26.518	-0.553793	1.71912	+	26.6995	26.3113	26.5432	26.9974	26.9627	27.2552
sp|O70503|DHB12_MOUSE Very-long-chain 3-oxoacyl-CoA reductase OS=Mus musculus GN=Hsd17b12 PE=1 SV=1	O70503	DHB12_MOUSE	13	13	39.381	4.35769	+	25.0626	25.486	0.42334	2.33471	+	25.4554	25.4859	25.5166	24.9341	25.0711	25.1827
sp|P0DOV2|IFI4_MOUSE Interferon-activable protein 204 OS=Mus musculus GN=Ifi204 PE=1 SV=1	P0DOV2	IFI4_MOUSE	6	13	53.977	5.06615	+	22.4422	24.115	1.67284	3.18726	+	24.18	24.0984	24.0667	22.2806	22.2632	22.7828
sp|P10404|ENV1_MOUSE MLV-related proviral Env polyprotein OS=Mus musculus PE=1 SV=3	P10404	ENV1_MOUSE	13	13	42.444	1.51466	+	23.8618	23.5084	-0.353423	0.62832		23.6597	23.0609	23.8046	23.6852	23.8337	24.0665
sp|P11438|LAMP1_MOUSE Lysosome-associated membrane glycoprotein 1 OS=Mus musculus GN=Lamp1 PE=1 SV=2	P11438	LAMP1_MOUSE	13	13	194.13	3.55602	+	32.1256	31.2493	-0.876353	2.3809	+	31.3251	31.0643	31.3585	32.2905	32.1851	31.9014
sp|P17710|HXK1_MOUSE Hexokinase-1 OS=Mus musculus GN=Hk1 PE=1 SV=3	P17710	HXK1_MOUSE	11	13	33.796	5.12862	+	22.6919	24.183	1.49113	3.39937	+	24.1679	24.0311	24.3501	22.8546	22.5084	22.7127
sp|P17742|PPIA_MOUSE Peptidyl-prolyl cis-trans isomerase A OS=Mus musculus GN=Ppia PE=1 SV=2	P17742	PPIA_MOUSE	13	13	128.24	4.10925	+	27.6461	28.4944	0.84825	3.12811	+	28.5125	28.348	28.6226	27.6645	27.7119	27.5619
sp|P21956|MFGM_MOUSE Lactadherin OS=Mus musculus GN=Mfge8 PE=1 SV=3	P21956	MFGM_MOUSE	13	13	89.375	7.26178	+	26.0511	24.9435	-1.10763	4.30197	+	24.934	25.0026	24.8937	25.9499	26.1019	26.1014
sp|P24369|PPIB_MOUSE Peptidyl-prolyl cis-trans isomerase B OS=Mus musculus GN=Ppib PE=1 SV=2	P24369	PPIB_MOUSE	13	13	51.575	2.15236	+	24.9089	25.4001	0.491157	1.56462	+	25.3888	25.4867	25.3248	24.7313	24.8181	25.1774
sp|P39688|FYN_MOUSE Tyrosine-protein kinase Fyn OS=Mus musculus GN=Fyn PE=1 SV=4	P39688	FYN_MOUSE	13	13	39.269	2.97671	+	24.5625	24.0594	-0.50303	2.35042	+	24.1154	23.9675	24.0954	24.431	24.5703	24.6861
sp|P49138|MAPK2_MOUSE MAP kinase-activated protein kinase 2 OS=Mus musculus GN=Mapkapk2 PE=1 SV=2	P49138	MAPK2_MOUSE	10	13	33.893	1.38624	+	25.0288	24.8248	-0.204067	0.647451		25.0867	24.6706	24.717	24.9347	25.0288	25.123
sp|P50580|PA2G4_MOUSE Proliferation-associated protein 2G4 OS=Mus musculus GN=Pa2g4 PE=1 SV=3	P50580	PA2G4_MOUSE	13	13	52.579	1.92706	+	23.8822	24.5399	0.65763	1.88585	+	24.5658	24.5705	24.4833	23.7814	23.6851	24.1803
sp|P62082|RS7_MOUSE 40S ribosomal protein S7 OS=Mus musculus GN=Rps7 PE=2 SV=1	P62082	RS7_MOUSE	13	13	69.882	2.29209	+	24.8239	25.1941	0.370173	1.89996	+	25.2429	25.1589	25.1804	24.7468	24.9882	24.7367
sp|P62962|PROF1_MOUSE Profilin-1 OS=Mus musculus GN=Pfn1 PE=1 SV=2	P62962	PROF1_MOUSE	6	13	117.9	2.42597	+	29.0681	28.7905	-0.27766	1.42116	+	28.8405	28.8391	28.6918	28.9366	29.0667	29.2012
sp|P70333|HNRH2_MOUSE Heterogeneous nuclear ribonucleoprotein H2 OS=Mus musculus GN=Hnrnph2 PE=1 SV=1	P70333	HNRH2_MOUSE	6	13	83.013	3.85126	+	25.3687	25.9066	0.537917	2.3491	+	25.7234	25.9912	26.0053	25.3397	25.3976	25.3689
sp|P70362|UFD1_MOUSE Ubiquitin recognition factor in ER-associated degradation protein 1 OS=Mus musculus GN=Ufd1 PE=1 SV=2	P70362	UFD1_MOUSE	13	13	31.898	4.44769	+	25.532	25.8722	0.340237	2.109	+	25.8475	25.8069	25.9622	25.4437	25.533	25.6193
sp|Q05816|FABP5_MOUSE Fatty acid-binding protein, epidermal OS=Mus musculus GN=Fabp5 PE=1 SV=3	Q05816	FABP5_MOUSE	13	13	69.402	4.574	+	25.367	26.9003	1.53336	3.70636	+	27.0333	26.7751	26.8926	25.2645	25.2894	25.5469
sp|Q5ND28|SREC_MOUSE Scavenger receptor class F member 1 OS=Mus musculus GN=Scarf1 PE=1 SV=1	Q5ND28	SREC_MOUSE	13	13	58.698	1.6488	+	22.4178	21.9348	-0.482997	1.59022	+	22.162	21.805	21.8372	22.2795	22.5572	22.4165
sp|Q5XJY5|COPD_MOUSE Coatomer subunit delta OS=Mus musculus GN=Arcn1 PE=1 SV=2	Q5XJY5	COPD_MOUSE	13	13	37.24	7.02795	+	23.0244	24.1586	1.13414	4.02085	+	24.1175	24.1424	24.2158	23.094	22.8929	23.0862
sp|Q60855|RIPK1_MOUSE Receptor-interacting serine/threonine-protein kinase 1 OS=Mus musculus GN=Ripk1 PE=1 SV=1	Q60855	RIPK1_MOUSE	13	13	43.153	2.3001	+	23.2942	23.9763	0.68203	2.17669	+	24.005	23.8964	24.0274	23.069	23.3106	23.5031
sp|Q61542|STAR3_MOUSE StAR-related lipid transfer protein 3 OS=Mus musculus GN=Stard3 PE=1 SV=1	Q61542	STAR3_MOUSE	13	13	81.66	1.80054	+	25.3064	24.8804	-0.42598	1.53067	+	24.9499	24.7334	24.9578	25.1761	25.2281	25.5148
sp|Q6PHN9|RAB35_MOUSE Ras-related protein Rab-35 OS=Mus musculus GN=Rab35 PE=1 SV=1	Q6PHN9	RAB35_MOUSE	12	13	83.938	2.38853	+	26.4479	25.8201	-0.627857	2.26746	+	25.7641	25.8972	25.799	26.3485	26.3327	26.6626
sp|Q8BHS3|RBM22_MOUSE Pre-mRNA-splicing factor RBM22 OS=Mus musculus GN=Rbm22 PE=1 SV=1	Q8BHS3	RBM22_MOUSE	13	13	91.931	4.57454	+	25.2012	24.5948	-0.606413	2.54588	+	24.7434	24.5063	24.5347	25.0955	25.2269	25.2813
sp|Q8BP47|SYNC_MOUSE Asparagine--tRNA ligase, cytoplasmic OS=Mus musculus GN=Nars PE=1 SV=2	Q8BP47	SYNC_MOUSE	13	13	36.457	3.99502	+	22.465	24.0004	1.53543	2.95764	+	23.834	24.1194	24.0478	22.1923	22.451	22.7516
sp|Q8BY89|CTL2_MOUSE Choline transporter-like protein 2 OS=Mus musculus GN=Slc44a2 PE=1 SV=2	Q8BY89	CTL2_MOUSE	13	13	37.638	2.19277	+	24.9376	24.3904	-0.547193	1.41384	+	24.529	24.3292	24.3129	25.0084	25.1836	24.6207
sp|Q8C7X2|EMC1_MOUSE ER membrane protein complex subunit 1 OS=Mus musculus GN=Emc1 PE=1 SV=1	Q8C7X2	EMC1_MOUSE	13	13	27.956	2.21793	+	22.295	22.9005	0.60551	2.34219	+	22.8573	22.8582	22.986	22.4185	22.1052	22.3612
sp|Q91WC9|DGLB_MOUSE Sn1-specific diacylglycerol lipase beta OS=Mus musculus GN=Daglb PE=1 SV=2	Q91WC9	DGLB_MOUSE	13	13	32.641	2.66371	+	26.0049	25.4968	-0.508193	2.05738	+	25.5243	25.4533	25.5127	25.8143	26.1722	26.0283
sp|Q91XV3|BASP1_MOUSE Brain acid soluble protein 1 OS=Mus musculus GN=Basp1 PE=1 SV=3	Q91XV3	BASP1_MOUSE	13	13	102.67	1.45255	+	24.8087	23.8029	-1.00583	1.31388	+	23.7334	23.5721	24.1033	24.3946	24.5882	25.4434
sp|Q91YT8|CSCL1_MOUSE CSC1-like protein 1 OS=Mus musculus GN=Tmem63a PE=1 SV=1	Q91YT8	CSCL1_MOUSE	13	13	45.228	1.73033	+	25.1752	24.7128	-0.462377	2.39916	+	24.6946	24.6092	24.8347	25.2148	25.0926	25.2182
sp|Q99L04|DHRS1_MOUSE Dehydrogenase/reductase SDR family member 1 OS=Mus musculus GN=Dhrs1 PE=1 SV=1	Q99L04	DHRS1_MOUSE	13	13	47.524	2.52628	+	24.5628	24.6449	0.0821133	0.265277		24.5912	24.5779	24.7656	24.3936	24.5315	24.7632
sp|Q99NF3|CEP41_MOUSE Centrosomal protein of 41 kDa OS=Mus musculus GN=Cep41 PE=1 SV=1	Q99NF3	CEP41_MOUSE	13	13	32.342	1.50713	+	23.1374	22.4431	-0.694323	1.02627		22.8197	22.0418	22.4677	22.7034	23.2561	23.4528
sp|Q9CS42|PRPS2_MOUSE Ribose-phosphate pyrophosphokinase 2 OS=Mus musculus GN=Prps2 PE=1 SV=4	Q9CS42	PRPS2_MOUSE	8	13	48.153	3.45784	+	23.7038	24.3434	0.639613	2.50513	+	24.3873	24.1984	24.4445	23.5686	23.7754	23.7673
sp|Q9DBR7|MYPT1_MOUSE Protein phosphatase 1 regulatory subunit 12A OS=Mus musculus GN=Ppp1r12a PE=1 SV=2	Q9DBR7	MYPT1_MOUSE	13	13	30.871	4.22925	+	21.9748	23.3619	1.38709	4.04818	+	23.4406	23.2604	23.3847	21.8489	22.0845	21.991
sp|Q9JLJ2|AL9A1_MOUSE 4-trimethylaminobutyraldehyde dehydrogenase OS=Mus musculus GN=Aldh9a1 PE=1 SV=1	Q9JLJ2	AL9A1_MOUSE	13	13	47.886	3.87642	+	24.9967	25.8576	0.86093	2.51347	+	25.7312	25.9091	25.9325	24.8343	24.928	25.2277
sp|Q9JM52|MINK1_MOUSE Misshapen-like kinase 1 OS=Mus musculus GN=Mink1 PE=1 SV=3;sp|P83510|TNIK_MOUSE Traf2 and NCK-interacting protein kinase OS=Mus musculus GN=Tnik PE=1 SV=2	Q9JM52	MINK1_MOUSE	13	13	41.147	3.06474	+	24.0945	23.6924	-0.40206	1.60613	+	23.8498	23.6208	23.6067	23.9808	24.0458	24.2569
sp|O08573|LEG9_MOUSE Galectin-9 OS=Mus musculus GN=Lgals9 PE=1 SV=1	O08573	LEG9_MOUSE	12	12	147.39	4.88409	+	27.5742	26.3125	-1.26168	3.03746	+	26.4452	26.2042	26.2881	27.3554	27.58	27.7871
sp|O08788|DCTN1_MOUSE Dynactin subunit 1 OS=Mus musculus GN=Dctn1 PE=1 SV=3	O08788	DCTN1_MOUSE	12	12	23.031	3.05423	+	21.9872	23.0011	1.01385	2.32004	+	23.0968	22.9921	22.9143	21.7263	22.309	21.9264
sp|O08992|SDCB1_MOUSE Syntenin-1 OS=Mus musculus GN=Sdcbp PE=1 SV=1	O08992	SDCB1_MOUSE	12	12	116.58	2.7664	+	26.8213	26.244	-0.577307	3.16469	+	26.1655	26.21	26.3564	26.8083	26.859	26.7965
sp|O54734|OST48_MOUSE Dolichyl-diphosphooligosaccharide--protein glycosyltransferase 48 kDa subunit OS=Mus musculus GN=Ddost PE=1 SV=2	O54734	OST48_MOUSE	12	12	199.47	2.60506	+	25.2544	26.0352	0.780833	2.42713	+	26.2136	25.9687	25.9232	25.2832	25.0826	25.3973
sp|O54988|SLK_MOUSE STE20-like serine/threonine-protein kinase OS=Mus musculus GN=Slk PE=1 SV=2	O54988	SLK_MOUSE	12	12	26.416	2.01685	+	21.8241	22.4659	0.64181	2.33447	+	22.4396	22.403	22.5553	21.7851	21.6695	22.0178
sp|O70194|EIF3D_MOUSE Eukaryotic translation initiation factor 3 subunit D OS=Mus musculus GN=Eif3d PE=1 SV=2	O70194	EIF3D_MOUSE	12	12	76.963	2.41888	+	23.1521	24.6197	1.46756	1.90637	+	24.5996	24.5962	24.6634	23.1614	22.561	23.7341
sp|O70370|CATS_MOUSE Cathepsin S OS=Mus musculus GN=Ctss PE=1 SV=2	O70370	CATS_MOUSE	12	12	278.06	1.58592	+	27.4511	26.8581	-0.593033	1.49035	+	26.8403	26.7214	27.0127	27.3971	27.7579	27.1985
sp|P08101|FCGR2_MOUSE Low affinity immunoglobulin gamma Fc region receptor II OS=Mus musculus GN=Fcgr2 PE=1 SV=2	P08101	FCGR2_MOUSE	9	12	223.85	1.6759	+	28.5978	28.4851	-0.11277	0.424675		28.5099	28.3669	28.5785	28.4953	28.787	28.5113
sp|P62984|RL40_MOUSE Ubiquitin-60S ribosomal protein L40 OS=Mus musculus GN=Uba52 PE=1 SV=2;sp|P62983|RS27A_MOUSE Ubiquitin-40S ribosomal protein S27a OS=Mus musculus GN=Rps27a PE=1 SV=2;sp|P0CG49|UBB_MOUSE Polyubiquitin-B OS=Mus musculus GN=Ubb PE=2 SV=1;	P62984	RL40_MOUSE	12	12	78.359	1.35553	+	29.6414	29.3052	-0.336167	1.98315	+	29.2737	29.3784	29.2636	29.5253	29.6526	29.7463
sp|P13597|ICAM1_MOUSE Intercellular adhesion molecule 1 OS=Mus musculus GN=Icam1 PE=1 SV=1	P13597	ICAM1_MOUSE	12	12	48.832	2.8875	+	25.0107	24.1711	-0.83963	2.40587	+	24.3637	23.9565	24.1929	24.9535	24.9174	25.1612
sp|P23780|BGAL_MOUSE Beta-galactosidase OS=Mus musculus GN=Glb1 PE=1 SV=1	P23780	BGAL_MOUSE	12	12	43.887	3.26951	+	24.2482	23.0265	-1.2217	2.03394	+	22.795	23.5378	22.7466	24.17	24.2606	24.3138
sp|P28700|RXRA_MOUSE Retinoic acid receptor RXR-alpha OS=Mus musculus GN=Rxra PE=1 SV=1	P28700	RXRA_MOUSE	9	12	56.68	3.36333	+	23.7151	22.7283	-0.986763	2.27273	+	22.5743	22.5519	23.0588	23.8158	23.5811	23.7485
sp|P35821|PTN1_MOUSE Tyrosine-protein phosphatase non-receptor type 1 OS=Mus musculus GN=Ptpn1 PE=1 SV=2	P35821	PTN1_MOUSE	12	12	26.493	1.59195	+	23.2889	23.5281	0.239153	0.897361		23.4831	23.507	23.5942	23.0795	23.4937	23.2936
sp|P36423|THAS_MOUSE Thromboxane-A synthase OS=Mus musculus GN=Tbxas1 PE=1 SV=2	P36423	THAS_MOUSE	12	12	38.667	1.88827	+	24.4593	24.624	0.164643	0.448714		24.7054	24.521	24.6455	24.1647	24.6351	24.5781
sp|P41241|CSK_MOUSE Tyrosine-protein kinase CSK OS=Mus musculus GN=Csk PE=1 SV=2	P41241	CSK_MOUSE	12	12	31.061	3.34113	+	23.8005	24.177	0.376517	2.53934	+	24.1657	24.1538	24.2115	23.8048	23.7028	23.8938
sp|P42208|SEPT2_MOUSE Septin-2 OS=Mus musculus GN=Sept2 PE=1 SV=2	P42208	SEPT2_MOUSE	12	12	106.42	1.54955	+	24.7671	24.3632	-0.403823	1.07171		24.3894	24.223	24.4772	24.7013	24.5276	25.0723
sp|P49769|PSN1_MOUSE Presenilin-1 OS=Mus musculus GN=Psen1 PE=1 SV=1	P49769	PSN1_MOUSE	11	12	225.44	2.59938	+	26.0306	25.5228	-0.50786	2.51386	+	25.5725	25.4087	25.5871	25.9775	25.9738	26.1406
sp|P50247|SAHH_MOUSE Adenosylhomocysteinase OS=Mus musculus GN=Ahcy PE=1 SV=3	P50247	SAHH_MOUSE	12	12	60.431	1.41542	+	25.018	25.0396	0.02168	0.0793127		24.9648	25.0768	25.0773	24.8414	25.0889	25.1235
sp|P50427|STS_MOUSE Steryl-sulfatase OS=Mus musculus GN=Sts PE=1 SV=1	P50427	STS_MOUSE	12	12	37.158	2.43999	+	24.184	24.3245	0.14049	0.918004		24.3726	24.2667	24.3341	24.0829	24.1652	24.3038
sp|P61222|ABCE1_MOUSE ATP-binding cassette sub-family E member 1 OS=Mus musculus GN=Abce1 PE=1 SV=1	P61222	ABCE1_MOUSE	12	12	33.612	2.11435	+	23.0082	23.7107	0.702483	1.55825	+	23.6662	23.6147	23.8512	23.0237	22.6635	23.3374
sp|P67778|PHB_MOUSE Prohibitin OS=Mus musculus GN=Phb PE=1 SV=1	P67778	PHB_MOUSE	12	12	44.018	3.81625	+	22.9902	24.6413	1.65107	2.79226	+	24.8054	24.5877	24.5307	22.8118	22.7681	23.3907
sp|P70248|MYO1F_MOUSE Unconventional myosin-If OS=Mus musculus GN=Myo1f PE=1 SV=1	P70248	MYO1F_MOUSE	8	12	30.883	2.11378	+	22.0867	23.5518	1.46505	2.07542	+	23.8837	23.2717	23.4998	22.4193	22.2308	21.61
sp|P70261|PALD_MOUSE Paladin OS=Mus musculus GN=Pald1 PE=1 SV=1	P70261	PALD_MOUSE	12	12	35.065	1.42511	+	22.9854	23.3249	0.339537	0.783118		23.2654	23.3382	23.3711	22.5904	23.1741	23.1916
sp|P70365|NCOA1_MOUSE Nuclear receptor coactivator 1 OS=Mus musculus GN=Ncoa1 PE=1 SV=2	P70365	NCOA1_MOUSE	12	12	47.289	2.15401	+	23.2492	22.8214	-0.42784	1.38971	+	22.6655	22.7808	23.0179	23.1679	23.133	23.4468
sp|P70387|HFE_MOUSE Hereditary hemochromatosis protein homolog OS=Mus musculus GN=Hfe PE=1 SV=2	P70387	HFE_MOUSE	12	12	55.418	1.57539	+	25.6809	25.2718	-0.409147	2.38011	+	25.3695	25.1728	25.2731	25.6028	25.7357	25.7044
sp|P97797|SHPS1_MOUSE Tyrosine-protein phosphatase non-receptor type substrate 1 OS=Mus musculus GN=Sirpa PE=1 SV=1	P97797	SHPS1_MOUSE	12	12	192.53	2.15483	+	28.2234	27.4511	-0.772357	2.33779	+	27.5856	27.2948	27.4728	28.2812	28.3692	28.0199
sp|P97855|G3BP1_MOUSE Ras GTPase-activating protein-binding protein 1 OS=Mus musculus GN=G3bp1 PE=1 SV=1	P97855	G3BP1_MOUSE	12	12	53.997	1.42401	+	24.0191	24.27	0.250883	1.32569	+	24.3758	24.105	24.329	23.9901	23.9894	24.0778
sp|Q08093|CNN2_MOUSE Calponin-2 OS=Mus musculus GN=Cnn2 PE=1 SV=1	Q08093	CNN2_MOUSE	10	12	57.814	3.23321	+	25.5301	24.5928	-0.937303	2.25872	+	24.4245	24.633	24.721	25.2937	25.4945	25.8022
sp|Q3TW96|UAP1L_MOUSE UDP-N-acetylhexosamine pyrophosphorylase-like protein 1 OS=Mus musculus GN=Uap1l1 PE=1 SV=1	Q3TW96	UAP1L_MOUSE	11	12	37.008	2.47087	+	23.0208	24.0517	1.03093	1.92159	+	24.0565	23.8913	24.2073	22.6877	22.9447	23.43
sp|Q3UDW8|HGNAT_MOUSE Heparan-alpha-glucosaminide N-acetyltransferase OS=Mus musculus GN=Hgsnat PE=1 SV=2	Q3UDW8	HGNAT_MOUSE	12	12	63.756	2.39194	+	28.1793	27.9918	-0.187537	0.581768		28.0602	27.7764	28.1387	28.0964	28.0776	28.3639
sp|Q3UW53|NIBAN_MOUSE Protein Niban OS=Mus musculus GN=Fam129a PE=1 SV=2	Q3UW53	NIBAN_MOUSE	12	12	41.309	2.35464	+	22.7491	23.4608	0.711633	1.75892	+	23.4794	23.3709	23.532	22.3978	22.9378	22.9118
sp|Q60930|VDAC2_MOUSE Voltage-dependent anion-selective channel protein 2 OS=Mus musculus GN=Vdac2 PE=1 SV=2	Q60930	VDAC2_MOUSE	12	12	82.717	5.10023	+	26.5725	27.7542	1.18168	3.56334	+	27.773	27.6434	27.8462	26.549	26.4502	26.7183
sp|Q62419|SH3G1_MOUSE Endophilin-A2 OS=Mus musculus GN=Sh3gl1 PE=1 SV=1	Q62419	SH3G1_MOUSE	12	12	38.407	2.88507	+	23.2019	24.2544	1.05248	2.27737	+	24.5392	23.9292	24.2949	23.0656	23.2365	23.3037
sp|Q6PDI5|ECM29_MOUSE Proteasome-associated protein ECM29 homolog OS=Mus musculus GN=Ecm29 PE=1 SV=3	Q6PDI5	ECM29_MOUSE	12	12	27.95	4.03156	+	21.683	22.582	0.898983	3.15457	+	22.4024	22.6885	22.655	21.6525	21.7431	21.6533
sp|Q6PIC6|AT1A3_MOUSE Sodium/potassium-transporting ATPase subunit alpha-3 OS=Mus musculus GN=Atp1a3 PE=1 SV=1;sp|Q6PIE5|AT1A2_MOUSE Sodium/potassium-transporting ATPase subunit alpha-2 OS=Mus musculus GN=Atp1a2 PE=1 SV=1	Q6PIC6	AT1A3_MOUSE	11	12	28.819	2.9036	+	24.4327	24.0666	-0.36607	1.47235	+	24.0581	23.9164	24.2254	24.3643	24.3554	24.5785
sp|Q6WVG3|KCD12_MOUSE BTB/POZ domain-containing protein KCTD12 OS=Mus musculus GN=Kctd12 PE=1 SV=1	Q6WVG3	KCD12_MOUSE	11	12	92.133	1.92024	+	24.7539	24.362	-0.391833	1.64687	+	24.3875	24.4015	24.2971	24.5607	24.9148	24.7861
sp|Q8BFY9|TNPO1_MOUSE Transportin-1 OS=Mus musculus GN=Tnpo1 PE=1 SV=2	Q8BFY9	TNPO1_MOUSE	6	12	33.95	4.48494	+	22.4739	23.5935	1.11955	3.14413	+	23.5914	23.5492	23.6399	22.3701	22.3455	22.7062
sp|Q8BU27|PPM1M_MOUSE Protein phosphatase 1M OS=Mus musculus GN=Ppm1m PE=2 SV=2	Q8BU27	PPM1M_MOUSE	12	12	60.665	2.33413	+	23.2397	22.9146	-0.325097	0.829246		22.8011	22.9108	23.0319	23.0863	23.0554	23.5774
sp|Q8K021|SCAM1_MOUSE Secretory carrier-associated membrane protein 1 OS=Mus musculus GN=Scamp1 PE=1 SV=1	Q8K021	SCAM1_MOUSE	12	12	108.17	1.69535	+	25.9406	25.6827	-0.257893	1.25713		25.7597	25.691	25.5975	25.9192	25.807	26.0957
sp|Q8K2Q7|BROX_MOUSE BRO1 domain-containing protein BROX OS=Mus musculus GN=Brox PE=1 SV=1	Q8K2Q7	BROX_MOUSE	12	12	76.875	3.12876	+	26.813	25.8058	-1.00723	2.41862	+	25.9694	25.6252	25.8227	26.614	26.757	27.068
sp|Q8K310|MATR3_MOUSE Matrin-3 OS=Mus musculus GN=Matr3 PE=1 SV=1	Q8K310	MATR3_MOUSE	12	12	22.566	4.59668	+	22.3176	23.4459	1.12835	3.11148	+	23.4542	23.4306	23.453	22.2312	22.559	22.1626
sp|Q8K400|STXB5_MOUSE Syntaxin-binding protein 5 OS=Mus musculus GN=Stxbp5 PE=1 SV=3	Q8K400	STXB5_MOUSE	12	12	55.062	1.57382	+	24.3745	24.5344	0.15982	0.579133		24.395	24.4948	24.7133	24.4428	24.2164	24.4644
sp|Q8R1G6|PDLI2_MOUSE PDZ and LIM domain protein 2 OS=Mus musculus GN=Pdlim2 PE=1 SV=1	Q8R1G6	PDLI2_MOUSE	12	12	127.14	3.30674	+	25.914	26.0143	0.10023	0.300896		26.2097	26.0018	25.8313	25.8214	25.848	26.0727
sp|Q8R4R6|NUP53_MOUSE Nucleoporin NUP53 OS=Mus musculus GN=Nup35 PE=1 SV=2	Q8R4R6	NUP53_MOUSE	12	12	77.658	2.73264	+	24.8305	24.16	-0.670527	1.43398	+	24.314	23.8021	24.3639	24.65	24.7766	25.0649
sp|Q8VDJ3|VIGLN_MOUSE Vigilin OS=Mus musculus GN=Hdlbp PE=1 SV=1	Q8VDJ3	VIGLN_MOUSE	12	12	18.078	1.84461	+	21.7242	22.5195	0.795287	1.48586	+	22.487	22.7048	22.3668	21.3583	21.6734	22.141
sp|Q9CQI6|COTL1_MOUSE Coactosin-like protein OS=Mus musculus GN=Cotl1 PE=1 SV=3	Q9CQI6	COTL1_MOUSE	12	12	45.883	3.71301	+	25.8667	26.7908	0.924113	2.20066	+	27.0798	26.7161	26.5764	25.7017	26.0202	25.878
sp|Q9CRG1|TM7S3_MOUSE Transmembrane 7 superfamily member 3 OS=Mus musculus GN=Tm7sf3 PE=2 SV=2	Q9CRG1	TM7S3_MOUSE	12	12	36.027	3.40521	+	25.0391	24.4677	-0.57141	2.43518	+	24.41	24.3924	24.6007	25.1195	25.0895	24.9083
sp|Q9CXY6|ILF2_MOUSE Interleukin enhancer-binding factor 2 OS=Mus musculus GN=Ilf2 PE=1 SV=1	Q9CXY6	ILF2_MOUSE	12	12	89.525	5.18737	+	22.0886	23.8076	1.71897	3.56266	+	23.7527	23.7487	23.9214	22.1647	21.8334	22.2678
sp|Q9D1J3|SARNP_MOUSE SAP domain-containing ribonucleoprotein OS=Mus musculus GN=Sarnp PE=1 SV=3	Q9D1J3	SARNP_MOUSE	12	12	57.027	2.70071	+	27.2759	26.884	-0.39196	1.22736		26.9777	26.7098	26.9644	27.1237	27.1868	27.5174
sp|Q9D4H1|EXOC2_MOUSE Exocyst complex component 2 OS=Mus musculus GN=Exoc2 PE=1 SV=1	Q9D4H1	EXOC2_MOUSE	12	12	27.606	1.37679	+	22.2983	22.894	0.595747	1.91753	+	22.7755	22.9337	22.973	22.1147	22.2491	22.5311
sp|Q9DC51|GNAI3_MOUSE Guanine nucleotide-binding protein G(k) subunit alpha OS=Mus musculus GN=Gnai3 PE=1 SV=3	Q9DC51	GNAI3_MOUSE	12	12	166.25	2.17028	+	26.9647	26.4553	-0.50931	2.14038	+	26.418	26.4978	26.4503	26.8125	26.9333	27.1482
sp|Q9DCN2|NB5R3_MOUSE NADH-cytochrome b5 reductase 3 OS=Mus musculus GN=Cyb5r3 PE=1 SV=3	Q9DCN2	NB5R3_MOUSE	12	12	106.27	2.41169	+	25.5074	25.3326	-0.174713	1.71578	+	25.2876	25.3032	25.4071	25.4889	25.5601	25.4731
sp|Q9EQJ0|TPC1_MOUSE Two pore calcium channel protein 1 OS=Mus musculus GN=Tpcn1 PE=1 SV=1	Q9EQJ0	TPC1_MOUSE	12	12	50.232	2.12942	+	25.2754	24.9378	-0.33755	2.03697	+	24.8182	24.9778	25.0174	25.2035	25.3303	25.2923
sp|Q9WV55|VAPA_MOUSE Vesicle-associated membrane protein-associated protein A OS=Mus musculus GN=Vapa PE=1 SV=2	Q9WV55	VAPA_MOUSE	11	12	47.548	1.59377	+	25.4414	25.4757	0.0342467	0.130142		25.5196	25.354	25.5533	25.3281	25.4142	25.5819
sp|O35598|ADA10_MOUSE Disintegrin and metalloproteinase domain-containing protein 10 OS=Mus musculus GN=Adam10 PE=1 SV=2	O35598	ADA10_MOUSE	11	11	37.386	1.82586	+	24.5988	24.1562	-0.442583	0.721588		24.4218	24.0537	23.9931	24.3624	25.0918	24.3422
sp|O55106|STRN_MOUSE Striatin OS=Mus musculus GN=Strn PE=1 SV=2	O55106	STRN_MOUSE	11	11	35.197	2.3561	+	22.3112	22.78	0.468763	1.71429	+	22.8359	22.8154	22.6888	22.4992	22.1028	22.3318
sp|O88456|CPNS1_MOUSE Calpain small subunit 1 OS=Mus musculus GN=Capns1 PE=1 SV=1	O88456	CPNS1_MOUSE	11	11	70.697	3.67666	+	25.6051	25.1064	-0.49867	2.25991	+	25.0047	25.184	25.1305	25.5726	25.4955	25.7471
sp|O88487|DC1I2_MOUSE Cytoplasmic dynein 1 intermediate chain 2 OS=Mus musculus GN=Dync1i2 PE=1 SV=1	O88487	DC1I2_MOUSE	11	11	78.282	2.82199	+	22.8758	23.9924	1.11656	1.86162	+	24.0085	23.8801	24.0886	22.9994	22.3781	23.25
sp|O88983|STX8_MOUSE Syntaxin-8 OS=Mus musculus GN=Stx8 PE=1 SV=1	O88983	STX8_MOUSE	11	11	42.844	2.15319	+	26.2416	25.3678	-0.87375	1.53915	+	25.2749	25.129	25.6995	25.8828	26.2754	26.5665
sp|P10833|RRAS_MOUSE Ras-related protein R-Ras OS=Mus musculus GN=Rras PE=1 SV=1	P10833	RRAS_MOUSE	9	11	52.165	3.77279	+	25.7024	25.2965	-0.405863	2.53283	+	25.3603	25.3334	25.1958	25.6878	25.6477	25.7716
sp|P16330|CN37_MOUSE 2,3-cyclic-nucleotide 3-phosphodiesterase OS=Mus musculus GN=Cnp PE=1 SV=3	P16330	CN37_MOUSE	11	11	28.586	2.47945	+	23.7194	23.6144	-0.104987	0.794027		23.6698	23.6205	23.553	23.6191	23.7556	23.7836
sp|P24452|CAPG_MOUSE Macrophage-capping protein OS=Mus musculus GN=Capg PE=1 SV=2	P24452	CAPG_MOUSE	11	11	127.19	3.9976	+	25.807	26.8104	1.00344	3.27952	+	26.6523	26.799	26.9801	25.756	25.8166	25.8484
sp|P29452|CASP1_MOUSE Caspase-1 OS=Mus musculus GN=Casp1 PE=1 SV=1	P29452	CASP1_MOUSE	11	11	28.899	2.24977	+	22.6785	23.8695	1.19103	1.78693	+	23.9131	23.6323	24.0632	22.3663	22.4511	23.2181
sp|P31938|MP2K1_MOUSE Dual specificity mitogen-activated protein kinase kinase 1 OS=Mus musculus GN=Map2k1 PE=1 SV=2	P31938	MP2K1_MOUSE	7	11	34.868	3.72431	+	22.3668	23.1736	0.80679	2.56185	+	23.2697	23.0147	23.2365	22.1822	22.4714	22.447
sp|P35279|RAB6A_MOUSE Ras-related protein Rab-6A OS=Mus musculus GN=Rab6a PE=1 SV=4;sp|P61294|RAB6B_MOUSE Ras-related protein Rab-6B OS=Mus musculus GN=Rab6b PE=1 SV=1	P35279	RAB6A_MOUSE	10	11	41.634	1.70576	+	28.1577	27.6677	-0.489947	1.68901	+	27.7357	27.5085	27.759	28.0768	28.0309	28.3653
sp|P46978|STT3A_MOUSE Dolichyl-diphosphooligosaccharide--protein glycosyltransferase subunit STT3A OS=Mus musculus GN=Stt3a PE=1 SV=1	P46978	STT3A_MOUSE	11	11	35.919	4.44374	+	23.7012	24.4124	0.711173	3.78081	+	24.3229	24.434	24.4801	23.7386	23.7056	23.6594
sp|P53810|PIPNA_MOUSE Phosphatidylinositol transfer protein alpha isoform OS=Mus musculus GN=Pitpna PE=1 SV=2	P53810	PIPNA_MOUSE	11	11	96.043	1.6538	+	24.7903	24.454	-0.33627	1.4077	+	24.3579	24.4664	24.5376	24.6392	24.7569	24.9747
sp|P62137|PP1A_MOUSE Serine/threonine-protein phosphatase PP1-alpha catalytic subunit OS=Mus musculus GN=Ppp1ca PE=1 SV=1	P62137	PP1A_MOUSE	7	11	46.1	1.99704	+	24.4169	25.01	0.593157	1.35516	+	25.2212	24.8174	24.9916	24.2053	24.2969	24.7484
sp|P62702|RS4X_MOUSE 40S ribosomal protein S4, X isoform OS=Mus musculus GN=Rps4x PE=1 SV=2	P62702	RS4X_MOUSE	11	11	22.887	2.37371	+	23.4843	24.4672	0.982953	2.10086	+	24.3909	24.4189	24.592	23.8426	23.1975	23.4127
sp|P63037|DNJA1_MOUSE DnaJ homolog subfamily A member 1 OS=Mus musculus GN=Dnaja1 PE=1 SV=1	P63037	DNJA1_MOUSE	11	11	30.743	2.43	+	22.4926	23.2575	0.764897	1.99125	+	23.3603	23.3936	23.0185	22.6169	22.6009	22.2599
sp|P70271|PDLI4_MOUSE PDZ and LIM domain protein 4 OS=Mus musculus GN=Pdlim4 PE=1 SV=3	P70271	PDLI4_MOUSE	11	11	33.656	3.64413	+	23.3337	24.4394	1.10569	2.56018	+	24.7107	24.1891	24.4183	23.4808	23.2621	23.2581
sp|P70699|LYAG_MOUSE Lysosomal alpha-glucosidase OS=Mus musculus GN=Gaa PE=1 SV=2	P70699	LYAG_MOUSE	11	11	33.531	3.01667	+	22.6417	21.4611	-1.18057	1.94501	+	NaN	21.4531	21.4692	22.3225	22.7377	22.8648
sp|P97377|CDK2_MOUSE Cyclin-dependent kinase 2 OS=Mus musculus GN=Cdk2 PE=1 SV=2	P97377	CDK2_MOUSE	11	11	37.01	3.45669	+	24.5788	23.7634	-0.815373	2.23911	+	23.5812	23.7412	23.9679	24.4561	24.4992	24.781
sp|Q3TZZ7|ESYT2_MOUSE Extended synaptotagmin-2 OS=Mus musculus GN=Esyt2 PE=1 SV=1	Q3TZZ7	ESYT2_MOUSE	11	11	41.807	3.3408	+	22.7867	22.5129	-0.273827	1.34174	+	22.5062	22.5951	22.4374	22.6861	22.7208	22.9532
sp|Q5SXY1|CYTSB_MOUSE Cytospin-B OS=Mus musculus GN=Specc1 PE=1 SV=2	Q5SXY1	CYTSB_MOUSE	11	11	46.863	3.22536	+	22.1062	22.7009	0.594777	2.84981	+	22.6787	22.7138	22.7103	22.1728	22.0395	NaN
sp|Q60668|HNRPD_MOUSE Heterogeneous nuclear ribonucleoprotein D0 OS=Mus musculus GN=Hnrnpd PE=1 SV=2	Q60668	HNRPD_MOUSE	10	11	49.182	3.20699	+	24.3776	24.9645	0.586897	1.57565	+	25.0038	24.8578	25.032	24.3186	24.1305	24.6838
sp|Q61990|PCBP2_MOUSE Poly(rC)-binding protein 2 OS=Mus musculus GN=Pcbp2 PE=1 SV=1	Q61990	PCBP2_MOUSE	7	11	90.082	3.64506	+	24.5449	25.2486	0.703687	2.48186	+	25.3053	25.1459	25.2946	24.3799	24.7244	24.5304
sp|Q6PDG8|MON1A_MOUSE Vacuolar fusion protein MON1 homolog A OS=Mus musculus GN=Mon1a PE=1 SV=3	Q6PDG8	MON1A_MOUSE	10	11	25.869	3.30573	+	23.4453	22.7184	-0.726987	2.49943	+	22.7976	22.6454	22.7122	23.2888	23.4002	23.647
sp|Q7TN29|SMAP2_MOUSE Stromal membrane-associated protein 2 OS=Mus musculus GN=Smap2 PE=1 SV=1	Q7TN29	SMAP2_MOUSE	11	11	47.319	3.38484	+	25.1348	24.5656	-0.56918	1.56343	+	24.7013	24.4351	24.5604	24.8963	25.0999	25.4082
sp|Q80WC7|AGFG2_MOUSE Arf-GAP domain and FG repeat-containing protein 2 OS=Mus musculus GN=Agfg2 PE=1 SV=1	Q80WC7	AGFG2_MOUSE	11	11	98.465	5.09976	+	25.8564	24.2719	-1.58447	3.15089	+	24.4427	24.0372	24.336	25.7477	25.7326	26.0889
sp|Q80ZD3|S2611_MOUSE Sodium-independent sulfate anion transporter OS=Mus musculus GN=Slc26a11 PE=2 SV=2	Q80ZD3	S2611_MOUSE	11	11	54.75	1.47751	+	26.4846	26.2049	-0.27969	0.950108		26.3656	25.9577	26.2914	26.3758	26.5098	26.5681
sp|Q8BG07|PLD4_MOUSE Phospholipase D4 OS=Mus musculus GN=Pld4 PE=1 SV=1	Q8BG07	PLD4_MOUSE	11	11	82.128	3.94503	+	25.0178	23.9412	-1.07659	3.11329	+	23.8417	24.0972	23.8846	24.8718	25.0118	25.1697
sp|Q8BH59|CMC1_MOUSE Calcium-binding mitochondrial carrier protein Aralar1 OS=Mus musculus GN=Slc25a12 PE=1 SV=1	Q8BH59	CMC1_MOUSE	8	11	23.319	3.50997	+	21.649	23.4888	1.83985	2.29046	+	23.3033	23.2917	23.8715	21.6082	NaN	21.6897
sp|Q8BJY1|PSMD5_MOUSE 26S proteasome non-ATPase regulatory subunit 5 OS=Mus musculus GN=Psmd5 PE=1 SV=4	Q8BJY1	PSMD5_MOUSE	11	11	17.03	1.76603	+	21.8381	22.7533	0.91525	2.00623	+	22.593	22.7295	22.9375	21.9382	21.5052	22.0708
sp|Q8BSY0|ASPH_MOUSE Aspartyl/asparaginyl beta-hydroxylase OS=Mus musculus GN=Asph PE=1 SV=1	Q8BSY0	ASPH_MOUSE	11	11	68.005	1.95449	+	22.3313	22.9324	0.601093	1.93896	+	23.0034	22.7561	23.0377	22.1483	22.3406	22.505
sp|Q8BWT1|THIM_MOUSE 3-ketoacyl-CoA thiolase, mitochondrial OS=Mus musculus GN=Acaa2 PE=1 SV=3	Q8BWT1	THIM_MOUSE	11	11	71.209	3.12765	+	24.2426	25.0327	0.790077	2.78051	+	25.0853	24.8978	25.115	24.1924	24.1367	24.3988
sp|Q8CFE4|SCYL2_MOUSE SCY1-like protein 2 OS=Mus musculus GN=Scyl2 PE=1 SV=1	Q8CFE4	SCYL2_MOUSE	11	11	74.416	3.86272	+	24.2411	23.6874	-0.55375	1.63382	+	23.9535	23.5401	23.5685	24.1678	24.1571	24.3985
sp|Q8CIN4|PAK2_MOUSE Serine/threonine-protein kinase PAK 2 OS=Mus musculus GN=Pak2 PE=1 SV=1	Q8CIN4	PAK2_MOUSE	9	11	37.732	4.62673	+	22.7338	23.8104	1.07664	3.56102	+	23.9336	23.7501	23.7475	22.7468	22.6152	22.8393
sp|Q8JZQ9|EIF3B_MOUSE Eukaryotic translation initiation factor 3 subunit B OS=Mus musculus GN=Eif3b PE=1 SV=1	Q8JZQ9	EIF3B_MOUSE	11	11	44.272	5.39511	+	21.9886	23.2857	1.29713	3.26649	+	23.4702	23.0615	23.3255	21.8953	22.0299	22.0406
sp|Q8K124|PKHO2_MOUSE Pleckstrin homology domain-containing family O member 2 OS=Mus musculus GN=Plekho2 PE=1 SV=1	Q8K124	PKHO2_MOUSE	11	11	75.546	2.19104	+	22.752	23.2531	0.50108	1.46979	+	23.2574	23.101	23.4009	22.6135	22.6261	23.0165
sp|Q8K449|ABCA9_MOUSE ATP-binding cassette sub-family A member 9 OS=Mus musculus GN=Abca9 PE=1 SV=2	Q8K449	ABCA9_MOUSE	9	11	31.21	3.95891	+	22.9578	23.1553	0.19751	1.25996		23.0416	23.1936	23.2307	22.9752	22.8718	23.0264
sp|Q8R1F1|NIBL1_MOUSE Niban-like protein 1 OS=Mus musculus GN=Fam129b PE=1 SV=2	Q8R1F1	NIBL1_MOUSE	11	11	27.809	1.45915	+	22.4048	22.7535	0.348733	0.602609		22.4435	22.8377	22.9794	22.1518	22.2549	22.8077
sp|Q8R2U0|SEH1_MOUSE Nucleoporin SEH1 OS=Mus musculus GN=Seh1l PE=2 SV=1	Q8R2U0	SEH1_MOUSE	11	11	51.127	2.14005	+	23.8991	23.397	-0.50208	1.98725	+	23.4	23.5591	23.2319	23.868	24.0084	23.8209
sp|Q8VEM8|MPCP_MOUSE Phosphate carrier protein, mitochondrial OS=Mus musculus GN=Slc25a3 PE=1 SV=1	Q8VEM8	MPCP_MOUSE	11	11	44.447	7.50069	+	24.2383	25.9604	1.72206	4.73651	+	26.0864	25.9129	25.8819	24.1761	24.2937	24.2452
sp|Q91VH6|MEMO1_MOUSE Protein MEMO1 OS=Mus musculus GN=Memo1 PE=1 SV=1	Q91VH6	MEMO1_MOUSE	11	11	55.234	3.93471	+	23.2928	23.9625	0.669657	2.33423	+	23.8655	23.9599	24.0621	23.2551	23.1373	23.4862
sp|Q91W90|TXND5_MOUSE Thioredoxin domain-containing protein 5 OS=Mus musculus GN=Txndc5 PE=1 SV=2	Q91W90	TXND5_MOUSE	11	11	46.474	1.4543	+	22.9191	23.3212	0.402127	2.13874	+	23.2908	23.2878	23.3849	22.9231	22.7905	23.0436
sp|Q91XL9|OSBL1_MOUSE Oxysterol-binding protein-related protein 1 OS=Mus musculus GN=Osbpl1a PE=1 SV=2	Q91XL9	OSBL1_MOUSE	11	11	23.582	1.99946	+	22.5471	23.1103	0.56319	2.286	+	23.1358	23.0413	23.1536	22.3678	22.5799	22.6934
sp|Q91Z67|SRGP2_MOUSE SLIT-ROBO Rho GTPase-activating protein 2 OS=Mus musculus GN=Srgap2 PE=1 SV=2	Q91Z67	SRGP2_MOUSE	11	11	21.451	2.25039	+	21.8811	22.7771	0.895943	2.87667	+	22.8087	22.5908	22.9316	21.8949	21.7861	21.9624
sp|Q91ZR1|RAB4B_MOUSE Ras-related protein Rab-4B OS=Mus musculus GN=Rab4b PE=1 SV=2	Q91ZR1	RAB4B_MOUSE	11	11	38.865	3.41978	+	25.5852	24.8365	-0.748703	2.64259	+	24.8134	24.8311	24.8651	25.5639	25.4115	25.7802
sp|Q920E5|FPPS_MOUSE Farnesyl pyrophosphate synthase OS=Mus musculus GN=Fdps PE=1 SV=1	Q920E5	FPPS_MOUSE	11	11	32.528	3.56524	+	22.9638	23.9338	0.970013	2.25406	+	23.9936	23.8335	23.9743	22.6973	22.9106	23.2835
sp|Q922D8|C1TC_MOUSE C-1-tetrahydrofolate synthase, cytoplasmic OS=Mus musculus GN=Mthfd1 PE=1 SV=4	Q922D8	C1TC_MOUSE	11	11	21.624	1.97115	+	21.7978	22.522	0.724143	2.44728	+	22.5338	22.6615	22.3707	21.6525	21.8023	21.9387
sp|Q922F4|TBB6_MOUSE Tubulin beta-6 chain OS=Mus musculus GN=Tubb6 PE=1 SV=1	Q922F4	TBB6_MOUSE	9	11	113.77	2.04204	+	23.4927	23.9187	0.425977	1.38105	+	23.9701	24.0337	23.7524	23.45	23.7117	23.3166
sp|Q99K70|RRAGC_MOUSE Ras-related GTP-binding protein C OS=Mus musculus GN=Rragc PE=1 SV=1	Q99K70	RRAGC_MOUSE	11	11	33.95	2.27642	+	23.0712	23.5679	0.49664	3.24154	+	23.6296	23.5915	23.4826	23.0505	23.1182	23.0451
sp|Q99KV1|DJB11_MOUSE DnaJ homolog subfamily B member 11 OS=Mus musculus GN=Dnajb11 PE=1 SV=1	Q99KV1	DJB11_MOUSE	11	11	39.211	1.67095	+	23.1751	23.6035	0.4284	1.35505	+	23.6488	23.5806	23.5812	23.1519	23.4389	22.9346
sp|Q99L45|IF2B_MOUSE Eukaryotic translation initiation factor 2 subunit 2 OS=Mus musculus GN=Eif2s2 PE=1 SV=1	Q99L45	IF2B_MOUSE	11	11	43.836	3.16997	+	23.5818	24.406	0.824233	2.14813	+	24.4772	24.4504	24.2905	23.2815	23.6952	23.7686
sp|Q99N69|LPXN_MOUSE Leupaxin OS=Mus musculus GN=Lpxn PE=1 SV=2	Q99N69	LPXN_MOUSE	11	11	62.468	8.27656	+	23.8543	25.346	1.49166	4.79475	+	25.4409	25.2716	25.3255	23.8795	23.8967	23.7868
sp|Q9CQ22|LTOR1_MOUSE Ragulator complex protein LAMTOR1 OS=Mus musculus GN=Lamtor1 PE=1 SV=1	Q9CQ22	LTOR1_MOUSE	11	11	138.95	1.80939	+	28.2737	27.355	-0.918677	1.58451	+	27.2173	27.2049	27.6428	27.9235	28.2069	28.6906
sp|Q9CR62|M2OM_MOUSE Mitochondrial 2-oxoglutarate/malate carrier protein OS=Mus musculus GN=Slc25a11 PE=1 SV=3	Q9CR62	M2OM_MOUSE	11	11	29.714	5.42841	+	21.6879	23.7131	2.02517	3.9761	+	23.9119	23.6712	23.5561	21.7037	21.8186	21.5413
sp|Q9CZ13|QCR1_MOUSE Cytochrome b-c1 complex subunit 1, mitochondrial OS=Mus musculus GN=Uqcrc1 PE=1 SV=2	Q9CZ13	QCR1_MOUSE	11	11	35.492	3.89341	+	22.0263	23.963	1.93673	2.96889	+	23.9026	23.8617	24.1246	21.6849	21.973	22.4209
sp|Q9D0I9|SYRC_MOUSE Arginine--tRNA ligase, cytoplasmic OS=Mus musculus GN=Rars PE=1 SV=2	Q9D0I9	SYRC_MOUSE	11	11	24.904	2.03661	+	22.3351	22.8229	0.48776	2.03056	+	22.6542	22.851	22.9636	22.2832	22.4372	22.2851
sp|Q9D662|SC23B_MOUSE Protein transport protein Sec23B OS=Mus musculus GN=Sec23b PE=1 SV=1	Q9D662	SC23B_MOUSE	8	11	31.806	1.66834	+	22.7306	23.0428	0.31218	1.23094		22.9775	23.1779	22.973	22.7427	22.555	22.8942
sp|Q9D832|DNJB4_MOUSE DnaJ homolog subfamily B member 4 OS=Mus musculus GN=Dnajb4 PE=1 SV=1	Q9D832	DNJB4_MOUSE	11	11	58.125	3.9985	+	23.8375	23.3188	-0.51871	2.2724	+	23.3561	23.227	23.3733	23.9045	23.6738	23.9342
sp|Q9D8N0|EF1G_MOUSE Elongation factor 1-gamma OS=Mus musculus GN=Eef1g PE=1 SV=3	Q9D8N0	EF1G_MOUSE	11	11	24.874	3.88926	+	23.4038	24.2151	0.811253	4.36666	+	24.2238	24.2028	24.2188	23.4843	23.3448	23.3824
sp|Q9EQ32|BCAP_MOUSE Phosphoinositide 3-kinase adapter protein 1 OS=Mus musculus GN=Pik3ap1 PE=1 SV=1	Q9EQ32	BCAP_MOUSE	11	11	20.731	1.70186	+	22.0129	23.0767	1.06384	2.36781	+	23.0207	22.8363	23.3732	21.8312	22.0841	22.1233
sp|Q9ERV1|MKRN2_MOUSE Probable E3 ubiquitin-protein ligase makorin-2 OS=Mus musculus GN=Mkrn2 PE=1 SV=2	Q9ERV1	MKRN2_MOUSE	11	11	23.502	4.50968	+	23.7362	21.2641	-2.47216	4.56362	+	21.4614	21.0712	21.2595	23.7692	23.6973	23.7421
sp|Q9JJR8|TMM9B_MOUSE Transmembrane protein 9B OS=Mus musculus GN=Tmem9b PE=1 SV=1	Q9JJR8	TMM9B_MOUSE	9	11	81.518	2.94469	+	25.4494	24.7318	-0.717557	3.76469	+	24.7441	24.7418	24.7096	25.5523	25.4083	25.3877
sp|Q9JKC8|AP3M1_MOUSE AP-3 complex subunit mu-1 OS=Mus musculus GN=Ap3m1 PE=1 SV=1	Q9JKC8	AP3M1_MOUSE	9	11	106.92	1.58317	+	25.21	24.9965	-0.2135	1.07783		24.8844	24.9477	25.1573	25.1242	25.2435	25.2622
sp|Q9JL15|LEG8_MOUSE Galectin-8 OS=Mus musculus GN=Lgals8 PE=1 SV=1	Q9JL15	LEG8_MOUSE	11	11	38.071	3.525	+	24.2073	23.3457	-0.86156	3.44547	+	23.4045	23.3434	23.2893	24.2369	24.0755	24.3095
sp|Q9JMA1|UBP14_MOUSE Ubiquitin carboxyl-terminal hydrolase 14 OS=Mus musculus GN=Usp14 PE=1 SV=3	Q9JMA1	UBP14_MOUSE	11	11	25.102	4.96278	+	21.6371	23.6519	2.01486	4.24503	+	23.4563	23.8411	23.6584	21.6103	21.6336	21.6673
sp|Q9QYJ0|DNJA2_MOUSE DnaJ homolog subfamily A member 2 OS=Mus musculus GN=Dnaja2 PE=1 SV=1	Q9QYJ0	DNJA2_MOUSE	11	11	68.036	2.91059	+	22.9108	23.9875	1.07671	2.01021	+	23.7817	23.8964	24.2845	23.2017	22.9357	22.5951
sp|Q9R112|SQOR_MOUSE Sulfide:quinone oxidoreductase, mitochondrial OS=Mus musculus GN=Sqor PE=1 SV=3	Q9R112	SQOR_MOUSE	11	11	36.035	2.39146	+	21.72	24.0707	2.35071	2.97099	+	23.8785	24.0733	24.2603	21.2519	21.7785	22.1295
sp|Q9WUA2|SYFB_MOUSE Phenylalanine--tRNA ligase beta subunit OS=Mus musculus GN=Farsb PE=1 SV=2	Q9WUA2	SYFB_MOUSE	11	11	31.866	2.68525	+	23.1951	24.242	1.04694	2.09914	+	24.2457	24.2127	24.2676	22.8334	23.1829	23.569
sp|Q9Z1Q5|CLIC1_MOUSE Chloride intracellular channel protein 1 OS=Mus musculus GN=Clic1 PE=1 SV=3	Q9Z1Q5	CLIC1_MOUSE	11	11	82.174	4.04991	+	24.4817	25.6968	1.21514	2.69155	+	25.922	25.5436	25.6249	24.2814	24.4509	24.7127
sp|O08808|DIAP1_MOUSE Protein diaphanous homolog 1 OS=Mus musculus GN=Diaph1 PE=1 SV=1	O08808	DIAP1_MOUSE	10	10	21.143	2.3292	+	22.0251	22.9533	0.928197	1.74674	+	23.1129	22.7254	23.0215	21.6105	22.185	22.2796
sp|O54890|ITB3_MOUSE Integrin beta-3 OS=Mus musculus GN=Itgb3 PE=1 SV=2	O54890	ITB3_MOUSE	10	10	30.835	2.79874	+	22.8091	21.8223	-0.98675	2.41067	+	22.0341	21.5474	21.8856	22.7632	22.9638	22.7003
sp|P05202|AATM_MOUSE Aspartate aminotransferase, mitochondrial OS=Mus musculus GN=Got2 PE=1 SV=1	P05202	AATM_MOUSE	10	10	30.845	2.73729	+	23.196	24.4485	1.25253	2.07218	+	24.4608	24.2861	24.5987	22.9489	22.9569	23.6822
sp|P06869|UROK_MOUSE Urokinase-type plasminogen activator OS=Mus musculus GN=Plau PE=1 SV=1	P06869	UROK_MOUSE	10	10	36.316	1.9466	+	22.5474	21.9614	-0.586045	0.777119		21.8308	NaN	22.092	22.3884	23.0162	22.2377
sp|P08905|LYZ2_MOUSE Lysozyme C-2 OS=Mus musculus GN=Lyz2 PE=1 SV=2	P08905	LYZ2_MOUSE	5	10	323.31	2.33837	+	28.4531	27.5982	-0.854943	1.69432	+	27.4611	27.8644	27.4689	28.4384	28.7827	28.1381
sp|P26450|P85A_MOUSE Phosphatidylinositol 3-kinase regulatory subunit alpha OS=Mus musculus GN=Pik3r1 PE=1 SV=2	P26450	P85A_MOUSE	10	10	16.726	3.06282	+	22.2932	22.4583	0.16506	0.782068		22.5303	22.4499	22.3947	22.2019	22.4712	22.2065
sp|P26645|MARCS_MOUSE Myristoylated alanine-rich C-kinase substrate OS=Mus musculus GN=Marcks PE=1 SV=2	P26645	MARCS_MOUSE	10	10	157.83	1.93691	+	25.008	24.2414	-0.766663	1.37085	+	24.1863	23.9959	24.5419	24.6279	25.0586	25.3375
sp|P32020|NLTP_MOUSE Non-specific lipid-transfer protein OS=Mus musculus GN=Scp2 PE=1 SV=3	P32020	NLTP_MOUSE	10	10	25.281	1.52194	+	25.5266	25.3766	-0.15004	0.266721		25.6348	25.1623	25.3326	25.3046	25.398	25.8773
sp|P35282|RAB21_MOUSE Ras-related protein Rab-21 OS=Mus musculus GN=Rab21 PE=1 SV=4	P35282	RAB21_MOUSE	10	10	53.433	6.13199	+	26.026	25.3325	-0.693443	4.64694	+	25.3642	25.3191	25.3142	26.043	26.0603	25.9746
sp|P35283|RAB12_MOUSE Ras-related protein Rab-12 OS=Mus musculus GN=Rab12 PE=1 SV=3	P35283	RAB12_MOUSE	10	10	17.891	1.80118	+	23.3265	22.6714	-0.655137	1.41248	+	22.799	22.6079	22.6072	22.9843	23.2977	23.6975
sp|P35285|RB22A_MOUSE Ras-related protein Rab-22A OS=Mus musculus GN=Rab22a PE=1 SV=2	P35285	RB22A_MOUSE	10	10	76.691	2.64673	+	25.6326	24.7065	-0.92613	2.10529	+	24.6539	24.5831	24.8824	25.4926	25.4447	25.9605
sp|P47199|QOR_MOUSE Quinone oxidoreductase OS=Mus musculus GN=Cryz PE=1 SV=1	P47199	QOR_MOUSE	10	10	29.793	1.72315	+	23.981	23.7351	-0.245907	0.54148		23.6454	23.5279	24.0319	23.765	23.9618	24.2161
sp|P55258|RAB8A_MOUSE Ras-related protein Rab-8A OS=Mus musculus GN=Rab8a PE=1 SV=2	P55258	RAB8A_MOUSE	10	10	38.462	3.83561	+	27.6121	26.6591	-0.953037	2.83667	+	26.5033	26.7565	26.7175	27.5427	27.4966	27.797
sp|P56546|CTBP2_MOUSE C-terminal-binding protein 2 OS=Mus musculus GN=Ctbp2 PE=1 SV=2	P56546	CTBP2_MOUSE	8	10	35.696	1.96535	+	22.8821	23.559	0.676847	1.60106	+	23.7177	23.3822	23.577	22.7061	22.7231	23.2172
sp|P56959|FUS_MOUSE RNA-binding protein FUS OS=Mus musculus GN=Fus PE=1 SV=1	P56959	FUS_MOUSE	10	10	121.42	3.51092	+	25.4777	25.3313	-0.146327	0.507344		25.2107	25.3784	25.4049	25.288	25.6713	25.4738
sp|P62748|HPCL1_MOUSE Hippocalcin-like protein 1 OS=Mus musculus GN=Hpcal1 PE=1 SV=2;sp|P84075|HPCA_MOUSE Neuron-specific calcium-binding protein hippocalcin OS=Mus musculus GN=Hpca PE=1 SV=2	P62748	HPCL1_MOUSE	10	10	96.945	3.60867	+	25.1895	24.1946	-0.994937	2.98641	+	24.0345	24.2195	24.3299	25.138	25.0871	25.3436
sp|P62880|GBB2_MOUSE Guanine nucleotide-binding protein G(I)/G(S)/G(T) subunit beta-2 OS=Mus musculus GN=Gnb2 PE=1 SV=3	P62880	GBB2_MOUSE	6	10	87.31	1.7028	+	26.8607	25.8781	-0.98257	2.81692	+	25.8453	25.7309	26.0581	26.7447	26.8134	27.024
sp|P63001|RAC1_MOUSE Ras-related C3 botulinum toxin substrate 1 OS=Mus musculus GN=Rac1 PE=1 SV=1;sp|P60764|RAC3_MOUSE Ras-related C3 botulinum toxin substrate 3 OS=Mus musculus GN=Rac3 PE=1 SV=1	P63001	RAC1_MOUSE	6	10	31.339	1.98078	+	28.3745	27.903	-0.4715	3.06707	+	27.9494	27.8129	27.9468	28.4261	28.3342	28.3633
sp|P70452|STX4_MOUSE Syntaxin-4 OS=Mus musculus GN=Stx4 PE=1 SV=1	P70452	STX4_MOUSE	10	10	52.61	3.51659	+	25.4767	24.8959	-0.5808	2.21392	+	24.9077	24.7188	25.0611	25.4434	25.4167	25.5699
sp|Q00993|UFO_MOUSE Tyrosine-protein kinase receptor UFO OS=Mus musculus GN=Axl PE=1 SV=2	Q00993	UFO_MOUSE	10	10	30.187	4.24537	+	22.5716	21.8049	-0.766693	1.60987	+	21.9794	21.4826	21.9527	22.4285	22.8651	22.4212
sp|Q3U182|CRTC2_MOUSE CREB-regulated transcription coactivator 2 OS=Mus musculus GN=Crtc2 PE=1 SV=2	Q3U182	CRTC2_MOUSE	10	10	29.215	1.87388	+	21.2192	21.5924	0.373125	0.695156		21.4073	NaN	21.7774	21.2927	21.1458	NaN
sp|Q504P2|CL12A_MOUSE C-type lectin domain family 12 member A OS=Mus musculus GN=Clec12a PE=2 SV=1	Q504P2	CL12A_MOUSE	10	10	35.906	2.69422	+	24.7946	23.8319	-0.962673	2.27991	+	24.0607	23.7381	23.6969	24.8457	24.9915	24.5465
sp|Q5FWK3|RHG01_MOUSE Rho GTPase-activating protein 1 OS=Mus musculus GN=Arhgap1 PE=1 SV=1	Q5FWK3	RHG01_MOUSE	10	10	14.694	5.14437	+	21.7337	23.2181	1.48444	3.67708	+	23.3554	23.0644	23.2346	21.6874	21.6267	21.887
sp|Q61029|LAP2B_MOUSE Lamina-associated polypeptide 2, isoforms beta/delta/epsilon/gamma OS=Mus musculus GN=Tmpo PE=1 SV=4	Q61029	LAP2B_MOUSE	3	10	31.574	3.3498	+	21.5171	22.8259	1.30875	3.17119	+	22.9446	22.5858	22.9472	21.6003	21.3858	21.5652
sp|Q61559|FCGRN_MOUSE IgG receptor FcRn large subunit p51 OS=Mus musculus GN=Fcgrt PE=1 SV=1	Q61559	FCGRN_MOUSE	10	10	154.38	1.57847	+	27.1067	26.9191	-0.18753	0.158462		27.1309	26.7184	26.908	27.601	27.4635	26.2556
sp|Q68FH4|GALK2_MOUSE N-acetylgalactosamine kinase OS=Mus musculus GN=Galk2 PE=1 SV=1	Q68FH4	GALK2_MOUSE	10	10	29.809	5.45306	+	23.3652	24.3117	0.946417	3.2918	+	24.3226	24.2777	24.3347	23.3134	23.2406	23.5417
sp|Q6ZWX6|IF2A_MOUSE Eukaryotic translation initiation factor 2 subunit 1 OS=Mus musculus GN=Eif2s1 PE=1 SV=3	Q6ZWX6	IF2A_MOUSE	10	10	18.887	2.69879	+	22.7304	23.2747	0.54434	3.68272	+	23.3419	23.2444	23.2378	22.7789	22.7192	22.693
sp|Q7TSI3|PP6R1_MOUSE Serine/threonine-protein phosphatase 6 regulatory subunit 1 OS=Mus musculus GN=Ppp6r1 PE=1 SV=1	Q7TSI3	PP6R1_MOUSE	10	10	31.717	4.41421	+	21.7625	22.8387	1.07628	2.70255	+	22.8004	22.8837	22.8321	NaN	21.6279	21.897
sp|Q80WG5|LRC8A_MOUSE Volume-regulated anion channel subunit LRRC8A OS=Mus musculus GN=Lrrc8a PE=1 SV=1	Q80WG5	LRC8A_MOUSE	10	10	29.461	1.98018	+	23.3812	23.0359	-0.345317	0.744137		23.0449	22.853	23.2099	23.0087	23.5594	23.5756
sp|Q8BGB5|LIMD2_MOUSE LIM domain-containing protein 2 OS=Mus musculus GN=Limd2 PE=1 SV=1	Q8BGB5	LIMD2_MOUSE	10	10	104.81	3.60602	+	26.6347	26.429	-0.205753	1.06135		26.4538	26.2936	26.5394	26.5431	26.7357	26.6253
sp|Q8BMJ2|SYLC_MOUSE Leucine--tRNA ligase, cytoplasmic OS=Mus musculus GN=Lars PE=1 SV=2	Q8BMJ2	SYLC_MOUSE	10	10	18.351	3.42181	+	21.0408	22.4008	1.36001	2.10903	+	22.6541	22.4552	22.0931	21.0128	NaN	21.0687
sp|Q8C052|MAP1S_MOUSE Microtubule-associated protein 1S OS=Mus musculus GN=Map1s PE=1 SV=2	Q8C052	MAP1S_MOUSE	10	10	26.116	2.78681	+	22.1338	23.2601	1.12629	1.77781	+	23.0382	23.1969	23.5451	22.1914	21.6891	22.5208
sp|Q8C080|SNX16_MOUSE Sorting nexin-16 OS=Mus musculus GN=Snx16 PE=1 SV=2	Q8C080	SNX16_MOUSE	9	10	17.177	1.59032	+	23.2513	21.6172	-1.6341	2.26364	+	21.5829	NaN	21.6515	23.0363	23.5955	23.1221
sp|Q8C0I1|ADAS_MOUSE Alkyldihydroxyacetonephosphate synthase, peroxisomal OS=Mus musculus GN=Agps PE=1 SV=1	Q8C0I1	ADAS_MOUSE	10	10	24.029	2.72104	+	20.5664	22.1596	1.5932	1.66781	+	21.7349	22.1547	22.5893	20.7928	NaN	20.3401
sp|Q8CBW3|ABI1_MOUSE Abl interactor 1 OS=Mus musculus GN=Abi1 PE=1 SV=3	Q8CBW3	ABI1_MOUSE	10	10	38.804	3.94847	+	23.5111	24.3368	0.82566	2.65137	+	24.4427	24.1519	24.4157	23.4202	23.4559	23.6572
sp|Q8CIF6|SIDT2_MOUSE SID1 transmembrane family member 2 OS=Mus musculus GN=Sidt2 PE=1 SV=1	Q8CIF6	SIDT2_MOUSE	10	10	55.722	2.69168	+	25.118	24.8762	-0.24178	1.68194	+	24.9826	24.803	24.843	25.0537	25.1218	25.1785
sp|Q8K1I7|WIPF1_MOUSE WAS/WASL-interacting protein family member 1 OS=Mus musculus GN=Wipf1 PE=1 SV=1	Q8K1I7	WIPF1_MOUSE	10	10	20.69	1.59376	+	23.4161	23.7105	0.29435	0.462891		23.9722	23.4338	23.7255	22.9906	23.4945	23.7633
sp|Q8K354|CBR3_MOUSE Carbonyl reductase [NADPH] 3 OS=Mus musculus GN=Cbr3 PE=1 SV=1	Q8K354	CBR3_MOUSE	10	10	43.786	1.72104	+	23.7433	24.1322	0.388907	1.18951		24.2567	23.9421	24.198	23.6954	23.5644	23.9702
sp|Q8K4Q8|COL12_MOUSE Collectin-12 OS=Mus musculus GN=Colec12 PE=1 SV=1	Q8K4Q8	COL12_MOUSE	10	10	26.783	6.35238	+	22.4005	24.1371	1.73662	4.38263	+	24.1252	24.1805	24.1056	22.2304	22.4576	22.5134
sp|Q8VCM3|ZFY21_MOUSE Zinc finger FYVE domain-containing protein 21 OS=Mus musculus GN=Zfyve21 PE=1 SV=2	Q8VCM3	ZFY21_MOUSE	10	10	32.427	3.34653	+	24.9386	24.6996	-0.239063	0.750266		24.7835	24.66	24.6553	24.6988	24.9328	25.1843
sp|Q91VR2|ATPG_MOUSE ATP synthase subunit gamma, mitochondrial OS=Mus musculus GN=Atp5c1 PE=1 SV=1	Q91VR2	ATPG_MOUSE	10	10	22.91	1.67858	+	22.8675	24.3286	1.46105	1.4583	+	24.477	24.1859	24.3229	22.1237	22.7781	23.7008
sp|Q91YH5|ATLA3_MOUSE Atlastin-3 OS=Mus musculus GN=Atl3 PE=1 SV=1	Q91YH5	ATLA3_MOUSE	10	10	92.031	1.6282	+	24.0975	24.235	0.137453	0.609537		24.1736	24.3263	24.2052	23.9272	24.2321	24.1334
sp|Q91YW3|DNJC3_MOUSE DnaJ homolog subfamily C member 3 OS=Mus musculus GN=Dnajc3 PE=1 SV=1	Q91YW3	DNJC3_MOUSE	10	10	42.735	2.60738	+	22.4121	23.4362	1.0241	2.77029	+	23.4481	23.3337	23.5268	22.2724	22.3032	22.6608
sp|Q91YX0|THMS2_MOUSE Protein THEMIS2 OS=Mus musculus GN=Themis2 PE=1 SV=2	Q91YX0	THMS2_MOUSE	10	10	29.824	1.82052	+	23.4901	23.0869	-0.40322	0.604774		23.2254	22.7662	23.269	23.0904	23.9552	23.4247
sp|Q924H2|MED15_MOUSE Mediator of RNA polymerase II transcription subunit 15 OS=Mus musculus GN=Med15 PE=1 SV=2	Q924H2	MED15_MOUSE	10	10	31.513	4.07959	+	23.7627	22.2891	-1.47362	2.75788	+	22.6038	22.213	22.0504	23.544	23.8398	23.9042
sp|Q9D0F3|LMAN1_MOUSE Protein ERGIC-53 OS=Mus musculus GN=Lman1 PE=1 SV=1	Q9D0F3	LMAN1_MOUSE	10	10	56.393	4.02614	+	22.9732	23.5075	0.534337	3.45462	+	23.5326	23.5349	23.455	22.9912	22.8977	23.0306
sp|Q9D0K2|SCOT1_MOUSE Succinyl-CoA:3-ketoacid coenzyme A transferase 1, mitochondrial OS=Mus musculus GN=Oxct1 PE=1 SV=1	Q9D0K2	SCOT1_MOUSE	10	10	57.42	1.82344	+	22.029	23.0663	1.0374	1.46793	+	22.8275	23.4338	22.9378	NaN	21.838	22.2199
sp|Q9D8S3|ARFG3_MOUSE ADP-ribosylation factor GTPase-activating protein 3 OS=Mus musculus GN=Arfgap3 PE=1 SV=2	Q9D8S3	ARFG3_MOUSE	10	10	30.874	1.44027	+	22.3018	21.7826	-0.51927	1.32969	+	21.6678	22.0862	21.5936	22.1434	22.277	22.4851
sp|Q9DC37|MFSD1_MOUSE Major facilitator superfamily domain-containing protein 1 OS=Mus musculus GN=Mfsd1 PE=1 SV=1	Q9DC37	MFSD1_MOUSE	10	10	44.958	2.38854	+	26.5071	25.7588	-0.748333	2.07006	+	25.5218	26.0411	25.7134	26.4742	26.5734	26.4738
sp|Q9EPK2|XRP2_MOUSE Protein XRP2 OS=Mus musculus GN=Rp2 PE=1 SV=3	Q9EPK2	XRP2_MOUSE	10	10	46.156	2.7065	+	26.4841	26.0458	-0.438343	1.96557	+	26.0302	25.9343	26.1728	26.3956	26.4379	26.6189
sp|Q9EQ06|DHB11_MOUSE Estradiol 17-beta-dehydrogenase 11 OS=Mus musculus GN=Hsd17b11 PE=1 SV=1	Q9EQ06	DHB11_MOUSE	10	10	39.769	3.48798	+	24.4648	24.7928	0.327977	1.82752	+	24.9016	24.7306	24.7462	24.3926	24.4212	24.5807
sp|Q9EQH2|ERAP1_MOUSE Endoplasmic reticulum aminopeptidase 1 OS=Mus musculus GN=Erap1 PE=1 SV=2	Q9EQH2	ERAP1_MOUSE	10	10	16.196	1.30753	+	21.8343	22.3209	0.48667	2.29739	+	22.209	22.4093	22.3445	21.7664	21.9624	21.774
sp|Q9JKK1|STX6_MOUSE Syntaxin-6 OS=Mus musculus GN=Stx6 PE=1 SV=1	Q9JKK1	STX6_MOUSE	10	10	111.11	2.01992	+	23.7488	23.226	-0.52286	2.04418	+	23.1585	23.2891	23.2303	23.8604	23.5418	23.8443
sp|Q9JM76|ARPC3_MOUSE Actin-related protein 2/3 complex subunit 3 OS=Mus musculus GN=Arpc3 PE=1 SV=3	Q9JM76	ARPC3_MOUSE	10	10	45.102	3.2191	+	25.7099	26.014	0.304097	1.86612	+	26.1049	26.0197	25.9173	25.6163	25.7734	25.74
sp|Q9R0P3|ESTD_MOUSE S-formylglutathione hydrolase OS=Mus musculus GN=Esd PE=1 SV=1	Q9R0P3	ESTD_MOUSE	10	10	75.025	5.29476	+	25.2306	26.4091	1.17853	3.6985	+	26.4006	26.4177	26.4091	25.0657	25.2493	25.3768
sp|Q9R1C7|PR40A_MOUSE Pre-mRNA-processing factor 40 homolog A OS=Mus musculus GN=Prpf40a PE=1 SV=1	Q9R1C7	PR40A_MOUSE	10	10	21.573	2.50601	+	23.3309	22.8622	-0.46867	1.30749	+	22.9034	23.0679	22.6154	23.1434	23.3488	23.5006
sp|Q9R233|TPSN_MOUSE Tapasin OS=Mus musculus GN=Tapbp PE=1 SV=2	Q9R233	TPSN_MOUSE	10	10	23.465	1.50726	+	24.2486	24.4167	0.168113	0.755146		24.5497	24.2806	24.4199	24.3472	24.1219	24.2768
sp|Q9WUU7|CATZ_MOUSE Cathepsin Z OS=Mus musculus GN=Ctsz PE=1 SV=1	Q9WUU7	CATZ_MOUSE	10	10	120.3	1.55035	+	27.4296	26.7529	-0.676747	1.18006		26.5387	26.9631	26.7569	27.5881	27.7431	26.9577
sp|Q9WVA3|BUB3_MOUSE Mitotic checkpoint protein BUB3 OS=Mus musculus GN=Bub3 PE=1 SV=2	Q9WVA3	BUB3_MOUSE	10	10	22.452	2.61248	+	22.7738	22.8046	0.0308833	0.06378		22.8572	22.6543	22.9025	22.4962	22.8134	23.0117
sp|B2RXR6|ANR44_MOUSE Serine/threonine-protein phosphatase 6 regulatory ankyrin repeat subunit B OS=Mus musculus GN=Ankrd44 PE=1 SV=1	B2RXR6	ANR44_MOUSE	9	9	33.506	3.04296	+	21.2779	22.75	1.47205	2.32575	+	22.7411	22.9718	22.537	NaN	21.1359	21.4199
sp|O08749|DLDH_MOUSE Dihydrolipoyl dehydrogenase, mitochondrial OS=Mus musculus GN=Dld PE=1 SV=2	O08749	DLDH_MOUSE	9	9	25.367	5.16895	+	22.2883	23.6699	1.38159	4.54932	+	23.5973	23.7217	23.6907	22.2216	22.2512	22.3922
sp|O08807|PRDX4_MOUSE Peroxiredoxin-4 OS=Mus musculus GN=Prdx4 PE=1 SV=1	O08807	PRDX4_MOUSE	9	9	30.186	1.44709	+	25.6456	26.0693	0.42374	1.37066	+	26.0611	26.1578	25.9892	25.5078	25.5117	25.9173
sp|O35405|PLD3_MOUSE Phospholipase D3 OS=Mus musculus GN=Pld3 PE=1 SV=1	O35405	PLD3_MOUSE	9	9	109.07	3.12351	+	23.9569	23.2741	-0.682773	1.97157	+	22.9816	23.3633	23.4774	23.9189	23.9785	23.9733
sp|O35450|FKBPL_MOUSE FK506-binding protein-like OS=Mus musculus GN=Fkbpl PE=2 SV=1	O35450	FKBPL_MOUSE	9	9	23.085	3.15362	+	23.5944	22.7772	-0.81713	2.30246	+	22.9358	22.7133	22.6827	23.4689	23.4757	23.8386
sp|O70145|NCF2_MOUSE Neutrophil cytosol factor 2 OS=Mus musculus GN=Ncf2 PE=1 SV=1	O70145	NCF2_MOUSE	9	9	20.037	4.04841	+	22.5122	23.6208	1.10864	2.56041	+	23.782	23.4292	23.6513	22.3434	22.4182	22.775
sp|P11152|LIPL_MOUSE Lipoprotein lipase OS=Mus musculus GN=Lpl PE=1 SV=3	P11152	LIPL_MOUSE	9	9	43.965	3.23594	+	23.5086	22.8706	-0.63803	1.67864	+	22.9335	22.7101	22.9681	23.2241	23.5551	23.7467
sp|P11688|ITA5_MOUSE Integrin alpha-5 OS=Mus musculus GN=Itga5 PE=1 SV=3	P11688	ITA5_MOUSE	9	9	21.448	1.5773	+	22.2132	21.5484	-0.66478	1.29169		21.5496	21.9527	21.1431	22.2204	22.1061	22.3132
sp|P11928|OAS1A_MOUSE 2-5-oligoadenylate synthase 1A OS=Mus musculus GN=Oas1a PE=1 SV=2	P11928	OAS1A_MOUSE	9	9	34.886	1.37428	+	24.1997	23.4253	-0.77439	2.75237	+	23.2862	23.3773	23.6126	24.2717	24.1413	24.1862
sp|P15379|CD44_MOUSE CD44 antigen OS=Mus musculus GN=Cd44 PE=1 SV=3	P15379	CD44_MOUSE	9	9	35.253	4.80529	+	26.5481	25.999	-0.549093	3.33841	+	25.9506	26.0971	25.9493	26.5786	26.5481	26.5176
sp|P49615|CDK5_MOUSE Cyclin-dependent-like kinase 5 OS=Mus musculus GN=Cdk5 PE=1 SV=1	P49615	CDK5_MOUSE	9	9	20.522	2.33411	+	23.5181	22.715	-0.803083	2.75915	+	22.8151	22.795	22.535	23.4262	23.6289	23.4992
sp|P58242|ASM3B_MOUSE Acid sphingomyelinase-like phosphodiesterase 3b OS=Mus musculus GN=Smpdl3b PE=1 SV=1	P58242	ASM3B_MOUSE	9	9	25.48	1.73127	+	23.1754	22.4768	-0.698657	1.49779	+	22.3817	22.2912	22.7574	23.1912	22.8873	23.4477
sp|P59999|ARPC4_MOUSE Actin-related protein 2/3 complex subunit 4 OS=Mus musculus GN=Arpc4 PE=1 SV=3	P59999	ARPC4_MOUSE	9	9	30.525	2.68535	+	24.5575	24.9228	0.365327	0.951443		25.1705	24.6777	24.9203	24.3404	24.638	24.6941
sp|P61082|UBC12_MOUSE NEDD8-conjugating enzyme Ubc12 OS=Mus musculus GN=Ube2m PE=1 SV=1	P61082	UBC12_MOUSE	9	9	22.472	5.2391	+	25.8154	24.461	-1.35445	6.82133	+	24.4341	24.4908	24.4581	25.8091	25.8245	25.8127
sp|P61161|ARP2_MOUSE Actin-related protein 2 OS=Mus musculus GN=Actr2 PE=1 SV=1	P61161	ARP2_MOUSE	9	9	38.44	1.90787	+	23.8386	24.5685	0.729877	1.56196	+	24.2857	24.9039	24.5159	23.6813	23.7672	24.0674
sp|P61164|ACTZ_MOUSE Alpha-centractin OS=Mus musculus GN=Actr1a PE=1 SV=1	P61164	ACTZ_MOUSE	4	9	51.71	3.56947	+	22.8545	23.7272	0.87269	2.55213	+	23.933	23.7057	23.543	22.7142	22.9324	22.917
sp|P70336|ROCK2_MOUSE Rho-associated protein kinase 2 OS=Mus musculus GN=Rock2 PE=1 SV=1	P70336	ROCK2_MOUSE	7	9	14.5	1.4358	+	23.8569	24.3496	0.492743	2.17588	+	24.3305	24.3649	24.3535	NaN	23.7604	23.9534
sp|P97300|NPTN_MOUSE Neuroplastin OS=Mus musculus GN=Nptn PE=1 SV=3	P97300	NPTN_MOUSE	9	9	38.659	4.29881	+	25.9916	25.5759	-0.41566	2.17793	+	25.5342	25.5767	25.6169	26.12	26.0001	25.8547
sp|Q3THE2|ML12B_MOUSE Myosin regulatory light chain 12B OS=Mus musculus GN=Myl12b PE=1 SV=2;sp|Q9CQ19|MYL9_MOUSE Myosin regulatory light polypeptide 9 OS=Mus musculus GN=Myl9 PE=1 SV=3	Q3THE2	ML12B_MOUSE	9	9	70.005	1.51458	+	24.8131	24.67	-0.143037	0.16803		24.8085	24.3348	24.8668	24.3725	24.7526	25.3142
sp|Q3TWL2|TM55B_MOUSE Type 1 phosphatidylinositol 4,5-bisphosphate 4-phosphatase OS=Mus musculus GN=Tmem55b PE=1 SV=1	Q3TWL2	TM55B_MOUSE	9	9	148.12	1.85847	+	25.9689	25.4211	-0.547873	2.91915	+	25.4356	25.462	25.3656	25.8559	26.0619	25.989
sp|Q60749|KHDR1_MOUSE KH domain-containing, RNA-binding, signal transduction-associated protein 1 OS=Mus musculus GN=Khdrbs1 PE=1 SV=2	Q60749	KHDR1_MOUSE	9	9	46.72	3.14248	+	23.9893	24.4617	0.472457	2.42888	+	24.5846	24.3364	24.4642	23.9575	23.9601	24.0502
sp|Q62095|DDX3Y_MOUSE ATP-dependent RNA helicase DDX3Y OS=Mus musculus GN=Ddx3y PE=1 SV=2	Q62095	DDX3Y_MOUSE	9	9	37.267	1.46178	+	24.814	24.8204	0.00647667	0.03412		24.8126	24.8678	24.781	24.9244	24.7231	24.7944
sp|Q62261|SPTB2_MOUSE Spectrin beta chain, non-erythrocytic 1 OS=Mus musculus GN=Sptbn1 PE=1 SV=2	Q62261	SPTB2_MOUSE	9	9	9.2646	2.08689	+	24.421	25.4937	1.07278	2.17141	+	25.3844	25.3732	25.7236	NaN	24.3418	24.5002
sp|Q64704|STX3_MOUSE Syntaxin-3 OS=Mus musculus GN=Stx3 PE=1 SV=1	Q64704	STX3_MOUSE	9	9	25.9	1.56178	+	23.398	23.0229	-0.375093	0.968907		23.0515	22.8409	23.1762	23.1684	23.3384	23.6871
sp|Q64735|CR1L_MOUSE Complement component receptor 1-like protein OS=Mus musculus GN=Cr1l PE=1 SV=1	Q64735	CR1L_MOUSE	9	9	182.16	2.94878	+	25.0125	24.4829	-0.52958	2.59792	+	24.5724	24.4153	24.461	24.9978	25.1286	24.9111
sp|Q6A0A2|LAR4B_MOUSE La-related protein 4B OS=Mus musculus GN=Larp4b PE=1 SV=2	Q6A0A2	LAR4B_MOUSE	9	9	23.599	2.84889	+	21.4615	22.1842	0.722693	2.7162	+	22.0484	22.2743	22.23	21.3515	21.5966	21.4365
sp|Q6PIU9|YJ005_MOUSE Uncharacterized protein FLJ45252 homolog OS=Mus musculus PE=1 SV=2	Q6PIU9	YJ005_MOUSE	9	9	76.126	2.00489	+	23.3722	23.0487	-0.323433	1.60462	+	23.0346	23.1281	22.9835	23.3659	23.2333	23.5174
sp|Q6YGZ1|HPSE_MOUSE Heparanase OS=Mus musculus GN=Hpse PE=1 SV=3	Q6YGZ1	HPSE_MOUSE	9	9	48.833	5.34138	+	24.7706	23.7763	-0.994337	3.68674	+	23.8943	23.7912	23.6433	24.7659	24.8151	24.7308
sp|Q6ZQI3|MLEC_MOUSE Malectin OS=Mus musculus GN=Mlec PE=1 SV=2	Q6ZQI3	MLEC_MOUSE	9	9	52.446	3.16829	+	23.542	24.3462	0.80421	3.58697	+	24.4122	24.3214	24.305	23.5531	23.4385	23.6345
sp|Q80VP0|TCPR1_MOUSE Tectonin beta-propeller repeat-containing protein 1 OS=Mus musculus GN=Tecpr1 PE=1 SV=1	Q80VP0	TCPR1_MOUSE	9	9	32.733	2.02133	+	22.441	23.1655	0.72448	1.60792	+	23.4255	22.9395	23.1314	22.265	22.3177	22.7403
sp|Q80WQ2|VAC14_MOUSE Protein VAC14 homolog OS=Mus musculus GN=Vac14 PE=1 SV=1	Q80WQ2	VAC14_MOUSE	9	9	30.51	3.03233	+	21.5934	22.6972	1.10378	2.64208	+	22.6827	22.429	22.9799	21.5889	21.5844	21.6069
sp|Q8BRF7|SCFD1_MOUSE Sec1 family domain-containing protein 1 OS=Mus musculus GN=Scfd1 PE=1 SV=1	Q8BRF7	SCFD1_MOUSE	9	9	27.635	2.24456	+	21.5845	22.395	0.810517	2.32384	+	22.2938	22.3132	22.578	21.3745	21.6361	21.7427
sp|Q8BRV5|K1671_MOUSE Uncharacterized protein KIAA1671 OS=Mus musculus GN=Kiaa1671 PE=2 SV=1	Q8BRV5	K1671_MOUSE	9	9	53.315	2.26234	+	24.6045	24.1816	-0.422913	2.81394	+	24.2773	24.1402	24.1273	24.6444	24.6155	24.5536
sp|Q8BWC0|TPC2_MOUSE Two pore calcium channel protein 2 OS=Mus musculus GN=Tpcn2 PE=1 SV=1	Q8BWC0	TPC2_MOUSE	9	9	34.106	2.06647	+	24.7097	24.1641	-0.545583	1.5055	+	24.2185	24.0408	24.2332	24.5641	24.544	25.0211
sp|Q8BWY3|ERF1_MOUSE Eukaryotic peptide chain release factor subunit 1 OS=Mus musculus GN=Etf1 PE=1 SV=4	Q8BWY3	ERF1_MOUSE	9	9	24.024	1.88426	+	22.6754	23.3307	0.655237	1.87776	+	23.297	23.2568	23.4382	22.4435	22.9404	22.6424
sp|Q8BZ00|SL9A9_MOUSE Sodium/hydrogen exchanger 9 OS=Mus musculus GN=Slc9a9 PE=2 SV=1	Q8BZ00	SL9A9_MOUSE	9	9	239.63	5.74008	+	27.5758	27.4221	-0.15379	1.65289	+	27.4634	27.4049	27.3978	27.6473	27.5237	27.5565
sp|Q8R050|ERF3A_MOUSE Eukaryotic peptide chain release factor GTP-binding subunit ERF3A OS=Mus musculus GN=Gspt1 PE=1 SV=2	Q8R050	ERF3A_MOUSE	9	9	16.633	2.22871	+	21.6574	22.6642	1.00677	1.61961	+	22.5167	22.8886	22.5872	22.1641	21.2989	21.5093
sp|Q8R0F6|ILKAP_MOUSE Integrin-linked kinase-associated serine/threonine phosphatase 2C OS=Mus musculus GN=Ilkap PE=1 SV=1	Q8R0F6	ILKAP_MOUSE	9	9	18.963	2.44591	+	24.1146	23.0266	-1.08799	2.02612	+	22.7906	23.0237	23.2654	23.8874	23.9698	24.4865
sp|Q8R1B4|EIF3C_MOUSE Eukaryotic translation initiation factor 3 subunit C OS=Mus musculus GN=Eif3c PE=1 SV=1	Q8R1B4	EIF3C_MOUSE	9	9	26.952	2.98523	+	21.4625	22.2579	0.795423	1.87771	+	22.3249	22.1303	22.3187	21.6317	NaN	21.2933
sp|Q8VEA8|RAB7B_MOUSE Ras-related protein Rab-7b OS=Mus musculus GN=Rab7b PE=1 SV=1	Q8VEA8	RAB7B_MOUSE	9	9	44.133	2.49183	+	25.2417	24.3786	-0.86315	2.31253	+	24.6548	24.2587	24.2223	25.1658	25.188	25.3715
sp|Q91VI7|RINI_MOUSE Ribonuclease inhibitor OS=Mus musculus GN=Rnh1 PE=1 SV=1	Q91VI7	RINI_MOUSE	9	9	75.512	3.17802	+	25.7777	26.4682	0.690567	1.9627	+	26.7065	26.23	26.4682	25.8613	25.6414	25.8303
sp|Q91W98|S15A4_MOUSE Solute carrier family 15 member 4 OS=Mus musculus GN=Slc15a4 PE=1 SV=1	Q91W98	S15A4_MOUSE	9	9	62.595	1.94633	+	26.5842	26.2071	-0.377117	1.57453	+	26.3217	26.0767	26.2228	26.5022	26.4982	26.7521
sp|Q921F2|TADBP_MOUSE TAR DNA-binding protein 43 OS=Mus musculus GN=Tardbp PE=1 SV=1	Q921F2	TADBP_MOUSE	9	9	64.28	3.56582	+	24.3502	24.9656	0.615437	3.29485	+	24.8809	25.0552	24.9609	24.3992	24.3626	24.2888
sp|Q921F4|HNRLL_MOUSE Heterogeneous nuclear ribonucleoprotein L-like OS=Mus musculus GN=Hnrnpll PE=1 SV=3	Q921F4	HNRLL_MOUSE	9	9	54.059	3.01548	+	22.19	23.3171	1.12701	2.24705	+	23.4703	23.3167	23.1641	22.4127	21.8148	22.3426
sp|Q921G6|LRCH4_MOUSE Leucine-rich repeat and calponin homology domain-containing protein 4 OS=Mus musculus GN=Lrch4 PE=1 SV=1	Q921G6	LRCH4_MOUSE	9	9	25.922	2.3818	+	22.0848	22.9724	0.88764	2.53944	+	23.2133	22.7515	22.9524	22.1348	22.0804	22.0391
sp|Q921H8|THIKA_MOUSE 3-ketoacyl-CoA thiolase A, peroxisomal OS=Mus musculus GN=Acaa1a PE=1 SV=1;sp|Q8VCH0|THIKB_MOUSE 3-ketoacyl-CoA thiolase B, peroxisomal OS=Mus musculus GN=Acaa1b PE=1 SV=1	Q921H8	THIKA_MOUSE	9	9	46.565	3.84044	+	23.2236	23.5715	0.347867	1.64631	+	23.5812	23.7152	23.418	23.1393	23.2855	23.2461
sp|Q99J77|SIAS_MOUSE Sialic acid synthase OS=Mus musculus GN=Nans PE=1 SV=1	Q99J77	SIAS_MOUSE	9	9	49.455	5.45869	+	23.5448	24.7619	1.21709	3.72879	+	24.6413	24.7333	24.9111	23.6376	23.4984	23.4985
sp|Q99P65|S29A3_MOUSE Equilibrative nucleoside transporter 3 OS=Mus musculus GN=Slc29a3 PE=1 SV=1	Q99P65	S29A3_MOUSE	9	9	218.3	2.4956	+	27.0678	26.6311	-0.436627	2.05795	+	26.5668	26.5471	26.7796	26.9919	27.042	27.1694
sp|Q99PT1|GDIR1_MOUSE Rho GDP-dissociation inhibitor 1 OS=Mus musculus GN=Arhgdia PE=1 SV=3	Q99PT1	GDIR1_MOUSE	9	9	95.282	2.37844	+	24.8686	25.4683	0.59974	2.4337	+	25.345	25.4147	25.6452	24.7915	24.9074	24.9067
sp|Q9CQC6|BZW1_MOUSE Basic leucine zipper and W2 domain-containing protein 1 OS=Mus musculus GN=Bzw1 PE=1 SV=1	Q9CQC6	BZW1_MOUSE	9	9	12.168	3.20201	+	21.3087	22.3442	1.0355	1.46428	+	22.2947	21.8749	22.8628	21.0053	21.3698	21.5509
sp|Q9CY64|BIEA_MOUSE Biliverdin reductase A OS=Mus musculus GN=Blvra PE=1 SV=1	Q9CY64	BIEA_MOUSE	9	9	32.116	1.68151	+	23.476	23.869	0.39301	1.46037	+	23.849	23.8624	23.8956	23.4892	23.2547	23.6841
sp|Q9CZ42|NNRD_MOUSE ATP-dependent (S)-NAD(P)H-hydrate dehydratase OS=Mus musculus GN=Naxd PE=1 SV=1	Q9CZ42	NNRD_MOUSE	9	9	50.496	2.18944	+	23.0668	23.5327	0.465897	1.52217	+	23.562	23.2905	23.7456	22.9961	23.0407	23.1636
sp|Q9D0L8|MCES_MOUSE mRNA cap guanine-N7 methyltransferase OS=Mus musculus GN=Rnmt PE=1 SV=1	Q9D0L8	MCES_MOUSE	9	9	71.515	4.32908	+	22.8037	23.6677	0.86405	2.50938	+	23.633	23.7198	23.6503	22.6918	22.651	23.0682
sp|Q9D1Q6|ERP44_MOUSE Endoplasmic reticulum resident protein 44 OS=Mus musculus GN=Erp44 PE=1 SV=1	Q9D1Q6	ERP44_MOUSE	9	9	27.155	1.60031	+	23.2416	23.5834	0.341863	1.55118	+	23.5859	23.4376	23.7268	23.3097	23.1268	23.2883
sp|Q9DB77|QCR2_MOUSE Cytochrome b-c1 complex subunit 2, mitochondrial OS=Mus musculus GN=Uqcrc2 PE=1 SV=1	Q9DB77	QCR2_MOUSE	9	9	30.489	3.69101	+	22.3409	24.0473	1.70637	2.90537	+	24.0513	24.1366	23.954	22.0426	22.7288	22.2514
sp|Q9DBC7|KAP0_MOUSE cAMP-dependent protein kinase type I-alpha regulatory subunit OS=Mus musculus GN=Prkar1a PE=1 SV=3	Q9DBC7	KAP0_MOUSE	9	9	26.901	2.5118	+	22.2402	22.9966	0.756327	2.70369	+	23.0413	22.9035	23.0448	22.1986	22.1018	22.4203
sp|Q9DBJ1|PGAM1_MOUSE Phosphoglycerate mutase 1 OS=Mus musculus GN=Pgam1 PE=1 SV=3	Q9DBJ1	PGAM1_MOUSE	9	9	25.098	1.47658	+	24.1863	23.5807	-0.60556	1.6353	+	23.7135	23.4551	23.5736	23.9127	24.2093	24.4369
sp|Q9ERB0|SNP29_MOUSE Synaptosomal-associated protein 29 OS=Mus musculus GN=Snap29 PE=1 SV=1	Q9ERB0	SNP29_MOUSE	9	9	39.789	1.48307	+	22.7645	22.6671	-0.0974067	0.230943		22.8433	22.4415	22.7166	22.534	22.8826	22.877
sp|Q9ET26|RN114_MOUSE E3 ubiquitin-protein ligase RNF114 OS=Mus musculus GN=Rnf114 PE=1 SV=2	Q9ET26	RN114_MOUSE	9	9	67.481	3.94402	+	24.9117	25.8118	0.900097	3.11899	+	25.769	25.7413	25.9251	24.7865	25.0571	24.8917
sp|Q9JII5|DAZP1_MOUSE DAZ-associated protein 1 OS=Mus musculus GN=Dazap1 PE=1 SV=2	Q9JII5	DAZP1_MOUSE	9	9	83.686	2.85898	+	24.6715	24.5787	-0.0927467	0.200324		24.5706	24.534	24.6316	24.4876	24.5033	25.0235
sp|Q9JJF9|SPP2A_MOUSE Signal peptide peptidase-like 2A OS=Mus musculus GN=Sppl2a PE=1 SV=2	Q9JJF9	SPP2A_MOUSE	9	9	113.15	3.00139	+	26.7876	26.1871	-0.60049	2.94753	+	26.2207	26.1295	26.2111	26.7469	26.6994	26.9165
sp|Q9JKP5|MBNL1_MOUSE Muscleblind-like protein 1 OS=Mus musculus GN=Mbnl1 PE=1 SV=1	Q9JKP5	MBNL1_MOUSE	4	9	65.562	3.42452	+	27.2814	26.3967	-0.88466	2.487	+	26.6237	26.2278	26.3387	27.243	27.1722	27.4289
sp|Q9JMH6|TRXR1_MOUSE Thioredoxin reductase 1, cytoplasmic OS=Mus musculus GN=Txnrd1 PE=1 SV=3	Q9JMH6	TRXR1_MOUSE	9	9	27.838	2.34046	+	22.1236	22.9379	0.814287	2.26231	+	22.7894	22.8331	23.1911	21.9711	22.1735	22.2262
sp|Q9QUR7|PIN1_MOUSE Peptidyl-prolyl cis-trans isomerase NIMA-interacting 1 OS=Mus musculus GN=Pin1 PE=1 SV=1	Q9QUR7	PIN1_MOUSE	9	9	110.63	3.57988	+	26.4771	25.8647	-0.612413	2.19631	+	25.7998	25.9869	25.8072	26.2801	26.6026	26.5486
sp|Q9Z2X1|HNRPF_MOUSE Heterogeneous nuclear ribonucleoprotein F OS=Mus musculus GN=Hnrnpf PE=1 SV=3	Q9Z2X1	HNRPF_MOUSE	9	9	76.851	7.63027	+	23.443	25.4863	2.04331	4.55923	+	25.4221	25.4606	25.5761	23.2771	23.5265	23.5253
sp|A2AI08|TPRN_MOUSE Taperin OS=Mus musculus GN=Tprn PE=1 SV=1	A2AI08	TPRN_MOUSE	8	8	16.791	3.14544	+	22.3218	22.3718	0.050035	0.184849		NaN	22.4664	22.2772	NaN	22.3069	22.3366
sp|O08692|NGP_MOUSE Neutrophilic granule protein OS=Mus musculus GN=Ngp PE=1 SV=1	O08692	NGP_MOUSE	8	8	25.279	3.19488	+	23.1268	22.5207	-0.60605	2.56109	+	22.5201	22.4232	22.6189	23.0908	23.2666	23.023
sp|O54965|RNF13_MOUSE E3 ubiquitin-protein ligase RNF13 OS=Mus musculus GN=Rnf13 PE=1 SV=2	O54965	RNF13_MOUSE	8	8	155.69	1.89401	+	26.3539	25.6221	-0.731777	2.37028	+	25.5648	25.4868	25.8148	26.2078	26.387	26.4669
sp|O70404|VAMP8_MOUSE Vesicle-associated membrane protein 8 OS=Mus musculus GN=Vamp8 PE=1 SV=1	O70404	VAMP8_MOUSE	8	8	69.636	1.66364	+	27.6236	26.8275	-0.796083	1.77177	+	26.6014	26.9216	26.9594	27.2969	27.727	27.8467
sp|O70566|DIAP2_MOUSE Protein diaphanous homolog 2 OS=Mus musculus GN=Diaph2 PE=1 SV=2	O70566	DIAP2_MOUSE	8	8	25.667	2.20032	+	21.7667	22.5047	0.73797	1.44733	+	22.4221	22.4868	22.6052	21.3221	22.0962	21.8819
sp|O89023|TPP1_MOUSE Tripeptidyl-peptidase 1 OS=Mus musculus GN=Tpp1 PE=1 SV=2	O89023	TPP1_MOUSE	8	8	233.46	1.9035	+	28.22	27.5146	-0.70543	2.6338	+	27.3969	27.6245	27.5224	28.1585	28.3757	28.1259
sp|P16110|LEG3_MOUSE Galectin-3 OS=Mus musculus GN=Lgals3 PE=1 SV=3	P16110	LEG3_MOUSE	8	8	26.308	2.79302	+	26.5675	25.7178	-0.849673	2.16773	+	25.7755	25.7338	25.6441	26.2728	26.6036	26.826
sp|P17918|PCNA_MOUSE Proliferating cell nuclear antigen OS=Mus musculus GN=Pcna PE=1 SV=2	P17918	PCNA_MOUSE	8	8	51.143	5.85608	+	22.238	24.0569	1.81893	3.14134	+	24.1641	23.8056	24.201	21.9551	22.4523	22.3065
sp|P18572|BASI_MOUSE Basigin OS=Mus musculus GN=Bsg PE=1 SV=2	P18572	BASI_MOUSE	8	8	39.298	1.33869	+	24.2678	23.8468	-0.421017	1.32799	+	23.8858	23.5851	24.0695	24.2862	24.3361	24.1812
sp|P30416|FKBP4_MOUSE Peptidyl-prolyl cis-trans isomerase FKBP4 OS=Mus musculus GN=Fkbp4 PE=1 SV=5	P30416	FKBP4_MOUSE	8	8	12.587	4.11598	+	21.7394	22.8355	1.09606	2.67821	+	22.8105	22.8079	22.8881	21.6004	NaN	21.8785
sp|P35276|RAB3D_MOUSE Ras-related protein Rab-3D OS=Mus musculus GN=Rab3d PE=1 SV=1	P35276	RAB3D_MOUSE	8	8	35.528	1.95458	+	23.5903	23.2026	-0.387673	1.47837	+	23.3689	23.1335	23.1055	23.5445	23.4655	23.7609
sp|P40240|CD9_MOUSE CD9 antigen OS=Mus musculus GN=Cd9 PE=1 SV=2	P40240	CD9_MOUSE	8	8	99.594	1.81959	+	26.6784	26.1354	-0.543013	1.39524	+	26.0326	26.0224	26.3512	26.8159	26.8324	26.3868
sp|P41234|ABCA2_MOUSE ATP-binding cassette sub-family A member 2 OS=Mus musculus GN=Abca2 PE=1 SV=4	P41234	ABCA2_MOUSE	8	8	21.179	1.41492	+	22.39	21.9288	-0.461263	1.39249	+	21.8244	22.1379	21.824	22.2123	22.6018	22.356
sp|P47809|MP2K4_MOUSE Dual specificity mitogen-activated protein kinase kinase 4 OS=Mus musculus GN=Map2k4 PE=1 SV=2	P47809	MP2K4_MOUSE	8	8	46.009	1.36073	+	23.4041	23.0424	-0.36168	1.21093		23.29	22.8603	22.977	23.3211	23.378	23.5133
sp|P50429|ARSB_MOUSE Arylsulfatase B OS=Mus musculus GN=Arsb PE=1 SV=3	P50429	ARSB_MOUSE	8	8	15.666	2.28032	+	23.5581	22.3248	-1.23339	2.54417	+	22.0352	22.6238	22.3153	23.4026	23.5858	23.686
sp|P52623|UCK1_MOUSE Uridine-cytidine kinase 1 OS=Mus musculus GN=Uck1 PE=1 SV=2	P52623	UCK1_MOUSE	8	8	27.067	2.02615	+	22.9276	22.4518	-0.47574	1.90468	+	22.6096	22.3972	22.3486	22.7814	23.034	22.9673
sp|P62806|H4_MOUSE Histone H4 OS=Mus musculus GN=Hist1h4a PE=1 SV=2	P62806	H4_MOUSE	8	8	17.045	2.69621	+	23.8826	25.5327	1.65004	2.58208	+	25.4299	25.3656	25.8025	23.9119	23.5116	24.2244
sp|P63158|HMGB1_MOUSE High mobility group protein B1 OS=Mus musculus GN=Hmgb1 PE=1 SV=2	P63158	HMGB1_MOUSE	8	8	33.185	2.89401	+	24.5336	25.1462	0.61257	1.88965	+	25.0423	25.188	25.2084	24.3843	24.7998	24.4169
sp|Q00262|STX2_MOUSE Syntaxin-2 OS=Mus musculus GN=Stx2 PE=1 SV=1	Q00262	STX2_MOUSE	8	8	20.095	2.23218	+	23.3577	22.9764	-0.38135	1.11526		23.1228	22.7952	23.0111	23.1751	23.2915	23.6066
sp|Q05512|MARK2_MOUSE Serine/threonine-protein kinase MARK2 OS=Mus musculus GN=Mark2 PE=1 SV=3	Q05512	MARK2_MOUSE	8	8	36.791	2.62486	+	21.2782	22.099	0.820823	1.82532	+	21.9148	22.2847	22.0975	21.0021	21.2449	21.5876
sp|Q3TH73|TTYH2_MOUSE Protein tweety homolog 2 OS=Mus musculus GN=Ttyh2 PE=1 SV=1	Q3TH73	TTYH2_MOUSE	8	8	46.098	2.319	+	24.4975	23.1691	-1.3284	1.48542	+	23.6354	23.3495	22.5223	24.6805	24.8005	24.0115
sp|Q571I9|A16A1_MOUSE Aldehyde dehydrogenase family 16 member A1 OS=Mus musculus GN=Aldh16a1 PE=1 SV=2	Q571I9	A16A1_MOUSE	8	8	23.931	3.78589	+	21.8676	22.9514	1.08379	2.96265	+	22.9433	23.0266	22.8843	22.0979	21.683	21.8219
sp|Q60770|STXB3_MOUSE Syntaxin-binding protein 3 OS=Mus musculus GN=Stxbp3 PE=1 SV=1	Q60770	STXB3_MOUSE	8	8	20.655	1.58312	+	22.8182	22.4158	-0.402377	1.24797		22.4062	22.5532	22.288	22.9201	22.5591	22.9753
sp|Q60790|RASA3_MOUSE Ras GTPase-activating protein 3 OS=Mus musculus GN=Rasa3 PE=1 SV=2	Q60790	RASA3_MOUSE	8	8	12.731	1.4907	+	21.2964	21.9155	0.61913	1.15726		22.0303	21.6406	22.0757	NaN	21.1153	21.4774
sp|Q6NZP2|GPBL1_MOUSE Vasculin-like protein 1 OS=Mus musculus GN=Gpbp1l1 PE=1 SV=1	Q6NZP2	GPBL1_MOUSE	8	8	35.8	4.76548	+	22.4453	22.7304	0.28504	1.87756	+	22.6865	22.8417	22.6629	22.3955	22.4227	22.5178
sp|Q6P9N1|HYCCI_MOUSE Hyccin OS=Mus musculus GN=Fam126a PE=1 SV=3	Q6P9N1	HYCCI_MOUSE	8	8	15.236	1.932	+	21.2863	22.3142	1.02797	2.45637	+	22.2757	22.3066	22.3604	21.0573	21.1958	21.6058
sp|Q80U44|ZFY16_MOUSE Zinc finger FYVE domain-containing protein 16 OS=Mus musculus GN=Zfyve16 PE=1 SV=2	Q80U44	ZFY16_MOUSE	8	8	22.627	1.77582	+	22.1919	22.426	0.23409	1.62566	+	22.4783	22.3609	22.4387	22.1764	22.1035	22.2959
sp|Q80UM7|MOGS_MOUSE Mannosyl-oligosaccharide glucosidase OS=Mus musculus GN=Mogs PE=1 SV=1	Q80UM7	MOGS_MOUSE	8	8	18.407	2.50974	+	21.2839	22.2357	0.951827	2.04596	+	21.9428	22.5	22.2644	21.068	21.3055	21.4783
sp|Q80V24|VGLL4_MOUSE Transcription cofactor vestigial-like protein 4 OS=Mus musculus GN=Vgll4 PE=1 SV=1	Q80V24	VGLL4_MOUSE	8	8	51.139	3.55174	+	23.3846	22.581	-0.80367	2.10182	+	22.543	22.6439	22.556	23.1164	23.3673	23.6702
sp|Q80X71|T106B_MOUSE Transmembrane protein 106B OS=Mus musculus GN=Tmem106b PE=1 SV=1	Q80X71	T106B_MOUSE	8	8	39.843	1.41314	+	24.7743	24.2663	-0.507937	1.41469	+	24.3956	24.0413	24.362	24.551	24.7953	24.9765
sp|Q80YW0|CYH4_MOUSE Cytohesin-4 OS=Mus musculus GN=Cyth4 PE=1 SV=1	Q80YW0	CYH4_MOUSE	8	8	14.863	1.58172	+	22.104	22.9579	0.85393	1.35839	+	23.2049	23.1413	22.5275	21.8463	21.9699	22.4957
sp|Q8BJF9|CHM2B_MOUSE Charged multivesicular body protein 2b OS=Mus musculus GN=Chmp2b PE=1 SV=1	Q8BJF9	CHM2B_MOUSE	7	8	20.866	1.89204	+	25.1164	24.9596	-0.156837	0.536886		25.0161	24.7873	25.0754	24.9943	25.0531	25.3019
sp|Q8BVP5|KC1G2_MOUSE Casein kinase I isoform gamma-2 OS=Mus musculus GN=Csnk1g2 PE=1 SV=1	Q8BVP5	KC1G2_MOUSE	2	8	24.699	1.47988	+	23.3354	22.8799	-0.455517	1.00066		22.5121	23.0239	23.1037	23.1282	23.3996	23.4784
sp|Q8C561|LMBD2_MOUSE LMBR1 domain-containing protein 2 OS=Mus musculus GN=Lmbrd2 PE=1 SV=1	Q8C561	LMBD2_MOUSE	8	8	33.411	2.00892	+	23.7885	23.2886	-0.499937	2.03245	+	23.3902	23.3169	23.1588	23.7719	23.6565	23.9371
sp|Q8CDN6|TXNL1_MOUSE Thioredoxin-like protein 1 OS=Mus musculus GN=Txnl1 PE=1 SV=3	Q8CDN6	TXNL1_MOUSE	8	8	42.641	4.51479	+	21.9777	23.2778	1.30011	2.91661	+	23.0986	23.2929	23.442	21.864	21.8441	22.225
sp|Q8CGA3|LAT4_MOUSE Large neutral amino acids transporter small subunit 4 OS=Mus musculus GN=Slc43a2 PE=1 SV=1	Q8CGA3	LAT4_MOUSE	8	8	19.428	1.52866	+	25.0238	24.412	-0.611783	1.1102		23.9572	24.7585	24.5202	24.8989	24.9432	25.2292
sp|Q8CIM5|GPR84_MOUSE G-protein coupled receptor 84 OS=Mus musculus GN=Gpr84 PE=1 SV=1	Q8CIM5	GPR84_MOUSE	8	8	155.08	2.17839	+	23.5808	22.9148	-0.666047	2.69666	+	22.9128	22.88	22.9516	23.5966	23.4165	23.7293
sp|Q8K2B3|SDHA_MOUSE Succinate dehydrogenase [ubiquinone] flavoprotein subunit, mitochondrial OS=Mus musculus GN=Sdha PE=1 SV=1	Q8K2B3	SDHA_MOUSE	8	8	26.009	5.02726	+	22.1489	23.8366	1.68772	3.49439	+	23.9759	23.8121	23.7219	22.3511	22.1773	21.9183
sp|Q8R1Q8|DC1L1_MOUSE Cytoplasmic dynein 1 light intermediate chain 1 OS=Mus musculus GN=Dync1li1 PE=1 SV=1	Q8R1Q8	DC1L1_MOUSE	8	8	22.206	1.63784	+	21.6681	22.5163	0.848152	1.54314	+	22.4085	22.6763	22.464	NaN	21.4185	21.9178
sp|Q8R332|NUP58_MOUSE Nucleoporin p58/p45 OS=Mus musculus GN=Nup58 PE=1 SV=1	Q8R332	NUP58_MOUSE	8	8	14.883	1.79756	+	21.7451	22.3454	0.600268	0.66902		22.4103	22.1116	22.5142	21.2769	22.2133	NaN
sp|Q8R5M8|CADM1_MOUSE Cell adhesion molecule 1 OS=Mus musculus GN=Cadm1 PE=1 SV=2	Q8R5M8	CADM1_MOUSE	8	8	109.51	1.69452	+	22.8677	22.1431	-0.724633	1.11039		22.3375	21.7744	22.3173	23.0378	23.1811	22.3842
sp|Q8VDM4|PSMD2_MOUSE 26S proteasome non-ATPase regulatory subunit 2 OS=Mus musculus GN=Psmd2 PE=1 SV=1	Q8VDM4	PSMD2_MOUSE	8	8	17.801	2.19752	+	21.9773	22.5153	0.538007	2.798	+	22.3968	22.5636	22.5856	21.9026	22.0038	22.0255
sp|Q8VEB4|PAG15_MOUSE Group XV phospholipase A2 OS=Mus musculus GN=Pla2g15 PE=1 SV=1	Q8VEB4	PAG15_MOUSE	8	8	33.502	3.03511	+	23.6869	22.3499	-1.33692	2.38659	+	21.904	22.5413	22.6045	23.6626	23.7536	23.6444
sp|Q8VEH3|ARL8A_MOUSE ADP-ribosylation factor-like protein 8A OS=Mus musculus GN=Arl8a PE=1 SV=1	Q8VEH3	ARL8A_MOUSE	8	8	47.263	2.13131	+	26.6874	26.1357	-0.551653	1.71648	+	26.3972	26.0478	25.9622	26.6484	26.8028	26.6109
sp|Q91VD9|NDUS1_MOUSE NADH-ubiquinone oxidoreductase 75 kDa subunit, mitochondrial OS=Mus musculus GN=Ndufs1 PE=1 SV=2	Q91VD9	NDUS1_MOUSE	8	8	23.428	2.00258	+	21.0359	22.2904	1.25451	1.28327		22.174	22.1806	22.5167	20.5351	NaN	21.5367
sp|Q91VK4|ITM2C_MOUSE Integral membrane protein 2C OS=Mus musculus GN=Itm2c PE=1 SV=2	Q91VK4	ITM2C_MOUSE	8	8	41.384	2.25077	+	22.9443	22.5471	-0.397197	2.23867	+	22.4498	22.6419	22.5496	22.9078	22.8842	23.0408
sp|Q920A5|RISC_MOUSE Retinoid-inducible serine carboxypeptidase OS=Mus musculus GN=Scpep1 PE=1 SV=2	Q920A5	RISC_MOUSE	8	8	18.043	1.94063	+	23.8947	22.9083	-0.986333	1.76433	+	22.7567	23.3055	22.6628	23.5939	24.081	24.0091
sp|Q922Q8|LRC59_MOUSE Leucine-rich repeat-containing protein 59 OS=Mus musculus GN=Lrrc59 PE=1 SV=1	Q922Q8	LRC59_MOUSE	8	8	25.15	1.80634	+	24.0956	24.9021	0.80654	1.77883	+	24.8791	24.6656	25.1616	23.8401	24.1075	24.3392
sp|Q99020|ROAA_MOUSE Heterogeneous nuclear ribonucleoprotein A/B OS=Mus musculus GN=Hnrnpab PE=1 SV=1	Q99020	ROAA_MOUSE	8	8	19.046	1.54133	+	22.8558	23.0697	0.21387	0.931982		23.2296	23.0583	22.9212	22.7633	22.8372	22.9671
sp|Q99JW1|AB17A_MOUSE Protein ABHD17A OS=Mus musculus GN=Abhd17a PE=1 SV=1	Q99JW1	AB17A_MOUSE	6	8	52.204	1.67462	+	23.3547	22.5805	-0.774247	1.56002	+	22.7858	22.163	22.7926	23.2219	23.309	23.5333
sp|Q99K90|TAB2_MOUSE TGF-beta-activated kinase 1 and MAP3K7-binding protein 2 OS=Mus musculus GN=Tab2 PE=1 SV=1	Q99K90	TAB2_MOUSE	8	8	29.73	3.22586	+	22.73	21.5278	-1.20224	2.89888	+	21.325	21.4642	21.7941	22.7441	22.6341	22.8119
sp|Q99KJ8|DCTN2_MOUSE Dynactin subunit 2 OS=Mus musculus GN=Dctn2 PE=1 SV=3	Q99KJ8	DCTN2_MOUSE	8	8	19.661	1.91929	+	21.3768	22.0657	0.688953	2.78199	+	22.0123	21.9502	22.2346	21.4351	21.3382	21.3569
sp|Q9CQ26|STABP_MOUSE STAM-binding protein OS=Mus musculus GN=Stambp PE=1 SV=1	Q9CQ26	STABP_MOUSE	8	8	18.119	3.03701	+	22.5053	23.1892	0.683917	3.04906	+	23.239	23.1096	23.219	22.3841	22.6103	22.5216
sp|Q9CQA3|SDHB_MOUSE Succinate dehydrogenase [ubiquinone] iron-sulfur subunit, mitochondrial OS=Mus musculus GN=Sdhb PE=1 SV=1	Q9CQA3	SDHB_MOUSE	8	8	14.163	3.52216	+	21.4968	23.0307	1.53393	2.69996	+	22.8158	23.2086	23.0677	NaN	21.4664	21.5271
sp|Q9CQD1|RAB5A_MOUSE Ras-related protein Rab-5A OS=Mus musculus GN=Rab5a PE=1 SV=1	Q9CQD1	RAB5A_MOUSE	8	8	81.094	2.71166	+	25.8429	24.4095	-1.43345	2.71692	+	24.5941	24.1234	24.5109	25.7102	25.707	26.1114
sp|Q9CZX8|RS19_MOUSE 40S ribosomal protein S19 OS=Mus musculus GN=Rps19 PE=1 SV=3	Q9CZX8	RS19_MOUSE	8	8	16.955	1.68321	+	23.3566	23.5236	0.167	0.296531		23.6026	23.3058	23.6625	23.0558	23.2787	23.7354
sp|Q9D1D4|TMEDA_MOUSE Transmembrane emp24 domain-containing protein 10 OS=Mus musculus GN=Tmed10 PE=1 SV=1	Q9D1D4	TMEDA_MOUSE	8	8	26.279	1.86136	+	24.4648	24.8694	0.40454	2.17218	+	24.7563	24.9191	24.9327	24.5609	24.4608	24.3728
sp|Q9D659|VISTA_MOUSE V-type immunoglobulin domain-containing suppressor of T-cell activation OS=Mus musculus GN=Vsir PE=1 SV=2	Q9D659	VISTA_MOUSE	8	8	16.776	2.86753	+	25.521	24.9737	-0.547333	1.50615	+	24.9521	24.8693	25.0995	25.6791	25.6708	25.213
sp|Q9D6T0|NOSIP_MOUSE Nitric oxide synthase-interacting protein OS=Mus musculus GN=Nosip PE=1 SV=1	Q9D6T0	NOSIP_MOUSE	8	8	37.329	4.57696	+	24.4161	22.5358	-1.8803	3.02442	+	22.6724	22.1459	22.789	24.3301	24.3327	24.5855
sp|Q9D7J6|DNSL1_MOUSE Deoxyribonuclease-1-like 1 OS=Mus musculus GN=Dnase1l1 PE=2 SV=3	Q9D7J6	DNSL1_MOUSE	8	8	37.081	2.28165	+	24.5956	23.8155	-0.780047	2.59588	+	23.7402	23.7762	23.9302	24.5129	24.4789	24.7949
sp|Q9QZD9|EIF3I_MOUSE Eukaryotic translation initiation factor 3 subunit I OS=Mus musculus GN=Eif3i PE=1 SV=1	Q9QZD9	EIF3I_MOUSE	8	8	39.026	5.89631	+	21.1377	22.5085	1.37087	4.04779	+	22.4629	22.4208	22.642	21.0802	21.0903	21.2425
sp|Q9Z0J0|NPC2_MOUSE Epididymal secretory protein E1 OS=Mus musculus GN=Npc2 PE=1 SV=1	Q9Z0J0	NPC2_MOUSE	8	8	30.27	1.67645	+	26.2962	24.5233	-1.77285	1.25587		24.6948	24.4371	24.4381	26.8647	27.0379	24.9859
sp|Q9Z0N1|IF2G_MOUSE Eukaryotic translation initiation factor 2 subunit 3, X-linked OS=Mus musculus GN=Eif2s3x PE=1 SV=2;sp|Q9Z0N2|IF2H_MOUSE Eukaryotic translation initiation factor 2 subunit 3, Y-linked OS=Mus musculus GN=Eif2s3y PE=1 SV=2	Q9Z0N1	IF2G_MOUSE	8	8	31.364	2.81769	+	23.4611	24.1552	0.694133	2.11872	+	23.9406	24.1685	24.3565	23.3619	23.4237	23.5976
sp|O08583|THOC4_MOUSE THO complex subunit 4 OS=Mus musculus GN=Alyref PE=1 SV=3	O08583	THOC4_MOUSE	7	7	41.876	1.55122	+	23.2036	23.6692	0.465583	1.66902	+	23.5476	23.5884	23.8716	23.1621	23.0983	23.3504
sp|O88188|LY86_MOUSE Lymphocyte antigen 86 OS=Mus musculus GN=Ly86 PE=1 SV=1	O88188	LY86_MOUSE	7	7	176.12	1.89793	+	25.6664	26.4558	0.78941	1.14384		26.6664	26.2213	26.4797	25.8649	26.0535	25.0808
sp|O88653|LTOR3_MOUSE Ragulator complex protein LAMTOR3 OS=Mus musculus GN=Lamtor3 PE=1 SV=1	O88653	LTOR3_MOUSE	7	7	120.82	2.14182	+	28.1098	26.9174	-1.19242	2.02985	+	26.8911	26.582	27.2791	27.8955	28.0247	28.4093
sp|O88878|ZFAN5_MOUSE AN1-type zinc finger protein 5 OS=Mus musculus GN=Zfand5 PE=1 SV=1	O88878	ZFAN5_MOUSE	7	7	86.273	3.05539	+	22.7987	22.9108	0.11209	0.201751		22.789	22.7251	23.2184	22.6597	22.6421	23.0945
sp|O89110|CASP8_MOUSE Caspase-8 OS=Mus musculus GN=Casp8 PE=1 SV=1	O89110	CASP8_MOUSE	7	7	39.445	4.51427	+	21.1788	23.1495	1.97067	3.39979	+	23.1231	23.0437	23.2816	21.3272	21.3622	20.847
sp|P01887|B2MG_MOUSE Beta-2-microglobulin OS=Mus musculus GN=B2m PE=1 SV=2	P01887	B2MG_MOUSE	7	7	54.757	2.24095	+	26.1878	24.7195	-1.46825	2.39443	+	25.1059	24.4792	24.5735	25.9186	26.2003	26.4444
sp|P07214|SPRC_MOUSE SPARC OS=Mus musculus GN=Sparc PE=1 SV=1	P07214	SPRC_MOUSE	7	7	51.29	3.74182	+	24.3418	23.5994	-0.742307	3.13039	+	23.7395	23.5298	23.529	24.3883	24.3707	24.2663
sp|P08556|RASN_MOUSE GTPase NRas OS=Mus musculus GN=Nras PE=1 SV=1	P08556	RASN_MOUSE	1	7	82.362	1.8264	+	25.7293	25.2431	-0.486163	1.47171	+	25.328	25.2232	25.1781	25.4792	25.7216	25.987
sp|P0DOV1|IFI5B_MOUSE Interferon-activable protein 205-B OS=Mus musculus GN=Mnda PE=1 SV=1;sp|Q8CGE8|IFI5A_MOUSE Interferon-activable protein 205-A OS=Mus musculus GN=Ifi205a PE=2 SV=1	P0DOV1	IFI5B_MOUSE	5	7	25.043	1.75354	+	21.9013	22.6758	0.77454	1.1133		22.9141	22.2213	22.8921	21.8757	21.5073	22.3209
sp|Q8CGP2|H2B1P_MOUSE Histone H2B type 1-P OS=Mus musculus GN=Hist1h2bp PE=1 SV=3;sp|Q8CGP1|H2B1K_MOUSE Histone H2B type 1-K OS=Mus musculus GN=Hist1h2bk PE=1 SV=3;sp|Q6ZWY9|H2B1C_MOUSE Histone H2B type 1-C/E/G OS=Mus musculus GN=Hist1h2bc PE=1 SV=3;sp|Q64	Q8CGP2	H2B1P_MOUSE	7	7	19.89	2.34808	+	25.1965	26.8537	1.65724	1.66334	+	26.5337	26.8763	27.1512	25.0055	24.589	25.9951
sp|P12815|PDCD6_MOUSE Programmed cell death protein 6 OS=Mus musculus GN=Pdcd6 PE=1 SV=2	P12815	PDCD6_MOUSE	7	7	51.525	5.75524	+	24.0094	22.7698	-1.23958	3.70121	+	22.6776	22.9	22.7319	23.8767	24.0552	24.0963
sp|P21995|EMB_MOUSE Embigin OS=Mus musculus GN=Emb PE=1 SV=2	P21995	EMB_MOUSE	7	7	29.029	3.23801	+	24.0283	23.8744	-0.15394	0.650426		23.8982	23.7827	23.9423	24.0261	23.8634	24.1954
sp|P29391|FRIL1_MOUSE Ferritin light chain 1 OS=Mus musculus GN=Ftl1 PE=1 SV=2	P29391	FRIL1_MOUSE	7	7	62.369	3.73325	+	24.0815	22.8659	-1.21562	1.73756	+	23.3744	22.483	22.7403	23.7658	24.357	24.1219
sp|P30681|HMGB2_MOUSE High mobility group protein B2 OS=Mus musculus GN=Hmgb2 PE=1 SV=3	P30681	HMGB2_MOUSE	7	7	12.805	2.4248	+	23.7871	24.5514	0.76427	2.27806	+	24.3844	24.7343	24.5355	23.6159	23.8034	23.942
sp|P47757|CAPZB_MOUSE F-actin-capping protein subunit beta OS=Mus musculus GN=Capzb PE=1 SV=3	P47757	CAPZB_MOUSE	7	7	34.141	2.77009	+	24.0696	23.5162	-0.55342	2.2713	+	23.6303	23.4198	23.4984	23.9364	24.0598	24.2126
sp|P49718|MCM5_MOUSE DNA replication licensing factor MCM5 OS=Mus musculus GN=Mcm5 PE=1 SV=1	P49718	MCM5_MOUSE	7	7	21.575	2.7695	+	21.1035	21.5603	0.456813	0.61638		21.0951	21.723	21.8628	21.0013	21.2056	NaN
sp|P61021|RAB5B_MOUSE Ras-related protein Rab-5B OS=Mus musculus GN=Rab5b PE=1 SV=1	P61021	RAB5B_MOUSE	7	7	106.49	3.92375	+	26.2631	24.6997	-1.56341	3.71096	+	24.6907	24.6667	24.7417	26.0707	26.2439	26.4747
sp|P61965|WDR5_MOUSE WD repeat-containing protein 5 OS=Mus musculus GN=Wdr5 PE=1 SV=1	P61965	WDR5_MOUSE	7	7	25.383	3.17957	+	22.988	23.7112	0.723173	1.76526	+	23.4636	23.9069	23.7629	22.9039	22.817	23.2431
sp|P62245|RS15A_MOUSE 40S ribosomal protein S15a OS=Mus musculus GN=Rps15a PE=1 SV=2	P62245	RS15A_MOUSE	7	7	20.357	1.83622	+	24.8095	25.0012	0.19169	0.484124		25.26	24.9103	24.8333	24.6936	24.7027	25.0322
sp|P62830|RL23_MOUSE 60S ribosomal protein L23 OS=Mus musculus GN=Rpl23 PE=1 SV=1	P62830	RL23_MOUSE	7	7	18.414	6.04188	+	24.5533	25.3976	0.84428	4.98113	+	25.3679	25.4221	25.4027	24.5578	24.5965	24.5055
sp|P63024|VAMP3_MOUSE Vesicle-associated membrane protein 3 OS=Mus musculus GN=Vamp3 PE=1 SV=1;sp|P63044|VAMP2_MOUSE Vesicle-associated membrane protein 2 OS=Mus musculus GN=Vamp2 PE=1 SV=2	P63024	VAMP3_MOUSE	7	7	84.313	2.12702	+	26.2518	25.4341	-0.81765	1.85885	+	25.4992	25.2646	25.5386	25.9582	26.2318	26.5654
sp|P97461|RS5_MOUSE 40S ribosomal protein S5 OS=Mus musculus GN=Rps5 PE=1 SV=3	P97461	RS5_MOUSE	7	7	32.188	1.3415	+	22.8995	23.4175	0.517987	1.68723	+	23.3789	23.459	23.4147	22.6297	22.989	23.08
sp|P97789|XRN1_MOUSE 5-3 exoribonuclease 1 OS=Mus musculus GN=Xrn1 PE=1 SV=1	P97789	XRN1_MOUSE	7	7	9.1733	1.32064	+	20.6266	21.1243	0.49776	1.33976	+	20.9808	21.0107	21.3816	20.5715	20.4579	20.8503
sp|P99024|TBB5_MOUSE Tubulin beta-5 chain OS=Mus musculus GN=Tubb5 PE=1 SV=1	P99024	TBB5_MOUSE	6	7	133.29	4.41185	+	27.0019	28.0009	0.99892	2.71536	+	28.05	27.9886	27.964	26.8708	26.8622	27.2728
sp|Q3TGW2|EEPD1_MOUSE Endonuclease/exonuclease/phosphatase family domain-containing protein 1 OS=Mus musculus GN=Eepd1 PE=1 SV=1	Q3TGW2	EEPD1_MOUSE	7	7	24.6	1.74903	+	23.2888	22.3198	-0.969	1.01942		22.338	22.418	22.2033	24.1383	22.6537	23.0743
sp|Q3THK7|GUAA_MOUSE GMP synthase [glutamine-hydrolyzing] OS=Mus musculus GN=Gmps PE=1 SV=2	Q3THK7	GUAA_MOUSE	7	7	20.603	3.11995	+	21.1547	22.5068	1.35215	2.37589	+	22.4748	22.328	22.7177	21.4513	20.7729	21.2398
sp|Q3UIR3|DTX3L_MOUSE E3 ubiquitin-protein ligase DTX3L OS=Mus musculus GN=Dtx3l PE=1 SV=1	Q3UIR3	DTX3L_MOUSE	7	7	20.132	1.31938	+	21.4575	21.8915	0.433953	0.739884		21.9654	21.5406	22.1684	21.7131	21.0738	21.5856
sp|Q3UMW7|MAPK3_MOUSE MAP kinase-activated protein kinase 3 OS=Mus musculus GN=Mapkapk3 PE=1 SV=2	Q3UMW7	MAPK3_MOUSE	7	7	14.29	1.4395	+	23.0159	22.5105	-0.505387	1.36523	+	22.6885	22.4068	22.4362	22.8392	22.8986	23.3099
sp|Q3UND0|SKAP2_MOUSE Src kinase-associated phosphoprotein 2 OS=Mus musculus GN=Skap2 PE=1 SV=2	Q3UND0	SKAP2_MOUSE	7	7	61.111	2.0025	+	22.6494	23.1619	0.51251	1.79688	+	23.41	23.004	23.0718	22.6938	22.615	22.6395
sp|Q60597|ODO1_MOUSE 2-oxoglutarate dehydrogenase, mitochondrial OS=Mus musculus GN=Ogdh PE=1 SV=3	Q60597	ODO1_MOUSE	7	7	14.109	2.5934	+	21.2478	22.4125	1.16471	2.27509	+	22.4777	22.2875	22.4723	21.5936	20.8937	21.256
sp|Q60605|MYL6_MOUSE Myosin light polypeptide 6 OS=Mus musculus GN=Myl6 PE=1 SV=3	Q60605	MYL6_MOUSE	7	7	31.21	2.46555	+	25.642	25.2365	-0.40551	1.06736		25.0162	25.3032	25.39	25.3884	25.6732	25.8644
sp|Q60631|GRB2_MOUSE Growth factor receptor-bound protein 2 OS=Mus musculus GN=Grb2 PE=1 SV=1	Q60631	GRB2_MOUSE	7	7	11.139	2.53277	+	23.3213	22.2702	-1.05117	2.54849	+	22.5765	22.1149	22.1191	23.2691	23.419	23.2758
sp|Q60648|SAP3_MOUSE Ganglioside GM2 activator OS=Mus musculus GN=Gm2a PE=1 SV=2	Q60648	SAP3_MOUSE	7	7	24.387	2.34877	+	24.6026	22.6505	-1.95212	1.7034	+	21.8488	23.5267	22.576	24.2424	24.7205	24.8449
sp|Q60931|VDAC3_MOUSE Voltage-dependent anion-selective channel protein 3 OS=Mus musculus GN=Vdac3 PE=1 SV=1	Q60931	VDAC3_MOUSE	7	7	76.115	3.4081	+	24.2201	25.2457	1.02552	2.72476	+	25.3115	25.2618	25.1637	24.0173	24.1702	24.4729
sp|Q61462|CY24A_MOUSE Cytochrome b-245 light chain OS=Mus musculus GN=Cyba PE=1 SV=3	Q61462	CY24A_MOUSE	7	7	52.373	3.96876	+	27.8364	27.2146	-0.621843	2.71953	+	27.366	27.0847	27.1932	27.7905	27.8428	27.8761
sp|Q61545|EWS_MOUSE RNA-binding protein EWS OS=Mus musculus GN=Ewsr1 PE=1 SV=2	Q61545	EWS_MOUSE	7	7	44.118	3.18414	+	24.792	25.5098	0.717857	1.79795	+	25.2919	25.5288	25.7088	24.5424	24.8428	24.9907
sp|Q61584|FXR1_MOUSE Fragile X mental retardation syndrome-related protein 1 OS=Mus musculus GN=Fxr1 PE=1 SV=2	Q61584	FXR1_MOUSE	5	7	12.986	1.47684	+	21.9452	22.7147	0.769523	1.39044	+	22.6152	23.1463	22.3825	21.7373	21.9298	22.1684
sp|Q6DFX2|ANTR2_MOUSE Anthrax toxin receptor 2 OS=Mus musculus GN=Antxr2 PE=1 SV=1	Q6DFX2	ANTR2_MOUSE	7	7	28.137	2.52828	+	23.8164	22.8825	-0.933863	1.74299	+	22.7397	23.175	22.7328	23.6054	23.6434	24.2004
sp|Q6KAR6|EXOC3_MOUSE Exocyst complex component 3 OS=Mus musculus GN=Exoc3 PE=1 SV=2	Q6KAR6	EXOC3_MOUSE	7	7	10.593	2.66223	+	21.0723	22.0513	0.979047	1.89235	+	22.0082	21.9989	22.1469	NaN	20.8409	21.3037
sp|Q6P8I4|PCNP_MOUSE PEST proteolytic signal-containing nuclear protein OS=Mus musculus GN=Pcnp PE=1 SV=1	Q6P8I4	PCNP_MOUSE	7	7	17.731	3.72641	+	23.8941	22.3759	-1.51821	3.31824	+	22.3192	22.4328	22.3759	23.7046	23.8056	24.1723
sp|Q6R891|NEB2_MOUSE Neurabin-2 OS=Mus musculus GN=Ppp1r9b PE=1 SV=1	Q6R891	NEB2_MOUSE	7	7	23.652	1.58886	+	21.9874	22.284	0.29659	1.30058		22.1714	22.4183	22.2623	21.8363	22.1021	22.024
sp|Q80U62|RUBIC_MOUSE Run domain Beclin-1-interacting and cysteine-rich domain-containing protein OS=Mus musculus GN=Rubcn PE=1 SV=2	Q80U62	RUBIC_MOUSE	7	7	14.233	4.30339	+	22.3066	21.2667	-1.03991	2.35956	+	NaN	21.2912	21.2421	22.1066	22.3704	22.4428
sp|Q8BH43|WASF2_MOUSE Wiskott-Aldrich syndrome protein family member 2 OS=Mus musculus GN=Wasf2 PE=1 SV=1	Q8BH43	WASF2_MOUSE	7	7	35.66	2.28105	+	23.1666	23.9091	0.742497	3.06422	+	24.0305	23.9227	23.7739	23.154	23.1101	23.2356
sp|Q8BK62|OLFL3_MOUSE Olfactomedin-like protein 3 OS=Mus musculus GN=Olfml3 PE=2 SV=2	Q8BK62	OLFL3_MOUSE	7	7	23.271	1.99465	+	23.1719	23.0989	-0.0729367	0.299245		22.953	23.1221	23.2217	23.2832	23.0756	23.1568
sp|Q8BLV3|SL9A7_MOUSE Sodium/hydrogen exchanger 7 OS=Mus musculus GN=Slc9a7 PE=1 SV=1	Q8BLV3	SL9A7_MOUSE	7	7	27.985	1.82553	+	23.3287	23.052	-0.276633	1.06114		23.0939	22.928	23.1341	23.2777	23.5307	23.1777
sp|Q8BSU7|MOB3A_MOUSE MOB kinase activator 3A OS=Mus musculus GN=Mob3a PE=1 SV=1;sp|Q8VE04|MOB3B_MOUSE MOB kinase activator 3B OS=Mus musculus GN=Mob3b PE=2 SV=1	Q8BSU7	MOB3A_MOUSE	7	7	10.598	3.73347	+	24.3607	22.7266	-1.63407	3.33904	+	22.7875	22.5832	22.8092	24.1945	24.2545	24.6331
sp|Q8BUB4|WDFY2_MOUSE WD repeat and FYVE domain-containing protein 2 OS=Mus musculus GN=Wdfy2 PE=1 SV=2	Q8BUB4	WDFY2_MOUSE	7	7	15.574	1.68527	+	21.5427	22.0542	0.51148	1.2925		22.143	22.0202	21.9994	21.2884	21.4492	21.8906
sp|Q8BUE4|AIFM2_MOUSE Apoptosis-inducing factor 2 OS=Mus musculus GN=Aifm2 PE=1 SV=1	Q8BUE4	AIFM2_MOUSE	7	7	23.57	2.50932	+	22.3235	22.1308	-0.192697	0.655101		22.2186	21.9536	22.2201	22.2031	22.5205	22.2467
sp|Q8BWW4|LARP4_MOUSE La-related protein 4 OS=Mus musculus GN=Larp4 PE=1 SV=2	Q8BWW4	LARP4_MOUSE	7	7	11.982	1.42723	+	21.3934	21.4358	0.0423567	0.0912969		21.1708	21.437	21.6996	21.3675	21.2987	21.5141
sp|Q8C5L3|CNOT2_MOUSE CCR4-NOT transcription complex subunit 2 OS=Mus musculus GN=Cnot2 PE=1 SV=2	Q8C5L3	CNOT2_MOUSE	7	7	24.301	2.52246	+	21.981	22.3475	0.366547	0.816106		22.7583	22.1211	22.1632	21.9461	22.0411	21.9557
sp|Q8CF89|TAB1_MOUSE TGF-beta-activated kinase 1 and MAP3K7-binding protein 1 OS=Mus musculus GN=Tab1 PE=1 SV=2	Q8CF89	TAB1_MOUSE	7	7	43.196	3.27856	+	22.436	21.5834	-0.85261	2.13555	+	21.7657	21.5476	21.437	22.3159	22.2786	22.7136
sp|Q8K1T1|LRC25_MOUSE Leucine-rich repeat-containing protein 25 OS=Mus musculus GN=Lrrc25 PE=1 SV=1	Q8K1T1	LRC25_MOUSE	7	7	55.969	3.32001	+	26.1877	24.9886	-1.19908	3.13752	+	24.873	24.8761	25.2167	26.098	26.167	26.298
sp|Q8K385|FRRS1_MOUSE Ferric-chelate reductase 1 OS=Mus musculus GN=FRRS1 PE=1 SV=1	Q8K385	FRRS1_MOUSE	7	7	66.174	2.38886	+	22.8145	22.1929	-0.62159	2.87695	+	NaN	22.2166	22.1692	22.8162	22.7466	22.8805
sp|Q8K4I3|ARHG6_MOUSE Rho guanine nucleotide exchange factor 6 OS=Mus musculus GN=Arhgef6 PE=1 SV=1	Q8K4I3	ARHG6_MOUSE	7	7	16.416	3.18581	+	21.094	22.3234	1.22937	2.66328	+	22.3466	22.2995	22.3241	21.2733	20.7448	21.264
sp|Q8R326|PSPC1_MOUSE Paraspeckle component 1 OS=Mus musculus GN=Pspc1 PE=1 SV=1	Q8R326	PSPC1_MOUSE	7	7	17.604	3.24027	+	21.9001	22.1469	0.2468	0.701765		22.29	21.9369	22.2138	21.8957	21.6958	22.1088
sp|Q8VC04|T106A_MOUSE Transmembrane protein 106A OS=Mus musculus GN=Tmem106a PE=2 SV=1	Q8VC04	T106A_MOUSE	7	7	79.973	4.3849	+	27.8082	27.1713	-0.636843	2.55592	+	27.2028	27.2295	27.0817	27.6391	27.9167	27.8687
sp|Q8VCC9|SPON1_MOUSE Spondin-1 OS=Mus musculus GN=Spon1 PE=1 SV=1	Q8VCC9	SPON1_MOUSE	7	7	16.15	1.87224	+	21.9472	21.3719	-0.57531	1.4208	+	21.4895	21.2339	21.3922	21.6067	22.0625	22.1722
sp|Q8VE96|S35F6_MOUSE Solute carrier family 35 member F6 OS=Mus musculus GN=Slc35f6 PE=1 SV=1	Q8VE96	S35F6_MOUSE	7	7	84.984	4.03203	+	26.9235	26.3828	-0.54069	1.69188	+	26.4001	26.2394	26.509	26.9797	27.1012	26.6897
sp|Q8VE99|CC115_MOUSE Coiled-coil domain-containing protein 115 OS=Mus musculus GN=Ccdc115 PE=1 SV=1	Q8VE99	CC115_MOUSE	7	7	17.465	2.55256	+	21.8965	22.4326	0.53612	1.32654	+	22.6972	22.1239	22.4766	21.7681	21.854	22.0672
sp|Q91X58|ZFN2B_MOUSE AN1-type zinc finger protein 2B OS=Mus musculus GN=Zfand2b PE=1 SV=1	Q91X58	ZFN2B_MOUSE	7	7	28.978	3.54867	+	24.2105	24.8326	0.62216	2.02965	+	24.9008	24.7082	24.8888	24	24.2274	24.4041
sp|Q91YI4|ARRB2_MOUSE Beta-arrestin-2 OS=Mus musculus GN=Arrb2 PE=1 SV=1	Q91YI4	ARRB2_MOUSE	7	7	37.474	5.44373	+	23.8367	22.8464	-0.990317	5.67764	+	22.8585	22.8335	22.8471	23.8017	23.8801	23.8282
sp|Q921T2|TOIP1_MOUSE Torsin-1A-interacting protein 1 OS=Mus musculus GN=Tor1aip1 PE=1 SV=3	Q921T2	TOIP1_MOUSE	7	7	20.856	1.45309	+	22.3463	22.8776	0.531273	1.41741	+	22.5913	22.9871	23.0543	22.2728	22.2258	22.5403
sp|Q921W0|CHM1A_MOUSE Charged multivesicular body protein 1a OS=Mus musculus GN=Chmp1a PE=1 SV=1	Q921W0	CHM1A_MOUSE	7	7	7.7045	1.45532	+	22.7408	22.7244	-0.0164	0.0490951		22.5068	22.7946	22.8718	22.6923	22.7402	22.7899
sp|Q99LC5|ETFA_MOUSE Electron transfer flavoprotein subunit alpha, mitochondrial OS=Mus musculus GN=Etfa PE=1 SV=2	Q99LC5	ETFA_MOUSE	7	7	29.146	2.53018	+	22.029	23.2145	1.18551	1.79111	+	23.3807	23.4216	22.8412	21.9646	22.4561	21.6664
sp|Q9CZU6|CISY_MOUSE Citrate synthase, mitochondrial OS=Mus musculus GN=Cs PE=1 SV=1	Q9CZU6	CISY_MOUSE	7	7	16.798	3.2853	+	22.3617	23.733	1.37134	2.65211	+	23.9913	23.378	23.8298	22.455	22.2226	22.4075
sp|Q9D1G1|RAB1B_MOUSE Ras-related protein Rab-1B OS=Mus musculus GN=Rab1b PE=1 SV=1	Q9D1G1	RAB1B_MOUSE	7	7	69.095	1.54894	+	25.5502	25.0256	-0.52458	1.50702	+	25.0445	25.1066	24.9257	25.2806	25.5635	25.8065
sp|Q9D1K2|VATF_MOUSE V-type proton ATPase subunit F OS=Mus musculus GN=Atp6v1f PE=1 SV=2	Q9D1K2	VATF_MOUSE	7	7	40.285	1.7026	+	23.9592	22.9883	-0.970967	1.65927	+	23.2754	22.6319	23.0576	23.8451	23.7061	24.3266
sp|Q9DAZ9|ANCHR_MOUSE Abscission/NoCut checkpoint regulator OS=Mus musculus GN=Zfyve19 PE=1 SV=2	Q9DAZ9	ANCHR_MOUSE	7	7	59.696	5.16301	+	22.5406	23.7005	1.15987	3.4168	+	23.6157	23.8382	23.6477	22.5004	22.4287	22.6928
sp|Q9DBP5|KCY_MOUSE UMP-CMP kinase OS=Mus musculus GN=Cmpk1 PE=1 SV=1	Q9DBP5	KCY_MOUSE	7	7	21.209	1.34022	+	22.3213	23.0377	0.716387	1.02504		23.5091	22.6501	22.9538	22.0823	22.1401	22.7415
sp|Q9QXW9|LAT2_MOUSE Large neutral amino acids transporter small subunit 2 OS=Mus musculus GN=Slc7a8 PE=1 SV=1	Q9QXW9	LAT2_MOUSE	7	7	104.8	2.57967	+	26.8306	26.4321	-0.398513	2.27709	+	26.42	26.3482	26.5282	26.871	26.8895	26.7314
sp|Q9QZ15|CLC4A_MOUSE C-type lectin domain family 4 member A OS=Mus musculus GN=Clec4a PE=1 SV=1	Q9QZ15	CLC4A_MOUSE	7	7	32.378	2.34384	+	23.2383	22.7691	-0.46916	1.09174		22.6589	22.7775	22.871	23.2429	23.5694	22.9026
sp|Q9WUM5|SUCA_MOUSE Succinate--CoA ligase [ADP/GDP-forming] subunit alpha, mitochondrial OS=Mus musculus GN=Suclg1 PE=1 SV=4	Q9WUM5	SUCA_MOUSE	7	7	21.157	3.11334	+	23.4475	24.215	0.76749	3.04298	+	24.3274	24.148	24.1695	23.5658	23.4387	23.338
sp|Q9Z0E6|GBP2_MOUSE Guanylate-binding protein 2 OS=Mus musculus GN=Gbp2 PE=1 SV=1	Q9Z0E6	GBP2_MOUSE	7	7	21.722	1.83483	+	22.8926	23.0009	0.1083	0.198115		23.181	22.6745	23.1471	22.6321	22.9825	23.0631
sp|Q9Z0X1|AIFM1_MOUSE Apoptosis-inducing factor 1, mitochondrial OS=Mus musculus GN=Aifm1 PE=1 SV=1	Q9Z0X1	AIFM1_MOUSE	7	7	24.101	4.23448	+	21.2268	22.8253	1.59852	3.25088	+	22.8496	22.7289	22.8976	NaN	21.1215	21.3322
sp|Q9Z2A9|GGT5_MOUSE Gamma-glutamyltransferase 5 OS=Mus musculus GN=Ggt5 PE=1 SV=2	Q9Z2A9	GGT5_MOUSE	7	7	28.251	1.6482	+	22.3384	22.0467	-0.29171	0.634872		21.9923	21.9474	22.2003	22.3884	21.9838	22.6429
sp|O35465|FKBP8_MOUSE Peptidyl-prolyl cis-trans isomerase FKBP8 OS=Mus musculus GN=Fkbp8 PE=1 SV=2	O35465	FKBP8_MOUSE	6	6	18.005	2.14188	+	21.2243	22.125	0.900727	1.83879	+	22.2956	21.8413	22.2382	21.2546	20.9248	21.4935
sp|O70274|TP4A2_MOUSE Protein tyrosine phosphatase type IVA 2 OS=Mus musculus GN=Ptp4a2 PE=1 SV=1	O70274	TP4A2_MOUSE	3	6	20.933	3.10023	+	25.5678	24.3583	-1.20947	2.49643	+	24.506	24.2754	24.2935	25.2447	25.6077	25.8509
sp|O70493|SNX12_MOUSE Sorting nexin-12 OS=Mus musculus GN=Snx12 PE=1 SV=1	O70493	SNX12_MOUSE	6	6	38.919	2.0414	+	22.5699	21.1826	-1.38733	2.44332	+	21.2837	21.3621	20.9021	22.379	22.4083	22.9225
sp|O88746|TOM1_MOUSE Target of Myb protein 1 OS=Mus musculus GN=Tom1 PE=1 SV=1	O88746	TOM1_MOUSE	6	6	34.378	2.05933	+	22.3639	22.019	-0.344897	1.15849		22.1047	21.769	22.1834	22.2464	22.4231	22.4222
sp|P0DP28|CALM3_MOUSE Calmodulin-3 OS=Mus musculus GN=Calm3 PE=1 SV=1;sp|P0DP27|CALM2_MOUSE Calmodulin-2 OS=Mus musculus GN=Calm2 PE=1 SV=1;sp|P0DP26|CALM1_MOUSE Calmodulin-1 OS=Mus musculus GN=Calm1 PE=1 SV=1;sp|Q9D6P8|CALL3_MOUSE Calmodulin-like protein	P0DP28	CALM3_MOUSE	6	6	29.795	1.42734	+	23.5964	23.0073	-0.58909	1.05167		22.8136	23.197	23.0112	23.1336	23.7256	23.9298
sp|P19783|COX41_MOUSE Cytochrome c oxidase subunit 4 isoform 1, mitochondrial OS=Mus musculus GN=Cox4i1 PE=1 SV=2	P19783	COX41_MOUSE	6	6	15.386	2.02958	+	22.4887	23.8636	1.37493	2.22713	+	24.0753	23.5985	23.917	22.4201	22.1536	22.8923
sp|P21958|TAP1_MOUSE Antigen peptide transporter 1 OS=Mus musculus GN=Tap1 PE=1 SV=3	P21958	TAP1_MOUSE	6	6	20.72	2.16318	+	22.3596	22.6383	0.27876	0.870121		22.7446	22.6917	22.4787	22.165	22.3209	22.5928
sp|P23492|PNPH_MOUSE Purine nucleoside phosphorylase OS=Mus musculus GN=Pnp PE=1 SV=2	P23492	PNPH_MOUSE	6	6	34.87	1.56477	+	22.7758	22.5514	-0.224367	1.18328		22.628	22.5226	22.5036	22.6946	22.9364	22.6963
sp|P31230|AIMP1_MOUSE Aminoacyl tRNA synthase complex-interacting multifunctional protein 1 OS=Mus musculus GN=Aimp1 PE=1 SV=2	P31230	AIMP1_MOUSE	6	6	15.313	2.49501	+	21.9047	22.3766	0.471925	1.89097	+	22.2457	22.4646	22.4196	NaN	21.878	21.9314
sp|P42225|STAT1_MOUSE Signal transducer and activator of transcription 1 OS=Mus musculus GN=Stat1 PE=1 SV=1	P42225	STAT1_MOUSE	6	6	14.134	2.27337	+	21.1649	22.1178	0.952983	1.54284	+	22.1689	22.1414	22.0432	21.0274	20.7596	21.7076
sp|P48962|ADT1_MOUSE ADP/ATP translocase 1 OS=Mus musculus GN=Slc25a4 PE=1 SV=4	P48962	ADT1_MOUSE	6	6	13.257	4.28868	+	22.6426	24.5139	1.87124	5.79158	+	24.4828	24.4975	24.5613	22.711	22.594	22.6228
sp|P49935|CATH_MOUSE Pro-cathepsin H OS=Mus musculus GN=Ctsh PE=1 SV=2	P49935	CATH_MOUSE	6	6	21.949	2.20178	+	23.7147	22.8025	-0.91225	1.74844	+	22.3957	22.9999	23.0118	23.5454	23.9416	23.6571
sp|P60335|PCBP1_MOUSE Poly(rC)-binding protein 1 OS=Mus musculus GN=Pcbp1 PE=1 SV=1	P60335	PCBP1_MOUSE	6	6	86.963	3.3223	+	24.182	25.0826	0.900663	1.82717	+	25.0265	25.1747	25.0466	23.9852	23.9495	24.6112
sp|P62264|RS14_MOUSE 40S ribosomal protein S14 OS=Mus musculus GN=Rps14 PE=1 SV=3	P62264	RS14_MOUSE	6	6	37.493	2.42466	+	23.6562	24.4694	0.81311	1.62698	+	24.2855	24.6082	24.5144	23.4736	23.4251	24.0701
sp|P63254|CRIP1_MOUSE Cysteine-rich protein 1 OS=Mus musculus GN=Crip1 PE=1 SV=2	P63254	CRIP1_MOUSE	5	6	11.542	2.29918	+	26.396	26.7563	0.360303	0.696663		26.6602	26.5318	27.0769	26.0588	26.5532	26.576
sp|P63325|RS10_MOUSE 40S ribosomal protein S10 OS=Mus musculus GN=Rps10 PE=1 SV=1	P63325	RS10_MOUSE	6	6	16.116	2.14331	+	22.8056	22.8343	0.0286633	0.039814		22.884	23.0422	22.5765	23.1799	22.4824	22.7545
sp|P70302|STIM1_MOUSE Stromal interaction molecule 1 OS=Mus musculus GN=Stim1 PE=1 SV=2	P70302	STIM1_MOUSE	6	6	15.305	1.92106	+	21.6072	22.2109	0.603713	1.8656	+	22.1356	22.2392	22.2579	21.7795	21.3334	21.7087
sp|P97807|FUMH_MOUSE Fumarate hydratase, mitochondrial OS=Mus musculus GN=Fh PE=1 SV=3	P97807	FUMH_MOUSE	6	6	18.798	1.80892	+	20.9297	22.0071	1.07741	1.67699	+	22.3913	21.4499	22.1801	21.0174	20.9641	20.8076
sp|Q61165|SL9A1_MOUSE Sodium/hydrogen exchanger 1 OS=Mus musculus GN=Slc9a1 PE=1 SV=1	Q61165	SL9A1_MOUSE	6	6	39.356	2.89587	+	22.2604	21.9439	-0.316422	1.78754	+	21.9207	21.9672	NaN	22.2832	22.3301	22.1678
sp|Q62073|M3K7_MOUSE Mitogen-activated protein kinase kinase kinase 7 OS=Mus musculus GN=Map3k7 PE=1 SV=1	Q62073	M3K7_MOUSE	6	6	31.73	1.84473	+	22.2757	21.5921	-0.68362	1.82902	+	21.6464	21.7126	21.4174	22.0199	22.5047	22.3026
sp|Q6NSR8|PEPL1_MOUSE Probable aminopeptidase NPEPL1 OS=Mus musculus GN=Npepl1 PE=1 SV=1	Q6NSR8	PEPL1_MOUSE	6	6	12.581	2.29678	+	22.0237	22.8463	0.82257	1.97113	+	23.0913	22.6753	22.7723	21.9677	21.8286	22.2749
sp|Q6P1E1|ZMIZ1_MOUSE Zinc finger MIZ domain-containing protein 1 OS=Mus musculus GN=Zmiz1 PE=1 SV=1	Q6P1E1	ZMIZ1_MOUSE	6	6	41.571	5.67736	+	23.1761	21.8519	-1.32422	3.40971	+	21.6481	22.0648	21.8426	23.174	23.1854	23.1688
sp|Q6SJQ0|CLM8_MOUSE CMRF35-like molecule 8 OS=Mus musculus GN=Cd300a PE=1 SV=2	Q6SJQ0	CLM8_MOUSE	6	6	52.585	2.72681	+	25.4681	24.945	-0.523017	1.38258	+	24.8239	24.7948	25.2165	25.2479	25.5372	25.619
sp|Q6ZWU9|RS27_MOUSE 40S ribosomal protein S27 OS=Mus musculus GN=Rps27 PE=1 SV=3	Q6ZWU9	RS27_MOUSE	3	6	19.56	2.41209	+	24.4672	24.7854	0.318243	1.09115		24.7349	24.8599	24.7616	24.2051	24.6217	24.5748
sp|Q7M759|AB17B_MOUSE Protein ABHD17B OS=Mus musculus GN=Abhd17b PE=1 SV=1	Q7M759	AB17B_MOUSE	6	6	54.395	3.02269	+	24.0613	23.2542	-0.807033	2.67239	+	23.2971	23.3048	23.1607	23.8769	24.2381	24.0687
sp|Q7TMM9|TBB2A_MOUSE Tubulin beta-2A chain OS=Mus musculus GN=Tubb2a PE=1 SV=1;sp|Q9CWF2|TBB2B_MOUSE Tubulin beta-2B chain OS=Mus musculus GN=Tubb2b PE=1 SV=1	Q7TMM9	TBB2A_MOUSE	5	6	56.156	3.37062	+	23.8773	25.1598	1.28241	2.65032	+	25.0595	25.0406	25.3791	24.0887	23.5925	23.9508
sp|Q8BGH2|SAM50_MOUSE Sorting and assembly machinery component 50 homolog OS=Mus musculus GN=Samm50 PE=1 SV=1	Q8BGH2	SAM50_MOUSE	6	6	10.988	1.57416	+	21.5435	22.2067	0.66328	1.5792	+	22.4357	21.8899	22.2946	21.4535	21.4293	21.7476
sp|Q8BH31|MFSD8_MOUSE Major facilitator superfamily domain-containing protein 8 OS=Mus musculus GN=Mfsd8 PE=2 SV=1	Q8BH31	MFSD8_MOUSE	6	6	62.744	1.77096	+	23.9097	23.2996	-0.610157	1.91891	+	23.4068	23.0384	23.4536	23.8654	24.0062	23.8576
sp|Q8BH95|ECHM_MOUSE Enoyl-CoA hydratase, mitochondrial OS=Mus musculus GN=Echs1 PE=1 SV=1	Q8BH95	ECHM_MOUSE	6	6	32.69	2.87446	+	24.0631	24.2666	0.203547	0.880054		24.293	24.1834	24.3234	23.9544	24.2607	23.9741
sp|Q8BK64|AHSA1_MOUSE Activator of 90 kDa heat shock protein ATPase homolog 1 OS=Mus musculus GN=Ahsa1 PE=1 SV=2	Q8BK64	AHSA1_MOUSE	6	6	29.273	1.82076	+	20.8974	21.8103	0.912887	1.28985		22.4009	21.6978	21.3321	20.7911	20.7871	21.1139
sp|Q8BXB6|SO2B1_MOUSE Solute carrier organic anion transporter family member 2B1 OS=Mus musculus GN=Slco2b1 PE=1 SV=1	Q8BXB6	SO2B1_MOUSE	6	6	18.716	3.6916	+	22.8699	22.5667	-0.303287	0.894753		22.8012	22.4885	22.4102	22.6708	22.9206	23.0184
sp|Q8BXC6|COMD2_MOUSE COMM domain-containing protein 2 OS=Mus musculus GN=Commd2 PE=1 SV=1	Q8BXC6	COMD2_MOUSE	6	6	13.561	1.45731	+	23.3095	22.5533	-0.756193	1.1995		22.6401	22.2307	22.7892	23.0516	23.0781	23.7989
sp|Q8K0B2|LMBD1_MOUSE Probable lysosomal cobalamin transporter OS=Mus musculus GN=Lmbrd1 PE=1 SV=1	Q8K0B2	LMBD1_MOUSE	6	6	45.614	1.47892	+	26.1922	25.6259	-0.566293	1.32727	+	25.377	25.8073	25.6934	26.1519	25.9502	26.4745
sp|Q91W59|RBMS1_MOUSE RNA-binding motif, single-stranded-interacting protein 1 OS=Mus musculus GN=Rbms1 PE=1 SV=1;sp|Q8BWL5|RBMS3_MOUSE RNA-binding motif, single-stranded-interacting protein 3 OS=Mus musculus GN=Rbms3 PE=2 SV=2	Q91W59	RBMS1_MOUSE	5	6	94.784	4.31655	+	25.1916	25.2884	0.0968433	0.538659		25.2617	25.308	25.2957	25.0606	25.1832	25.3309
sp|Q91YD3|DCP1A_MOUSE mRNA-decapping enzyme 1A OS=Mus musculus GN=Dcp1a PE=1 SV=1	Q91YD3	DCP1A_MOUSE	6	6	19.438	2.09282	+	22.2117	21.4511	-0.760647	1.67143	+	21.5061	21.4359	21.4112	21.8724	22.1819	22.5809
sp|Q91YR1|TWF1_MOUSE Twinfilin-1 OS=Mus musculus GN=Twf1 PE=1 SV=2	Q91YR1	TWF1_MOUSE	6	6	16.378	3.29996	+	20.9672	21.9958	1.02862	3.15352	+	21.9784	21.8851	22.1238	20.9269	20.8461	21.1285
sp|Q99K28|ARFG2_MOUSE ADP-ribosylation factor GTPase-activating protein 2 OS=Mus musculus GN=Arfgap2 PE=1 SV=1	Q99K28	ARFG2_MOUSE	6	6	21.293	1.80185	+	21.6412	22.1265	0.485387	1.07456		21.7231	22.3867	22.2699	21.7398	21.5425	21.6411
sp|Q9CWE0|MFR1L_MOUSE Mitochondrial fission regulator 1-like OS=Mus musculus GN=Mtfr1l PE=1 SV=1	Q9CWE0	MFR1L_MOUSE	6	6	22.147	1.82495	+	23.7295	23.9116	0.18208	0.435871		24.1483	23.8474	23.7391	23.5622	23.9869	23.6395
sp|Q9D172|ES1_MOUSE ES1 protein homolog, mitochondrial OS=Mus musculus GN=D10Jhu81e PE=1 SV=1	Q9D172	ES1_MOUSE	6	6	56.6	3.23641	+	23.4708	24.3485	0.87766	2.44935	+	24.3606	24.3198	24.3651	23.234	23.4534	23.7251
sp|Q9D1J1|NECP2_MOUSE Adaptin ear-binding coat-associated protein 2 OS=Mus musculus GN=Necap2 PE=1 SV=1	Q9D1J1	NECP2_MOUSE	6	6	28.054	1.36305	+	22.307	22.5855	0.278457	2.06501	+	22.5456	22.5986	22.6122	22.1997	22.3747	22.3466
sp|Q9D9B4|LRMDA_MOUSE Leucine-rich melanocyte differentiation-associated protein OS=Mus musculus GN=Lrmda PE=1 SV=1	Q9D9B4	LRMDA_MOUSE	6	6	11.28	1.70917	+	22.5311	21.5757	-0.955413	2.39329	+	21.7334	21.5261	21.4677	22.2882	22.5342	22.771
sp|Q9DAA6|EXOS1_MOUSE Exosome complex component CSL4 OS=Mus musculus GN=Exosc1 PE=1 SV=1	Q9DAA6	EXOS1_MOUSE	6	6	11.713	3.15242	+	23.2534	22.7147	-0.53873	1.3011	+	22.5549	22.7333	22.8559	23.2838	22.9394	23.5372
sp|Q9ERN0|SCAM2_MOUSE Secretory carrier-associated membrane protein 2 OS=Mus musculus GN=Scamp2 PE=1 SV=1	Q9ERN0	SCAM2_MOUSE	6	6	97.97	2.83524	+	27.8144	27.5617	-0.252743	2.44837	+	27.4863	27.6119	27.5868	27.8335	27.7852	27.8246
sp|Q9ES30|C1QT3_MOUSE Complement C1q tumor necrosis factor-related protein 3 OS=Mus musculus GN=C1qtnf3 PE=2 SV=1	Q9ES30	C1QT3_MOUSE	6	6	35.82	1.46016	+	26.3993	25.8232	-0.57609	1.1966		25.4388	26.1766	25.8543	26.2944	26.3594	26.5442
sp|Q9JHS3|LTOR2_MOUSE Ragulator complex protein LAMTOR2 OS=Mus musculus GN=Lamtor2 PE=1 SV=1	Q9JHS3	LTOR2_MOUSE	6	6	89.429	1.34127	+	26.3751	25.4021	-0.972987	1.58724	+	25.584	25.0695	25.5528	26.0459	26.2695	26.8099
sp|Q9JIZ9|PLS3_MOUSE Phospholipid scramblase 3 OS=Mus musculus GN=Plscr3 PE=1 SV=1	Q9JIZ9	PLS3_MOUSE	6	6	34.626	1.30814	+	24.8727	24.4372	-0.435547	1.10475		24.5129	24.3795	24.419	24.5554	24.8799	25.1827
sp|Q9JJK2|LANC2_MOUSE LanC-like protein 2 OS=Mus musculus GN=Lancl2 PE=1 SV=1	Q9JJK2	LANC2_MOUSE	6	6	23.128	1.54383	+	21.1975	21.8919	0.694347	1.09231		21.9537	21.563	22.1589	21.391	21.0041	NaN
sp|Q9R1Q6|T176B_MOUSE Transmembrane protein 176B OS=Mus musculus GN=Tmem176b PE=1 SV=1	Q9R1Q6	T176B_MOUSE	6	6	25.698	1.71419	+	23.9747	23.5254	-0.44924	1.98594	+	23.4901	23.5268	23.5594	24.1469	23.9639	23.8133
sp|Q9WUM3|COR1B_MOUSE Coronin-1B OS=Mus musculus GN=Coro1b PE=1 SV=1	Q9WUM3	COR1B_MOUSE	6	6	42.721	4.71183	+	22.3724	23.7899	1.41743	3.87605	+	23.9128	23.7325	23.7243	22.4799	22.2248	22.4127
sp|Q9WV60|GSK3B_MOUSE Glycogen synthase kinase-3 beta OS=Mus musculus GN=Gsk3b PE=1 SV=2	Q9WV60	GSK3B_MOUSE	6	6	31.571	1.94697	+	22.5887	22.4521	-0.136543	0.331686		22.2428	22.4621	22.6515	22.3559	22.6434	22.7668
sp|Q9Z2M7|PMM2_MOUSE Phosphomannomutase 2 OS=Mus musculus GN=Pmm2 PE=1 SV=1	Q9Z2M7	PMM2_MOUSE	6	6	10.026	1.88847	+	22.3694	23.0593	0.68989	1.65241	+	22.9557	NaN	23.1629	NaN	22.3545	22.3843
sp|O08688|CAN5_MOUSE Calpain-5 OS=Mus musculus GN=Capn5 PE=1 SV=1	O08688	CAN5_MOUSE	5	5	9.3693	1.39353	+	21.7569	21.0695	-0.687335	1.12484		NaN	21.0082	21.1309	NaN	21.9469	21.5669
sp|O70480|VAMP4_MOUSE Vesicle-associated membrane protein 4 OS=Mus musculus GN=Vamp4 PE=1 SV=1	O70480	VAMP4_MOUSE	5	5	28.921	3.57863	+	22.8958	22.2249	-0.670863	2.21574	+	22.3568	22.096	22.222	22.6946	22.9702	23.0226
sp|P00405|COX2_MOUSE Cytochrome c oxidase subunit 2 OS=Mus musculus GN=Mtco2 PE=1 SV=1	P00405	COX2_MOUSE	5	5	17.218	4.41212	+	23.2412	24.808	1.56683	2.87517	+	24.8555	24.6517	24.9168	23.0038	23.1275	23.5922
sp|P04370|MBP_MOUSE Myelin basic protein OS=Mus musculus GN=Mbp PE=1 SV=2	P04370	MBP_MOUSE	5	5	60.814	2.7828	+	23.3554	22.5546	-0.800827	2.35226	+	22.699	22.373	22.5917	23.2476	23.555	23.2637
sp|P08228|SODC_MOUSE Superoxide dismutase [Cu-Zn] OS=Mus musculus GN=Sod1 PE=1 SV=2	P08228	SODC_MOUSE	5	5	17.542	3.95295	+	23.3381	22.1806	-1.15748	2.45232	+	22.0897	22.0466	22.4055	23.106	23.2891	23.6191
sp|P09535|IGF2_MOUSE Insulin-like growth factor II OS=Mus musculus GN=Igf2 PE=1 SV=1	P09535	IGF2_MOUSE	5	5	33.627	1.59406	+	26.1112	25.1197	-0.991487	1.54155	+	25.4229	24.8195	25.1168	26.145	26.509	25.6797
sp|P11087|CO1A1_MOUSE Collagen alpha-1(I) chain OS=Mus musculus GN=Col1a1 PE=1 SV=4	P11087	CO1A1_MOUSE	5	5	16.247	3.646	+	22.9746	21.9945	-0.980097	2.76389	+	21.7482	22.117	22.1183	23.0126	23.0274	22.8839
sp|P14152|MDHC_MOUSE Malate dehydrogenase, cytoplasmic OS=Mus musculus GN=Mdh1 PE=1 SV=3	P14152	MDHC_MOUSE	5	5	11.743	1.59626	+	22.2669	21.7129	-0.55399	0.99605		21.6221	21.4129	22.1037	22.3301	21.9602	22.5103
sp|P15261|INGR1_MOUSE Interferon gamma receptor 1 OS=Mus musculus GN=Ifngr1 PE=1 SV=3	P15261	INGR1_MOUSE	5	5	13.892	4.21321	+	23.8683	22.8456	-1.02268	4.43354	+	22.8558	22.7646	22.9165	23.9163	23.8278	23.8609
sp|P22437|PGH1_MOUSE Prostaglandin G/H synthase 1 OS=Mus musculus GN=Ptgs1 PE=1 SV=1	P22437	PGH1_MOUSE	5	5	18.425	1.76969	+	22.7514	22.2276	-0.52376	1.18949		22.0757	22.497	22.1101	22.8607	22.442	22.9514
sp|P35456|UPAR_MOUSE Urokinase plasminogen activator surface receptor OS=Mus musculus GN=Plaur PE=1 SV=1	P35456	UPAR_MOUSE	5	5	41.454	1.57354	+	23.7013	22.3354	-1.36596	1.62159	+	22.6381	22.5219	21.8461	23.6446	23.7581	NaN
sp|P51410|RL9_MOUSE 60S ribosomal protein L9 OS=Mus musculus GN=Rpl9 PE=2 SV=2	P51410	RL9_MOUSE	5	5	33.319	2.48443	+	23.8004	24.7834	0.983023	2.59201	+	24.6125	24.8898	24.848	24.0364	23.6944	23.6703
sp|P56542|DNS2A_MOUSE Deoxyribonuclease-2-alpha OS=Mus musculus GN=Dnase2 PE=1 SV=1	P56542	DNS2A_MOUSE	5	5	20.508	2.98363	+	22.366	21.2742	-1.09185	2.10072	+	20.8684	21.3722	21.5819	22.3035	22.2956	22.4989
sp|P62270|RS18_MOUSE 40S ribosomal protein S18 OS=Mus musculus GN=Rps18 PE=1 SV=3	P62270	RS18_MOUSE	5	5	9.4625	1.70235	+	20.9108	22.0921	1.18126	1.35519	+	21.9984	21.9214	22.3563	20.4981	NaN	21.3235
sp|P62743|AP2S1_MOUSE AP-2 complex subunit sigma OS=Mus musculus GN=Ap2s1 PE=1 SV=1	P62743	AP2S1_MOUSE	5	5	12.496	1.9721	+	24.6405	23.8777	-0.76283	1.85902	+	24.0351	23.6091	23.9889	24.4366	24.6254	24.8596
sp|P63005|LIS1_MOUSE Platelet-activating factor acetylhydrolase IB subunit alpha OS=Mus musculus GN=Pafah1b1 PE=1 SV=2	P63005	LIS1_MOUSE	5	5	22.248	3.60564	+	21.8106	22.9923	1.18178	2.7071	+	22.9532	22.9508	23.0731	21.8665	21.5117	22.0535
sp|P67984|RL22_MOUSE 60S ribosomal protein L22 OS=Mus musculus GN=Rpl22 PE=1 SV=2	P67984	RL22_MOUSE	5	5	16.39	1.38906	+	24.003	23.5238	-0.4792	1.21073		23.666	23.355	23.5503	23.8393	23.8419	24.3277
sp|P68368|TBA4A_MOUSE Tubulin alpha-4A chain OS=Mus musculus GN=Tuba4a PE=1 SV=1	P68368	TBA4A_MOUSE	4	5	17.99	1.72384	+	24.0154	24.4472	0.431747	2.18547	+	24.5033	24.3022	24.536	24.0068	24.0876	23.9519
sp|P97821|CATC_MOUSE Dipeptidyl peptidase 1 OS=Mus musculus GN=Ctsc PE=1 SV=1	P97821	CATC_MOUSE	5	5	48.345	4.69124	+	24.6868	23.1437	-1.5431	3.25012	+	22.9433	23.3776	23.1101	24.511	24.7577	24.7916
sp|P99029|PRDX5_MOUSE Peroxiredoxin-5, mitochondrial OS=Mus musculus GN=Prdx5 PE=1 SV=2	P99029	PRDX5_MOUSE	4	5	9.1298	1.57001	+	21.0189	20.3951	-0.623777	0.721991		20.6396	20.5726	19.9732	20.3547	21.4071	21.295
sp|Q3U2C5|RN149_MOUSE E3 ubiquitin-protein ligase RNF149 OS=Mus musculus GN=Rnf149 PE=1 SV=3	Q3U2C5	RN149_MOUSE	5	5	7.7575	2.69028	+	21.3608	20.3106	-1.0502	1.86426	+	20.4202	NaN	20.2011	21.419	21.3026	NaN
sp|Q61190|I10R2_MOUSE Interleukin-10 receptor subunit beta OS=Mus musculus GN=Il10rb PE=1 SV=1	Q61190	I10R2_MOUSE	5	5	15.708	1.36418	+	22.2635	21.9335	-0.329947	0.998418		21.8952	21.9212	21.9843	22.4748	21.9668	22.3488
sp|Q62186|SSRD_MOUSE Translocon-associated protein subunit delta OS=Mus musculus GN=Ssr4 PE=1 SV=1	Q62186	SSRD_MOUSE	5	5	16.903	4.38848	+	23.5331	23.8651	0.332017	1.86841	+	23.8186	23.8804	23.8962	23.5105	23.4157	23.673
sp|Q64281|LIRB4_MOUSE Leukocyte immunoglobulin-like receptor subfamily B member 4 OS=Mus musculus GN=Lilrb4 PE=1 SV=1	Q64281	LIRB4_MOUSE	3	5	38.101	2.3611	+	23.3896	22.908	-0.48161	1.31602	+	23.047	22.5753	23.1016	23.3141	23.4359	23.4188
sp|Q64433|CH10_MOUSE 10 kDa heat shock protein, mitochondrial OS=Mus musculus GN=Hspe1 PE=1 SV=2	Q64433	CH10_MOUSE	5	5	12.069	1.52606	+	22.3252	22.7659	0.440667	0.886125		22.8942	22.5062	22.8973	21.9661	22.3874	22.6222
sp|Q64523|H2A2C_MOUSE Histone H2A type 2-C OS=Mus musculus GN=Hist2h2ac PE=1 SV=3;sp|Q6GSS7|H2A2A_MOUSE Histone H2A type 2-A OS=Mus musculus GN=Hist2h2aa1 PE=1 SV=3	Q64523	H2A2C_MOUSE	1	5	25.931	3.33093	+	24.6931	26.668	1.97498	3.05163	+	26.7089	26.3105	26.9848	24.4865	24.7589	24.8338
sp|Q6P069|SORCN_MOUSE Sorcin OS=Mus musculus GN=Sri PE=1 SV=1	Q6P069	SORCN_MOUSE	5	5	9.8198	2.44417	+	21.6224	22.7111	1.08876	1.11043		22.4544	NaN	22.9679	NaN	21.4276	21.8171
sp|Q6P549|SHIP2_MOUSE Phosphatidylinositol 3,4,5-trisphosphate 5-phosphatase 2 OS=Mus musculus GN=Inppl1 PE=1 SV=1	Q6P549	SHIP2_MOUSE	5	5	9.8211	1.30212	+	20.3453	21.0748	0.729527	1.22966		21.3262	20.8166	21.0815	20.1368	NaN	20.5537
sp|Q6QLQ4|CLC7A_MOUSE C-type lectin domain family 7 member A OS=Mus musculus GN=Clec7a PE=1 SV=3	Q6QLQ4	CLC7A_MOUSE	5	5	28.068	1.41569	+	23.454	22.9445	-0.509487	1.55299	+	23.2407	22.7921	22.8007	23.3994	23.5024	23.4603
sp|Q71FD7|FBLI1_MOUSE Filamin-binding LIM protein 1 OS=Mus musculus GN=Fblim1 PE=1 SV=2	Q71FD7	FBLI1_MOUSE	5	5	23.226	2.25095	+	21.7534	23.2396	1.48616	2.51755	+	23.2379	23.0655	23.4153	22.17	21.5643	21.526
sp|Q8BGT0|OSTM1_MOUSE Osteopetrosis-associated transmembrane protein 1 OS=Mus musculus GN=Ostm1 PE=1 SV=1	Q8BGT0	OSTM1_MOUSE	5	5	17.029	2.03323	+	24.1589	23.4147	-0.744213	2.05162	+	23.4936	23.221	23.5295	23.915	24.2697	24.2921
sp|Q8BGU5|CCNY_MOUSE Cyclin-Y OS=Mus musculus GN=Ccny PE=1 SV=1	Q8BGU5	CCNY_MOUSE	5	5	19.362	1.67282	+	22.9775	22.5238	-0.453647	1.70864	+	22.4061	22.4411	22.7242	23.0541	23.0315	22.8467
sp|Q8BPX9|S15A3_MOUSE Solute carrier family 15 member 3 OS=Mus musculus GN=Slc15a3 PE=2 SV=1	Q8BPX9	S15A3_MOUSE	5	5	31.793	2.77527	+	25.0579	24.2699	-0.788037	1.89324	+	24.1107	24.2654	24.4336	25.2995	25.1148	24.7594
sp|Q8BYZ1|ABI3_MOUSE ABI gene family member 3 OS=Mus musculus GN=Abi3 PE=1 SV=3	Q8BYZ1	ABI3_MOUSE	5	5	14.017	2.08221	+	20.8248	21.6419	0.817193	2.24209	+	21.4138	21.8938	21.6183	20.9365	20.8081	20.7297
sp|Q8C9E8|FA26F_MOUSE Protein FAM26F OS=Mus musculus GN=Fam26f PE=2 SV=1	Q8C9E8	FA26F_MOUSE	5	5	26.005	2.45801	+	23.0405	23.1193	0.0788467	0.192967		22.9221	23.1716	23.2643	23.0349	22.8376	23.2489
sp|Q8K4M5|COMD1_MOUSE COMM domain-containing protein 1 OS=Mus musculus GN=Commd1 PE=1 SV=2	Q8K4M5	COMD1_MOUSE	5	5	20.07	1.98435	+	22.2747	21.5048	-0.76991	1.16534		21.7843	21.3827	21.3475	21.8197	22.2277	22.7768
sp|Q8R001|MARE2_MOUSE Microtubule-associated protein RP/EB family member 2 OS=Mus musculus GN=Mapre2 PE=1 SV=1	Q8R001	MARE2_MOUSE	5	5	17.379	1.7469	+	21.5585	22.3663	0.80784	1.15939		21.8247	22.3259	22.9485	21.5341	21.5024	21.639
sp|Q8VBZ3|CLPT1_MOUSE Cleft lip and palate transmembrane protein 1 homolog OS=Mus musculus GN=Clptm1 PE=1 SV=1	Q8VBZ3	CLPT1_MOUSE	5	5	19.674	1.46415	+	21.2709	21.7542	0.483293	0.988695		21.8736	21.4861	21.903	21.4248	21.1171	NaN
sp|Q8VDQ8|SIR2_MOUSE NAD-dependent protein deacetylase sirtuin-2 OS=Mus musculus GN=Sirt2 PE=1 SV=2	Q8VDQ8	SIR2_MOUSE	5	5	18.05	3.06765	+	22.0817	23.2211	1.13943	2.09923	+	23.5465	22.987	23.1298	22.1181	21.7883	22.3387
sp|Q91VZ6|SMAP1_MOUSE Stromal membrane-associated protein 1 OS=Mus musculus GN=Smap1 PE=1 SV=1	Q91VZ6	SMAP1_MOUSE	5	5	14.212	3.83594	+	23.2403	22.8481	-0.392267	1.71637	+	22.8574	22.844	22.8428	23.148	23.1264	23.4466
sp|Q9CQ02|COMD4_MOUSE COMM domain-containing protein 4 OS=Mus musculus GN=Commd4 PE=1 SV=1	Q9CQ02	COMD4_MOUSE	5	5	24.774	1.64506	+	22.0328	21.7746	-0.258213	0.554889		21.8451	21.6297	21.8489	21.8157	21.8647	22.4178
sp|Q9CQW9|IFM3_MOUSE Interferon-induced transmembrane protein 3 OS=Mus musculus GN=Ifitm3 PE=1 SV=1	Q9CQW9	IFM3_MOUSE	4	5	82.891	6.56732	+	27.7127	26.819	-0.893623	4.01332	+	26.7387	26.8353	26.8831	27.6372	27.7593	27.7415
sp|Q9CX84|RGS19_MOUSE Regulator of G-protein signaling 19 OS=Mus musculus GN=Rgs19 PE=1 SV=1	Q9CX84	RGS19_MOUSE	5	5	16.421	1.45874	+	23.2541	22.8435	-0.410653	2.27041	+	22.8491	22.7469	22.9345	23.1761	23.235	23.3514
sp|Q9D024|CCD47_MOUSE Coiled-coil domain-containing protein 47 OS=Mus musculus GN=Ccdc47 PE=1 SV=2	Q9D024	CCD47_MOUSE	5	5	10.578	2.59617	+	20.869	21.6121	0.743113	1.8409	+	21.7368	21.4054	21.6942	20.6288	21.1343	20.844
sp|Q9D0M1|KPRA_MOUSE Phosphoribosyl pyrophosphate synthase-associated protein 1 OS=Mus musculus GN=Prpsap1 PE=1 SV=1	Q9D0M1	KPRA_MOUSE	5	5	29.634	1.82992	+	22.4522	21.6755	-0.77665	3.08574	+	21.7262	21.7152	21.5852	22.597	22.3678	22.3917
sp|Q9D110|MTHFS_MOUSE 5-formyltetrahydrofolate cyclo-ligase OS=Mus musculus GN=Mthfs PE=2 SV=2	Q9D110	MTHFS_MOUSE	5	5	11.381	1.82792	+	21.8514	22.465	0.613672	3.10655	+	22.4956	22.4148	22.4848	NaN	21.8903	21.8125
sp|Q9D883|U2AF1_MOUSE Splicing factor U2AF 35 kDa subunit OS=Mus musculus GN=U2af1 PE=1 SV=4	Q9D883	U2AF1_MOUSE	5	5	22.032	3.26795	+	22.8162	24.6468	1.83056	2.58433	+	24.3867	24.6505	24.9031	23.2747	22.5612	22.6127
sp|Q9DB60|PGFS_MOUSE Prostamide/prostaglandin F synthase OS=Mus musculus GN=Fam213b PE=1 SV=1	Q9DB60	PGFS_MOUSE	5	5	7.5548	3.51673	+	21.3392	22.1734	0.83422	2.60929	+	22.1303	22.3049	22.0851	21.1714	21.5266	21.3196
sp|Q9DCI3|STR3N_MOUSE STARD3 N-terminal-like protein OS=Mus musculus GN=Stard3nl PE=1 SV=2	Q9DCI3	STR3N_MOUSE	5	5	12.818	2.43038	+	25.2446	24.3683	-0.876297	1.71797	+	24.4264	24.1067	24.5717	24.8933	25.5232	25.3172
sp|Q9ERL7|GMFG_MOUSE Glia maturation factor gamma OS=Mus musculus GN=Gmfg PE=1 SV=1	Q9ERL7	GMFG_MOUSE	4	5	6.85	1.58677	+	22.1606	22.8681	0.707473	1.18891		23.3663	22.6026	22.6353	22.1045	21.9742	22.403
sp|Q9ERS5|PKHA2_MOUSE Pleckstrin homology domain-containing family A member 2 OS=Mus musculus GN=Plekha2 PE=1 SV=1	Q9ERS5	PKHA2_MOUSE	5	5	12.624	2.52538	+	21.5446	21.9046	0.35993	1.41957	+	21.9507	21.9672	21.7957	21.4133	21.4692	21.7514
sp|Q9JHI9|S40A1_MOUSE Solute carrier family 40 member 1 OS=Mus musculus GN=Slc40a1 PE=1 SV=1	Q9JHI9	S40A1_MOUSE	5	5	16.974	1.70272	+	24.6352	24.4801	-0.155143	0.387945		24.4408	24.6234	24.376	24.6099	24.9091	24.3866
sp|Q9JL16|ISG20_MOUSE Interferon-stimulated gene 20 kDa protein OS=Mus musculus GN=Isg20 PE=1 SV=1	Q9JL16	ISG20_MOUSE	5	5	7.8672	2.11335	+	22.643	21.9474	-0.69559	0.860409		21.5595	21.7654	22.5174	23.0909	22.5576	22.2806
sp|Q9QYA2|TOM40_MOUSE Mitochondrial import receptor subunit TOM40 homolog OS=Mus musculus GN=Tomm40 PE=1 SV=3	Q9QYA2	TOM40_MOUSE	5	5	11.007	1.44339	+	21.6769	22.3655	0.688543	1.28783		22.4545	21.9196	22.7224	21.5606	21.6288	21.8414
sp|A0A0B4J1G0|FCGR4_MOUSE Low affinity immunoglobulin gamma Fc region receptor IV OS=Mus musculus GN=Fcgr4 PE=1 SV=1	A0A0B4J1G0	FCGR4_MOUSE	4	4	10.366	3.69801	+	22.0988	21.4194	-0.679343	2.60695	+	21.4321	21.3952	21.431	22.1585	22.2333	21.9046
sp|O09172|GSH0_MOUSE Glutamate--cysteine ligase regulatory subunit OS=Mus musculus GN=Gclm PE=1 SV=1	O09172	GSH0_MOUSE	4	4	10.134	3.18187	+	21.2398	21.8119	0.57211	2.07878	+	21.7644	21.8321	21.8393	21.3559	21.1238	NaN
sp|O35448|PPT2_MOUSE Lysosomal thioesterase PPT2 OS=Mus musculus GN=Ppt2 PE=1 SV=1	O35448	PPT2_MOUSE	4	4	34.147	1.60515	+	22.6757	21.5101	-1.16559	1.3032	+	NaN	21.4334	21.5868	22.4166	22.9348	NaN
sp|O55100|SNG1_MOUSE Synaptogyrin-1 OS=Mus musculus GN=Syngr1 PE=1 SV=2	O55100	SNG1_MOUSE	4	4	12.956	2.2831	+	26.4346	25.7962	-0.63841	1.73937	+	25.7536	25.58	26.0551	26.3154	26.3767	26.6118
sp|O88668|CREG1_MOUSE Protein CREG1 OS=Mus musculus GN=Creg1 PE=1 SV=1	O88668	CREG1_MOUSE	4	4	19.456	1.31135	+	24.435	23.2803	-1.15469	1.46019	+	22.868	23.9428	23.0301	24.1588	24.6792	24.467
sp|P13439|UMPS_MOUSE Uridine 5-monophosphate synthase OS=Mus musculus GN=Umps PE=1 SV=3	P13439	UMPS_MOUSE	4	4	11.527	1.48706	+	20.5162	21.3105	0.794307	1.46756	+	21.0582	21.2727	21.6007	NaN	20.6052	20.4273
sp|P22315|HEMH_MOUSE Ferrochelatase, mitochondrial OS=Mus musculus GN=Fech PE=1 SV=2	P22315	HEMH_MOUSE	4	4	5.4357	1.47825	+	20.7055	21.1897	0.484153	0.985725		21.0248	21.1063	21.438	20.3362	20.7961	20.9843
sp|P28656|NP1L1_MOUSE Nucleosome assembly protein 1-like 1 OS=Mus musculus GN=Nap1l1 PE=1 SV=2	P28656	NP1L1_MOUSE	3	4	25.287	3.40617	+	21.5441	22.0314	0.487283	2.27426	+	22.043	22.1038	21.9473	21.4991	21.441	21.6922
sp|P35737|DMB_MOUSE Class II histocompatibility antigen, M beta 1 chain OS=Mus musculus GN=H2-DMb1 PE=2 SV=1	P35737	DMB_MOUSE	4	4	9.4159	1.80133	+	23.1361	22.6334	-0.502757	1.28356		22.5557	22.6625	22.6819	23.2461	23.377	22.7853
sp|P39061|COIA1_MOUSE Collagen alpha-1(XVIII) chain OS=Mus musculus GN=Col18a1 PE=1 SV=4	P39061	COIA1_MOUSE	4	4	10.214	2.4577	+	25.0598	24.1593	-0.90047	2.05683	+	24.4275	23.852	24.1984	24.8916	25.108	25.1797
sp|P60824|CIRBP_MOUSE Cold-inducible RNA-binding protein OS=Mus musculus GN=Cirbp PE=1 SV=1	P60824	CIRBP_MOUSE	4	4	10.407	1.36229	+	21.6247	21.8575	0.232723	0.722283		21.9655	21.6511	21.9558	21.4685	21.5807	21.825
sp|P61804|DAD1_MOUSE Dolichyl-diphosphooligosaccharide--protein glycosyltransferase subunit DAD1 OS=Mus musculus GN=Dad1 PE=1 SV=3	P61804	DAD1_MOUSE	4	4	9.3155	1.47951	+	21.1726	21.8194	0.646812	1.61404	+	21.8584	NaN	21.7804	21.0525	21.0597	21.4057
sp|P63321|RALA_MOUSE Ras-related protein Ral-A OS=Mus musculus GN=Rala PE=1 SV=1	P63321	RALA_MOUSE	4	4	22.041	1.8819	+	24.5378	23.7785	-0.759227	2.59418	+	23.7946	23.6286	23.9124	24.6207	24.3834	24.6091
sp|P70677|CASP3_MOUSE Caspase-3 OS=Mus musculus GN=Casp3 PE=1 SV=1	P70677	CASP3_MOUSE	4	4	9.6792	1.85891	+	21.379	21.5681	0.189053	0.796902		21.6935	21.5605	21.4502	NaN	21.4401	21.3179
sp|P83870|PHF5A_MOUSE PHD finger-like domain-containing protein 5A OS=Mus musculus GN=Phf5a PE=1 SV=1	P83870	PHF5A_MOUSE	4	4	8.4677	3.8435	+	24.0555	24.4315	0.375953	1.53456	+	24.2227	24.5529	24.5189	24.0108	24.0159	24.1399
sp|P97314|CSRP2_MOUSE Cysteine and glycine-rich protein 2 OS=Mus musculus GN=Csrp2 PE=1 SV=3	P97314	CSRP2_MOUSE	4	4	7.9993	3.42662	+	21.3694	21.1469	-0.22254	0.813547		21.1878	21.277	20.9759	NaN	21.3418	21.3971
sp|Q3U0V2|TRADD_MOUSE Tumor necrosis factor receptor type 1-associated DEATH domain protein OS=Mus musculus GN=Tradd PE=1 SV=1	Q3U0V2	TRADD_MOUSE	4	4	14.631	3.21338	+	20.4355	21.1002	0.664635	1.42399	+	NaN	21.2329	20.9674	20.438	20.4331	NaN
sp|Q64729|TGFR1_MOUSE TGF-beta receptor type-1 OS=Mus musculus GN=Tgfbr1 PE=1 SV=1	Q64729	TGFR1_MOUSE	4	4	13.202	2.23749	+	21.9016	21.2199	-0.681697	1.96627	+	21.398	21.2171	21.0446	21.7014	21.9149	22.0884
sp|Q68FL6|SYMC_MOUSE Methionine--tRNA ligase, cytoplasmic OS=Mus musculus GN=Mars PE=1 SV=1	Q68FL6	SYMC_MOUSE	4	4	5.1098	2.0958	+	20.9227	21.7174	0.794718	1.76534	+	21.8893	21.7364	21.5266	20.7958	NaN	21.0495
sp|Q791V5|MTCH2_MOUSE Mitochondrial carrier homolog 2 OS=Mus musculus GN=Mtch2 PE=1 SV=1	Q791V5	MTCH2_MOUSE	4	4	20.372	1.63248	+	20.7411	22.4527	1.71156	2.52339	+	22.3329	22.7155	22.3097	20.6198	NaN	20.8625
sp|Q80U78|PUM1_MOUSE Pumilio homolog 1 OS=Mus musculus GN=Pum1 PE=1 SV=2;sp|Q80U58|PUM2_MOUSE Pumilio homolog 2 OS=Mus musculus GN=Pum2 PE=1 SV=2	Q80U78	PUM1_MOUSE	4	4	6.7526	2.19671	+	23.3091	23.8591	0.549913	1.75077	+	23.7626	23.7706	24.0439	23.506	23.1375	23.2839
sp|Q8BVF7|APH1A_MOUSE Gamma-secretase subunit APH-1A OS=Mus musculus GN=Aph1a PE=1 SV=2	Q8BVF7	APH1A_MOUSE	4	4	30.672	2.58862	+	24.656	24.0674	-0.588633	2.55169	+	24.0964	24.1171	23.9886	24.8087	24.6241	24.5353
sp|Q8JZU2|TXTP_MOUSE Tricarboxylate transport protein, mitochondrial OS=Mus musculus GN=Slc25a1 PE=1 SV=1	Q8JZU2	TXTP_MOUSE	4	4	9.8966	3.54864	+	21.0067	23.2742	2.26757	3.58468	+	23.1604	23.109	23.5533	20.8022	20.9931	21.2248
sp|Q8R239|TM268_MOUSE Transmembrane protein 268 OS=Mus musculus GN=Tmem268 PE=2 SV=2	Q8R239	TM268_MOUSE	4	4	10.142	1.48132	+	23.1796	22.4635	-0.716087	1.63198	+	22.6554	22.2702	22.4649	22.8521	23.2881	23.3985
sp|Q8VCM7|FIBG_MOUSE Fibrinogen gamma chain OS=Mus musculus GN=Fgg PE=1 SV=1	Q8VCM7	FIBG_MOUSE	4	4	6.0117	1.58682	+	22.6753	21.664	-1.01131	1.32631	+	NaN	21.6999	21.6281	22.537	22.3473	23.1416
sp|Q91WB4|PKHF2_MOUSE Pleckstrin homology domain-containing family F member 2 OS=Mus musculus GN=Plekhf2 PE=1 SV=1	Q91WB4	PKHF2_MOUSE	4	4	22.765	6.16836	+	21.5187	22.7027	1.18399	4.31233	+	22.6764	22.6908	22.741	21.6122	21.4057	21.5383
sp|Q91WK2|EIF3H_MOUSE Eukaryotic translation initiation factor 3 subunit H OS=Mus musculus GN=Eif3h PE=1 SV=1	Q91WK2	EIF3H_MOUSE	4	4	6.2073	2.40581	+	20.6933	21.3332	0.639873	2.30485	+	21.4199	21.2906	21.2891	20.6246	20.555	20.9004
sp|Q921I1|TRFE_MOUSE Serotransferrin OS=Mus musculus GN=Tf PE=1 SV=1	Q921I1	TRFE_MOUSE	4	4	4.7392	1.54627	+	21.4477	21.8364	0.388653	2.18297	+	21.7968	21.8752	21.8371	21.5139	21.3815	NaN
sp|Q9CR68|UCRI_MOUSE Cytochrome b-c1 complex subunit Rieske, mitochondrial OS=Mus musculus GN=Uqcrfs1 PE=1 SV=1	Q9CR68	UCRI_MOUSE	4	4	7.1291	3.90466	+	21.0146	22.785	1.77047	2.33355	+	22.6796	22.6558	23.0197	NaN	20.7801	21.249
sp|Q9CZV8|FXL20_MOUSE F-box/LRR-repeat protein 20 OS=Mus musculus GN=Fbxl20 PE=1 SV=3	Q9CZV8	FXL20_MOUSE	4	4	10.173	2.09617	+	22.0942	21.7359	-0.358277	2.59741	+	21.7312	21.6936	21.7828	22.0712	22.1836	22.0277
sp|Q9ES57|MO2R1_MOUSE Cell surface glycoprotein CD200 receptor 1 OS=Mus musculus GN=Cd200r1 PE=1 SV=1	Q9ES57	MO2R1_MOUSE	2	4	24.115	1.33393	+	22.5565	22.0355	-0.520937	2.01177	+	22.0457	21.9675	22.0934	22.3444	22.6562	22.6688
sp|Q9ES70|NEK6_MOUSE Serine/threonine-protein kinase Nek6 OS=Mus musculus GN=Nek6 PE=1 SV=1	Q9ES70	NEK6_MOUSE	4	4	12.55	4.98957	+	22.9821	21.9216	-1.06048	4.22258	+	21.8487	21.8818	22.0343	23.0134	22.9508	22.982
sp|Q9EST5|AN32B_MOUSE Acidic leucine-rich nuclear phosphoprotein 32 family member B OS=Mus musculus GN=Anp32b PE=1 SV=1	Q9EST5	AN32B_MOUSE	3	4	20.431	1.46287	+	22.0641	23.2476	1.18351	2.31298	+	22.9667	23.218	23.5581	22.2677	22.0758	21.8487
sp|Q9JHL0|NTAL_MOUSE Linker for activation of T-cells family member 2 OS=Mus musculus GN=Lat2 PE=1 SV=1	Q9JHL0	NTAL_MOUSE	4	4	36.536	1.75784	+	23.6829	22.7517	-0.931195	1.35278	+	NaN	23.0092	22.4941	23.4456	23.6244	23.9786
sp|Q9JIF3|GTR8_MOUSE Solute carrier family 2, facilitated glucose transporter member 8 OS=Mus musculus GN=Slc2a8 PE=1 SV=2	Q9JIF3	GTR8_MOUSE	4	4	63.317	2.20821	+	24.435	23.5842	-0.850873	2.19723	+	23.8806	23.3671	23.5048	24.3861	24.5414	24.3776
sp|Q9JJ00|PLS1_MOUSE Phospholipid scramblase 1 OS=Mus musculus GN=Plscr1 PE=1 SV=1	Q9JJ00	PLS1_MOUSE	4	4	22.837	2.09298	+	23.3261	22.8874	-0.438697	1.83963	+	23.0541	22.898	22.7102	23.3272	23.3901	23.2611
sp|Q9JMD0|ZN207_MOUSE BUB3-interacting and GLEBS motif-containing protein ZNF207 OS=Mus musculus GN=Znf207 PE=1 SV=1	Q9JMD0	ZN207_MOUSE	4	4	25.936	2.90468	+	21.3239	21.35	0.02612	0.0578166		21.4239	21.0928	21.5334	21.188	21.3095	21.4742
sp|Q9QZB9|DCTN5_MOUSE Dynactin subunit 5 OS=Mus musculus GN=Dctn5 PE=1 SV=1	Q9QZB9	DCTN5_MOUSE	4	4	13.311	1.37679	+	23.3644	22.9236	-0.440783	1.35651	+	23.1433	22.6394	22.9881	23.4169	23.3153	23.3609
sp|Q9R059|FHL3_MOUSE Four and a half LIM domains protein 3 OS=Mus musculus GN=Fhl3 PE=1 SV=2	Q9R059	FHL3_MOUSE	4	4	21.402	2.74816	+	20.7849	22.1398	1.35485	1.27549		22.0648	NaN	22.2147	20.4686	NaN	21.1012
sp|Q9Z0H4|CELF2_MOUSE CUGBP Elav-like family member 2 OS=Mus musculus GN=Celf2 PE=1 SV=1	Q9Z0H4	CELF2_MOUSE	4	4	14.866	1.95414	+	20.4879	21.1228	0.634853	1.66257	+	20.9374	21.0413	21.3897	20.6553	20.5208	20.2878
sp|P09528|FRIH_MOUSE Ferritin heavy chain OS=Mus musculus GN=Fth1 PE=1 SV=2	P09528	FRIH_MOUSE	3	3	6.5076	3.44782	+	21.7694	20.5335	-1.23598	1.53375	+	20.5699	20.5018	20.5287	21.4451	21.3532	22.5101
sp|P20108|PRDX3_MOUSE Thioredoxin-dependent peroxide reductase, mitochondrial OS=Mus musculus GN=Prdx3 PE=1 SV=1	P20108	PRDX3_MOUSE	3	3	10.027	3.08458	+	20.455	21.3815	0.92649	2.41679	+	21.0894	21.4642	21.591	20.5115	20.4028	20.4508
sp|P21855|CD72_MOUSE B-cell differentiation antigen CD72 OS=Mus musculus GN=Cd72 PE=1 SV=2	P21855	CD72_MOUSE	3	3	12.616	1.54142	+	21.4102	20.6616	-0.748593	1.96588	+	20.4767	20.5422	20.9659	21.3271	21.5372	21.3664
sp|P35762|CD81_MOUSE CD81 antigen OS=Mus musculus GN=Cd81 PE=1 SV=2	P35762	CD81_MOUSE	3	3	94.858	1.35769	+	24.6912	24.0064	-0.684867	1.98219	+	24.1124	23.7361	24.1705	24.5847	24.6823	24.8066
sp|P70658|CXCR4_MOUSE C-X-C chemokine receptor type 4 OS=Mus musculus GN=Cxcr4 PE=1 SV=2	P70658	CXCR4_MOUSE	3	3	19.237	1.80109	+	23.2093	23.0694	-0.13992	0.345805		22.7605	23.2203	23.2273	23.0788	23.2678	23.2812
sp|P84104|SRSF3_MOUSE Serine/arginine-rich splicing factor 3 OS=Mus musculus GN=Srsf3 PE=1 SV=1	P84104	SRSF3_MOUSE	3	3	13.729	1.79688	+	21.4754	22.0279	0.552547	1.21035		22.1407	21.9476	21.9954	21.4247	21.1457	21.8557
sp|Q3TB92|MILR1_MOUSE Allergin-1 OS=Mus musculus GN=Milr1 PE=1 SV=2	Q3TB92	MILR1_MOUSE	3	3	17.287	2.42137	+	22.8916	22.3946	-0.497085	1.2955		22.324	NaN	22.4652	22.7543	22.8014	23.1192
sp|Q60692|PSB6_MOUSE Proteasome subunit beta type-6 OS=Mus musculus GN=Psmb6 PE=1 SV=3	Q60692	PSB6_MOUSE	3	3	6.2256	2.22704	+	21.0643	20.5259	-0.538398	1.5315	+	20.6022	NaN	20.4495	20.9866	20.9498	21.2564
sp|Q6ZWY3|RS27L_MOUSE 40S ribosomal protein S27-like OS=Mus musculus GN=Rps27l PE=1 SV=3	Q6ZWY3	RS27L_MOUSE	3	3	10.313	1.82716	+	23.606	24.2992	0.693263	1.24529		24.1287	24.6622	24.1069	23.7974	23.2299	23.7905
sp|Q8BNQ3|G137B_MOUSE Integral membrane protein GPR137B OS=Mus musculus GN=Gpr137b PE=2 SV=2	Q8BNQ3	G137B_MOUSE	3	3	5.2186	1.58305	+	22.2797	21.8864	-0.393273	1.21075		21.6029	21.9968	22.0595	22.2969	22.3628	22.1793
sp|Q8BTW9|PAK4_MOUSE Serine/threonine-protein kinase PAK 4 OS=Mus musculus GN=Pak4 PE=1 SV=1	Q8BTW9	PAK4_MOUSE	3	3	5.2987	1.37069	+	20.5128	20.3124	-0.20047	0.415404		NaN	20.1482	20.4765	20.5899	NaN	20.4357
sp|Q8R2Q8|BST2_MOUSE Bone marrow stromal antigen 2 OS=Mus musculus GN=Bst2 PE=1 SV=1	Q8R2Q8	BST2_MOUSE	3	3	10.075	1.93712	+	23.2102	22.828	-0.382223	1.21699		22.7948	22.7413	22.9478	23.0705	23.478	23.082
sp|Q8VCF0|MAVS_MOUSE Mitochondrial antiviral-signaling protein OS=Mus musculus GN=Mavs PE=1 SV=1	Q8VCF0	MAVS_MOUSE	3	3	12.864	1.83658	+	20.66	21.7579	1.09794	2.12376	+	21.8321	21.7102	21.7315	20.3414	21.0735	20.565
sp|Q8VD58|EVI2B_MOUSE Protein EVI2B OS=Mus musculus GN=Evi2b PE=1 SV=1	Q8VD58	EVI2B_MOUSE	3	3	11.453	1.45705	+	24.7245	24.1768	-0.54772	0.917934		24.5623	23.8461	24.122	24.5655	25.0931	24.515
sp|Q8VDP2|CX056_MOUSE UPF0428 protein CXorf56 homolog OS=Mus musculus PE=1 SV=1	Q8VDP2	CX056_MOUSE	3	3	6.7934	1.57688	+	21.1415	21.0935	-0.0479933	0.100575		NaN	21.1269	21.0601	21.2042	20.8944	21.3258
sp|Q8VEH0|TM144_MOUSE Transmembrane protein 144 OS=Mus musculus GN=Tmem144 PE=2 SV=1	Q8VEH0	TM144_MOUSE	3	3	10.986	2.92614	+	23.5037	22.742	-0.761663	2.25619	+	22.7421	22.5337	22.9503	23.3758	23.6238	23.5115
sp|Q91V17|ZNRF1_MOUSE E3 ubiquitin-protein ligase ZNRF1 OS=Mus musculus GN=Znrf1 PE=1 SV=1	Q91V17	ZNRF1_MOUSE	3	3	8.7396	1.77808	+	21.8153	21.1607	-0.654592	0.93828		NaN	20.9071	21.4144	21.4619	21.9536	22.0304
sp|Q922Q1|MARC2_MOUSE Mitochondrial amidoxime reducing component 2 OS=Mus musculus GN=Marc2 PE=1 SV=1	Q922Q1	MARC2_MOUSE	3	3	4.6559	3.37473	+	20.0839	21.5819	1.49802	2.33138	+	21.6585	21.4219	21.6653	19.8602	NaN	20.3076
sp|Q9CQS8|SC61B_MOUSE Protein transport protein Sec61 subunit beta OS=Mus musculus GN=Sec61b PE=1 SV=3	Q9CQS8	SC61B_MOUSE	3	3	11.041	1.60271	+	21.6427	21.8169	0.17419	0.238272		21.5917	21.718	22.141	21.1855	21.7763	21.9663
sp|Q9CZ69|CKLF6_MOUSE CKLF-like MARVEL transmembrane domain-containing protein 6 OS=Mus musculus GN=Cmtm6 PE=1 SV=1	Q9CZ69	CKLF6_MOUSE	3	3	10.86	2.48483	+	23.6823	23.1331	-0.54923	2.60831	+	23.1849	23.0076	23.2066	23.6257	23.7837	23.6376
sp|Q9D1L9|LTOR5_MOUSE Ragulator complex protein LAMTOR5 OS=Mus musculus GN=Lamtor5 PE=1 SV=1	Q9D1L9	LTOR5_MOUSE	3	3	45.474	1.94924	+	26.0222	24.5872	-1.435	2.09683	+	NaN	24.4803	24.6941	25.8259	25.8914	26.3493
sp|Q9DCH6|ZFAN6_MOUSE AN1-type zinc finger protein 6 OS=Mus musculus GN=Zfand6 PE=1 SV=1	Q9DCH6	ZFAN6_MOUSE	3	3	6.9752	2.05969	+	22.4365	22.7768	0.340283	1.02906		22.8054	22.7186	22.8065	22.494	22.1484	22.6672
sp|Q9WUD1|CHIP_MOUSE STIP1 homology and U box-containing protein 1 OS=Mus musculus GN=Stub1 PE=1 SV=1	Q9WUD1	CHIP_MOUSE	3	3	8.4152	1.61961	+	21.6714	21.3955	-0.27594	1.31548	+	21.4899	21.2754	21.4211	21.5212	21.7419	21.7511
sp|Q9Z2I9|SUCB1_MOUSE Succinate--CoA ligase [ADP-forming] subunit beta, mitochondrial OS=Mus musculus GN=Sucla2 PE=1 SV=2	Q9Z2I9	SUCB1_MOUSE	3	3	5.3603	1.90388	+	20.399	21.5171	1.11811	2.56766	+	21.4685	21.6463	21.4365	NaN	20.5162	20.2817
sp|Q61411|RASH_MOUSE GTPase HRas OS=Mus musculus GN=Hras PE=1 SV=2	Q61411	RASH_MOUSE	2	2	5.0252	1.38285	+	23.3788	22.5969	-0.78193	1.39902	+	22.5951	22.584	22.6115	23.3068	22.9681	23.8616
sp|Q61838|PZP_MOUSE Pregnancy zone protein OS=Mus musculus GN=Pzp PE=1 SV=3	Q61838	PZP_MOUSE	2	2	4.465	2.71262	+	23.1656	22.2115	-0.95407	1.97512	+	22.4425	22.1937	21.9983	22.8317	23.3295	23.3355
sp|Q6URW6|MYH14_MOUSE Myosin-14 OS=Mus musculus GN=Myh14 PE=1 SV=1	Q6URW6	MYH14_MOUSE	2	2	4.3486	2.59839	+	25.2971	25.105	-0.192053	0.80467		24.985	25.0527	25.2773	25.1763	25.3107	25.4043
sp|Q8BWG9|CRCM1_MOUSE Calcium release-activated calcium channel protein 1 OS=Mus musculus GN=Orai1 PE=2 SV=1	Q8BWG9	CRCM1_MOUSE	2	2	20.989	1.89459	+	22.0242	21.5579	-0.46625	1.57412	+	21.413	21.5866	21.6741	21.8216	22.0408	22.2101
sp|Q99J56|DERL1_MOUSE Derlin-1 OS=Mus musculus GN=Derl1 PE=1 SV=1	Q99J56	DERL1_MOUSE	2	2	4.144	1.63991	+	21.5009	21.8827	0.38175	2.00938	+	21.8647	21.8364	21.9469	21.6029	21.3536	21.5462
sp|Q9CPW4|ARPC5_MOUSE Actin-related protein 2/3 complex subunit 5 OS=Mus musculus GN=Arpc5 PE=1 SV=3	Q9CPW4	ARPC5_MOUSE	2	2	9.6162	1.705	+	21.9171	20.9409	-0.976277	2.00752	+	21.0168	20.7112	21.0946	NaN	21.8244	22.0099
sp|Q9CQM5|TXD17_MOUSE Thioredoxin domain-containing protein 17 OS=Mus musculus GN=Txndc17 PE=1 SV=1	Q9CQM5	TXD17_MOUSE	2	2	3.4243	3.01127	+	21.4762	22.1192	0.642945	1.51044	+	NaN	22.1805	22.0579	NaN	21.5743	21.3781
sp|Q9D3D9|ATPD_MOUSE ATP synthase subunit delta, mitochondrial OS=Mus musculus GN=Atp5d PE=1 SV=1	Q9D3D9	ATPD_MOUSE	2	2	6.8603	2.52465	+	21.544	23.0118	1.46777	2.35706	+	22.7157	23.123	23.1967	21.3823	21.3002	21.9495
sp|Q9ESD6|CKLF7_MOUSE CKLF-like MARVEL transmembrane domain-containing protein 7 OS=Mus musculus GN=Cmtm7 PE=1 SV=1	Q9ESD6	CKLF7_MOUSE	2	2	8.009	1.92129	+	24.8729	24.2391	-0.633823	2.39312	+	24.0768	24.2982	24.3423	25.0091	24.7964	24.8133
sp|Q9Z126|PLF4_MOUSE Platelet factor 4 OS=Mus musculus GN=Pf4 PE=1 SV=1	Q9Z126	PLF4_MOUSE	2	2	5.3048	1.45942	+	24.227	22.9377	-1.28928	2.75576	+	23.0453	22.8361	22.9317	24.1034	24.3505	NaN
sp|Q3V0B4|CFA65_MOUSE Cilia- and flagella-associated protein 65 OS=Mus musculus GN=Cfap65 PE=1 SV=1	Q3V0B4	CFA65_MOUSE	1	1	2.0372	1.36274	+	30.0093	29.3043	-0.70495	0.946768		29.0786	29.2269	29.6074	29.5762	29.8397	30.6118
sp|E9Q557|DESP_MOUSE Desmoplakin OS=Mus musculus GN=Dsp PE=1 SV=1	E9Q557	DESP_MOUSE	63	63	169.24	0.369988		25.7916	26.7361	0.944407	0.899886		26.4973	27.5964	26.1145	26.1573	25.445	25.7727
sp|P11835|ITB2_MOUSE Integrin beta-2 OS=Mus musculus GN=Itgb2 PE=1 SV=2	P11835	ITB2_MOUSE	47	47	323.31	1.25123		30.2098	29.6174	-0.592397	1.11838		29.5917	29.6118	29.6488	30.4818	30.4341	29.7135
sp|Q9WVK4|EHD1_MOUSE EH domain-containing protein 1 OS=Mus musculus GN=Ehd1 PE=1 SV=1	Q9WVK4	EHD1_MOUSE	25	40	323.31	0.636814		27.5804	27.4407	-0.13975	0.728239		27.4871	27.2867	27.5483	27.5281	27.5579	27.6554
sp|P35564|CALX_MOUSE Calnexin OS=Mus musculus GN=Canx PE=1 SV=1	P35564	CALX_MOUSE	37	37	207.38	1.27265		27.4867	27.6725	0.18579	0.744545		27.742	27.4583	27.8172	27.5193	27.5227	27.4181
sp|Q9Z1T1|AP3B1_MOUSE AP-3 complex subunit beta-1 OS=Mus musculus GN=Ap3b1 PE=1 SV=2	Q9Z1T1	AP3B1_MOUSE	34	34	84.538	0.934937		25.5425	25.6469	0.104393	0.531198		25.6848	25.5659	25.6901	25.3939	25.5855	25.6482
sp|P60710|ACTB_MOUSE Actin, cytoplasmic 1 OS=Mus musculus GN=Actb PE=1 SV=1	P60710	ACTB_MOUSE	1	31	323.31	1.18007		30.9034	30.7826	-0.120897	0.6952		30.7008	30.8761	30.7708	30.8198	30.869	31.0215
sp|Q3UH93|PLXD1_MOUSE Plexin-D1 OS=Mus musculus GN=Plxnd1 PE=1 SV=1	Q3UH93	PLXD1_MOUSE	30	30	93.63	0.909471		24.0827	23.7979	-0.284757	1.20991		23.9203	23.604	23.8695	24.1294	23.9806	24.1381
sp|P08226|APOE_MOUSE Apolipoprotein E OS=Mus musculus GN=Apoe PE=1 SV=2	P08226	APOE_MOUSE	27	28	262.31	0.601445		29.5536	29.2584	-0.295223	0.959853		29.2502	29.0737	29.4512	29.3837	29.5684	29.7086
sp|P30999|CTND1_MOUSE Catenin delta-1 OS=Mus musculus GN=Ctnnd1 PE=1 SV=2	P30999	CTND1_MOUSE	28	28	119.25	0.373144		25.4676	25.5662	0.09858	0.831637		25.5616	25.6175	25.5195	25.3995	25.4454	25.558
sp|P07356|ANXA2_MOUSE Annexin A2 OS=Mus musculus GN=Anxa2 PE=1 SV=2	P07356	ANXA2_MOUSE	27	27	266.68	0.320132		28.1119	27.9856	-0.126377	0.552505		27.9571	28.0342	27.9654	27.9166	28.1902	28.229
sp|Q8VDP3|MICA1_MOUSE [F-actin]-methionine sulfoxide oxidase MICAL1 OS=Mus musculus GN=Mical1 PE=1 SV=1	Q8VDP3	MICA1_MOUSE	26	26	96.329	0.409927		24.8329	24.8183	-0.0145933	0.0445347		24.7679	24.6866	25.0004	24.7261	24.9364	24.8362
sp|Q9EQH3|VPS35_MOUSE Vacuolar protein sorting-associated protein 35 OS=Mus musculus GN=Vps35 PE=1 SV=1	Q9EQH3	VPS35_MOUSE	26	26	254.73	0.740323		26.8901	26.7827	-0.107383	0.426298		26.7474	26.6174	26.9833	26.9108	26.8785	26.8809
sp|Q99PL6|UBXN6_MOUSE UBX domain-containing protein 6 OS=Mus musculus GN=Ubxn6 PE=1 SV=1	Q99PL6	UBXN6_MOUSE	25	25	153.27	0.0040573		26.7364	26.7206	-0.0158133	0.0458296		26.8103	26.5581	26.7935	26.6057	26.7067	26.8969
sp|Q3UHA3|SPTCS_MOUSE Spatacsin OS=Mus musculus GN=Spg11 PE=1 SV=3	Q3UHA3	SPTCS_MOUSE	24	24	67.32	0.594103		23.5452	23.8321	0.286977	0.702806		23.9176	23.9441	23.6347	23.2683	23.5526	23.8146
sp|Q02257|PLAK_MOUSE Junction plakoglobin OS=Mus musculus GN=Jup PE=1 SV=3	Q02257	PLAK_MOUSE	22	22	70.958	0.417425		24.6899	25.7175	1.02762	0.865318		25.342	26.7113	25.0993	25.1424	24.3838	24.5435
sp|Q8CFD4|SNX8_MOUSE Sorting nexin-8 OS=Mus musculus GN=Snx8 PE=1 SV=1	Q8CFD4	SNX8_MOUSE	22	22	123.99	1.07938		26.9703	26.5047	-0.465583	1.22107		26.5564	26.2501	26.7078	26.774	26.9545	27.1824
sp|Q9ERG0|LIMA1_MOUSE LIM domain and actin-binding protein 1 OS=Mus musculus GN=Lima1 PE=1 SV=3	Q9ERG0	LIMA1_MOUSE	20	22	112.24	0.917078		25.8884	26.2061	0.31768	1.13277		26.14	26.3605	26.1177	25.7681	25.7958	26.1013
sp|O35375|NRP2_MOUSE Neuropilin-2 OS=Mus musculus GN=Nrp2 PE=1 SV=2	O35375	NRP2_MOUSE	21	21	61.432	1.26163		24.701	24.2153	-0.485613	1.35883	+	24.3076	24.213	24.1254	24.5374	24.5476	25.0179
sp|P28798|GRN_MOUSE Granulins OS=Mus musculus GN=Grn PE=1 SV=2	P28798	GRN_MOUSE	21	21	169.78	0.0924689		27.3938	27.0733	-0.320423	0.0895806		27.0707	26.9102	27.2391	28.5476	28.7747	24.859
sp|P70206|PLXA1_MOUSE Plexin-A1 OS=Mus musculus GN=Plxna1 PE=1 SV=1	P70206	PLXA1_MOUSE	21	21	60.454	0.652504		23.589	23.3494	-0.239653	0.54501		23.1837	23.6988	23.1657	23.5755	23.449	23.7426
sp|Q61072|ADAM9_MOUSE Disintegrin and metalloproteinase domain-containing protein 9 OS=Mus musculus GN=Adam9 PE=1 SV=2	Q61072	ADAM9_MOUSE	21	21	101.76	1.10093		25.3185	24.6618	-0.656697	1.13452		24.7037	24.6259	24.6558	25.3259	25.7846	24.845
sp|P18653|KS6A1_MOUSE Ribosomal protein S6 kinase alpha-1 OS=Mus musculus GN=Rps6ka1 PE=1 SV=1	P18653	KS6A1_MOUSE	14	20	57.577	0.184812		24.671	24.6522	-0.0188167	0.0823361		24.609	24.6833	24.6643	24.5161	24.7379	24.7589
sp|P40142|TKT_MOUSE Transketolase OS=Mus musculus GN=Tkt PE=1 SV=1	P40142	TKT_MOUSE	20	20	94.395	0.389989		25.224	25.314	0.0900633	0.211171		25.2822	25.2738	25.3861	25.0326	25.0946	25.5448
sp|E2JF22|PIEZ1_MOUSE Piezo-type mechanosensitive ion channel component 1 OS=Mus musculus GN=Piezo1 PE=1 SV=1	E2JF22	PIEZ1_MOUSE	19	19	64.334	1.27163		23.9582	23.4026	-0.55562	1.61724	+	23.5556	23.4604	23.1917	24.0803	24.0625	23.7317
sp|Q5DU37|ZFY26_MOUSE Zinc finger FYVE domain-containing protein 26 OS=Mus musculus GN=Zfyve26 PE=1 SV=2	Q5DU37	ZFY26_MOUSE	19	19	45.93	0.404748		23.04	23.1266	0.08653	0.252227		23.1109	22.9002	23.3687	23.0579	23.0144	23.0478
sp|Q80XQ2|TBCD5_MOUSE TBC1 domain family member 5 OS=Mus musculus GN=Tbc1d5 PE=1 SV=2	Q80XQ2	TBCD5_MOUSE	19	19	83.019	1.09799		25.1088	24.954	-0.154837	0.464552		24.7254	25.1782	24.9583	24.9891	25.1859	25.1514
sp|Q8C1Y8|CCZ1_MOUSE Vacuolar fusion protein CCZ1 homolog OS=Mus musculus GN=Ccz1 PE=1 SV=1	Q8C1Y8	CCZ1_MOUSE	19	19	64.238	1.27312		25.2572	24.9018	-0.355387	1.15284		25.1117	24.6743	24.9195	25.1468	25.236	25.3889
sp|Q5ND34|WDR81_MOUSE WD repeat-containing protein 81 OS=Mus musculus GN=Wdr81 PE=1 SV=2	Q5ND34	WDR81_MOUSE	18	18	46.13	0.474021		22.5984	22.7702	0.1718	1.04997		22.8212	22.688	22.8013	22.5797	22.4968	22.7186
sp|Q8R4C2|RUFY2_MOUSE RUN and FYVE domain-containing protein 2 OS=Mus musculus GN=Rufy2 PE=1 SV=2	Q8R4C2	RUFY2_MOUSE	18	18	37.517	0.47201		23.5825	23.3444	-0.238103	0.540707		23.3259	23.1376	23.5698	23.302	23.8091	23.6364
sp|P82198|BGH3_MOUSE Transforming growth factor-beta-induced protein ig-h3 OS=Mus musculus GN=Tgfbi PE=1 SV=1	P82198	BGH3_MOUSE	17	17	68.764	0.792783		25.7274	25.6959	-0.03153	0.142056		25.6514	25.8017	25.6345	25.6503	25.8518	25.6801
sp|Q60864|STIP1_MOUSE Stress-induced-phosphoprotein 1 OS=Mus musculus GN=Stip1 PE=1 SV=1	Q60864	STIP1_MOUSE	17	17	42.94	0.517914		24.2166	24.0647	-0.151897	0.346047		24.3185	23.7579	24.1177	24.269	24.3191	24.0617
sp|Q6NZB0|DNJC8_MOUSE DnaJ homolog subfamily C member 8 OS=Mus musculus GN=Dnajc8 PE=1 SV=2	Q6NZB0	DNJC8_MOUSE	17	17	76.891	0.159303		25.8473	25.6063	-0.241063	0.305999		25.5896	25.4022	25.8271	25.3704	25.7809	26.3907
sp|Q9QYJ3|DNJB1_MOUSE DnaJ homolog subfamily B member 1 OS=Mus musculus GN=Dnajb1 PE=1 SV=3	Q9QYJ3	DNJB1_MOUSE	17	17	42.416	1.29024		25.1272	24.8277	-0.299527	1.49319	+	24.7511	24.7667	24.9653	25.2488	25.0897	25.0433
sp|O89103|C1QR1_MOUSE Complement component C1q receptor OS=Mus musculus GN=Cd93 PE=1 SV=1	O89103	C1QR1_MOUSE	16	16	133.35	0.588413		25.7978	25.4078	-0.390087	0.584076		25.6801	25.2063	25.3368	25.9492	26.1572	25.2872
sp|O08529|CAN2_MOUSE Calpain-2 catalytic subunit OS=Mus musculus GN=Capn2 PE=1 SV=4	O08529	CAN2_MOUSE	15	15	53.408	1.00825		23.5316	23.8552	0.32359	1.1348		23.8674	23.8294	23.8689	23.6416	23.266	23.6873
sp|O55222|ILK_MOUSE Integrin-linked protein kinase OS=Mus musculus GN=Ilk PE=1 SV=2	O55222	ILK_MOUSE	15	15	27.28	0.952367		24.4224	24.5866	0.16419	0.710086		24.7494	24.4406	24.5699	24.332	24.4107	24.5247
sp|O88531|PPT1_MOUSE Palmitoyl-protein thioesterase 1 OS=Mus musculus GN=Ppt1 PE=1 SV=2	O88531	PPT1_MOUSE	15	15	183.9	1.11678		27.7253	27.3618	-0.36355	0.959209		27.5924	27.1962	27.2967	27.5388	27.6575	27.9797
sp|O88845|AKA10_MOUSE A-kinase anchor protein 10, mitochondrial OS=Mus musculus GN=Akap10 PE=1 SV=3	O88845	AKA10_MOUSE	15	15	44.82	0.762057		23.5202	23.7169	0.19675	0.556386		23.5478	23.8149	23.7881	23.6239	23.2585	23.6781
sp|P47754|CAZA2_MOUSE F-actin-capping protein subunit alpha-2 OS=Mus musculus GN=Capza2 PE=1 SV=3	P47754	CAZA2_MOUSE	11	15	133.02	1.23808		25.3353	25.0569	-0.278473	0.991201		24.9015	25.2283	25.0408	25.2575	25.2306	25.5179
sp|Q8C2E7|WASC5_MOUSE WASH complex subunit 5 OS=Mus musculus GN=Washc5 PE=1 SV=2	Q8C2E7	WASC5_MOUSE	15	15	29.922	0.656583		22.7355	22.988	0.252467	0.979005		22.8505	22.9124	23.201	22.7417	22.6386	22.8262
sp|Q99P72|RTN4_MOUSE Reticulon-4 OS=Mus musculus GN=Rtn4 PE=1 SV=2	Q99P72	RTN4_MOUSE	15	15	103.1	1.29224		25.8559	25.6211	-0.234767	1.43763	+	25.5016	25.6938	25.6679	25.9161	25.8865	25.765
sp|O35382|EXOC4_MOUSE Exocyst complex component 4 OS=Mus musculus GN=Exoc4 PE=1 SV=2	O35382	EXOC4_MOUSE	14	14	38.259	0.857714		22.3952	22.9374	0.542235	1.4857	+	23.0808	22.8959	22.8355	NaN	22.2506	22.5398
sp|O55131|SEPT7_MOUSE Septin-7 OS=Mus musculus GN=Sept7 PE=1 SV=1	O55131	SEPT7_MOUSE	13	14	73.665	1.01348		25.0588	24.5926	-0.466217	1.44914	+	24.6581	24.5136	24.6061	24.9609	24.8743	25.3411
sp|P12382|PFKAL_MOUSE ATP-dependent 6-phosphofructokinase, liver type OS=Mus musculus GN=Pfkl PE=1 SV=4	P12382	PFKAL_MOUSE	12	14	52.642	0.285064		23.5216	23.8586	0.337067	1.04408		23.7464	23.9046	23.9249	23.5051	23.2864	23.7732
sp|P40336|VP26A_MOUSE Vacuolar protein sorting-associated protein 26A OS=Mus musculus GN=Vps26a PE=1 SV=1	P40336	VP26A_MOUSE	12	14	95.647	0.136193		24.9431	24.9037	-0.03934	0.169765		25.0255	24.7799	24.9057	25.0451	24.9024	24.8817
sp|P49312|ROA1_MOUSE Heterogeneous nuclear ribonucleoprotein A1 OS=Mus musculus GN=Hnrnpa1 PE=1 SV=2	P49312	ROA1_MOUSE	14	14	110.1	0.440802		24.6135	24.6167	0.00323333	0.00969712		24.4478	24.6234	24.779	24.63	24.6979	24.5126
sp|P51830|ADCY9_MOUSE Adenylate cyclase type 9 OS=Mus musculus GN=Adcy9 PE=1 SV=1	P51830	ADCY9_MOUSE	14	14	28.286	0.317316		25.0964	24.7912	-0.30514	0.59997		24.8614	24.4188	25.0934	25.187	24.8725	25.2295
sp|Q02053|UBA1_MOUSE Ubiquitin-like modifier-activating enzyme 1 OS=Mus musculus GN=Uba1 PE=1 SV=1	Q02053	UBA1_MOUSE	14	14	26.551	0.0157339		22.412	22.5028	0.09075	0.19536		22.3968	22.5088	22.6027	22.0828	22.5168	22.6364
sp|Q3TB48|TM104_MOUSE Transmembrane protein 104 OS=Mus musculus GN=Tmem104 PE=1 SV=1	Q3TB48	TM104_MOUSE	14	14	100.3	1.28066		26.5416	26.1136	-0.42802	1.3241	+	26.1047	26.0008	26.2353	26.7338	26.6105	26.2806
sp|Q3UH60|DIP2B_MOUSE Disco-interacting protein 2 homolog B OS=Mus musculus GN=Dip2b PE=1 SV=1	Q3UH60	DIP2B_MOUSE	14	14	30.448	1.29265		21.878	22.2966	0.4186	1.41575	+	22.2492	22.3612	22.2795	21.7548	21.7344	22.1449
sp|Q5SSZ5|TENS3_MOUSE Tensin-3 OS=Mus musculus GN=Tns3 PE=1 SV=1	Q5SSZ5	TENS3_MOUSE	14	14	43.641	0.740693		22.7868	23.2347	0.44793	0.599754		23.3637	22.9136	23.4269	22.2438	22.8691	23.2475
sp|Q8VCW4|UN93B_MOUSE Protein unc-93 homolog B1 OS=Mus musculus GN=Unc93b1 PE=1 SV=2	Q8VCW4	UN93B_MOUSE	14	14	162.86	1.15567		28.2871	27.7435	-0.54358	1.79459	+	27.791	27.563	27.8765	28.2603	28.4691	28.1319
sp|Q9QZW0|AT11C_MOUSE Phospholipid-transporting ATPase 11C OS=Mus musculus GN=Atp11c PE=1 SV=2	Q9QZW0	AT11C_MOUSE	12	14	58.682	0.926114		23.725	23.5245	-0.200513	0.821413		23.41	23.605	23.5585	23.9013	23.5685	23.7052
sp|A2AGT5|CKAP5_MOUSE Cytoskeleton-associated protein 5 OS=Mus musculus GN=Ckap5 PE=1 SV=1	A2AGT5	CKAP5_MOUSE	13	13	19.541	1.19793		21.8186	22.3974	0.578797	1.3808	+	22.5339	22.0417	22.6165	21.7414	21.7397	21.9746
sp|O70252|HMOX2_MOUSE Heme oxygenase 2 OS=Mus musculus GN=Hmox2 PE=1 SV=1	O70252	HMOX2_MOUSE	13	13	97.851	0.940847		24.4939	24.0328	-0.461113	0.949546		24.3114	23.6989	24.0881	24.3034	24.4114	24.767
sp|O88447|KLC1_MOUSE Kinesin light chain 1 OS=Mus musculus GN=Klc1 PE=1 SV=3	O88447	KLC1_MOUSE	9	13	37.794	0.911584		22.2198	23.1615	0.941693	1.80223	+	23.1261	22.7941	23.5643	22.1877	22.1176	22.3541
sp|O88811|STAM2_MOUSE Signal transducing adapter molecule 2 OS=Mus musculus GN=Stam2 PE=1 SV=1	O88811	STAM2_MOUSE	12	13	58.9	1.27078		23.9067	23.7898	-0.11682	0.369831		23.9562	23.5392	23.8742	23.8648	23.8796	23.9756
sp|P11247|PERM_MOUSE Myeloperoxidase OS=Mus musculus GN=Mpo PE=1 SV=2	P11247	PERM_MOUSE	13	13	50.133	0.688326		23.1993	22.942	-0.25733	0.607463		23.1137	22.776	22.9363	22.9116	23.2106	23.4758
sp|P35235|PTN11_MOUSE Tyrosine-protein phosphatase non-receptor type 11 OS=Mus musculus GN=Ptpn11 PE=1 SV=2	P35235	PTN11_MOUSE	13	13	36.692	1.20056		22.4619	22.5795	0.117583	0.468383		22.4991	22.6607	22.5786	22.2884	22.4692	22.6281
sp|Q8BH61|F13A_MOUSE Coagulation factor XIII A chain OS=Mus musculus GN=F13a1 PE=1 SV=3	Q8BH61	F13A_MOUSE	13	13	33.557	1.22217		24.3153	24.0882	-0.227113	1.08494		24.019	24.0736	24.1719	24.2439	24.2123	24.4897
sp|Q8BLF1|NCEH1_MOUSE Neutral cholesterol ester hydrolase 1 OS=Mus musculus GN=Nceh1 PE=1 SV=1	Q8BLF1	NCEH1_MOUSE	13	13	79.373	0.167256		25.9116	25.8748	-0.03678	0.125525		25.8593	25.9134	25.8518	26.0077	25.7008	26.0262
sp|Q8K382|DEN1A_MOUSE DENN domain-containing protein 1A OS=Mus musculus GN=Dennd1a PE=1 SV=2	Q8K382	DEN1A_MOUSE	13	13	29.845	0.896348		23.105	23.4433	0.33826	0.961125		23.34	23.2923	23.6975	22.9884	23.0143	23.3124
sp|Q8VDP4|CCAR2_MOUSE Cell cycle and apoptosis regulator protein 2 OS=Mus musculus GN=Ccar2 PE=1 SV=2	Q8VDP4	CCAR2_MOUSE	13	13	25.715	0.682264		22.3102	22.6974	0.387277	0.764529		22.832	22.6747	22.5856	22.1532	22.0296	22.7478
sp|Q9CZX7|TM55A_MOUSE Type 2 phosphatidylinositol 4,5-bisphosphate 4-phosphatase OS=Mus musculus GN=Tmem55a PE=1 SV=1	Q9CZX7	TM55A_MOUSE	13	13	116.19	1.19381		26.8207	26.3002	-0.520427	1.27681		26.4351	26.2874	26.1782	27.0752	26.9042	26.4826
sp|Q9DBH0|WWP2_MOUSE NEDD4-like E3 ubiquitin-protein ligase WWP2 OS=Mus musculus GN=Wwp2 PE=1 SV=1	Q9DBH0	WWP2_MOUSE	13	13	35.968	0.277205		23.3573	23.0955	-0.261807	0.673107		22.988	23.2651	23.0333	23.5509	23.0524	23.4686
sp|Q9JIS8|S12A4_MOUSE Solute carrier family 12 member 4 OS=Mus musculus GN=Slc12a4 PE=1 SV=2	Q9JIS8	S12A4_MOUSE	13	13	37.93	0.331392		22.9838	22.5058	-0.47802	0.498032		22.9939	21.7267	22.7967	22.7496	22.9565	23.2453
sp|Q9QUJ7|ACSL4_MOUSE Long-chain-fatty-acid--CoA ligase 4 OS=Mus musculus GN=Acsl4 PE=1 SV=2	Q9QUJ7	ACSL4_MOUSE	13	13	66.54	1.07459		23.7609	23.8103	0.0493367	0.0859686		23.5052	23.7316	24.1941	23.7299	23.7597	23.7932
sp|O09131|GSTO1_MOUSE Glutathione S-transferase omega-1 OS=Mus musculus GN=Gsto1 PE=1 SV=2	O09131	GSTO1_MOUSE	12	12	31.998	0.46909		24.837	24.8886	0.0516167	0.0876143		25.1827	24.7564	24.7268	24.5401	24.972	24.999
sp|O88384|VTI1B_MOUSE Vesicle transport through interaction with t-SNAREs homolog 1B OS=Mus musculus GN=Vti1b PE=1 SV=1	O88384	VTI1B_MOUSE	12	12	70.555	1.10406		26.7703	26.0865	-0.68386	1.19853		25.9361	26.0419	26.2815	26.3302	26.7925	27.1883
sp|Q61696|HS71A_MOUSE Heat shock 70 kDa protein 1A OS=Mus musculus GN=Hspa1a PE=1 SV=2;sp|P17879|HS71B_MOUSE Heat shock 70 kDa protein 1B OS=Mus musculus GN=Hspa1b PE=1 SV=3	Q61696	HS71A_MOUSE	7	12	36.015	0.361475		24.3806	24.3687	-0.0119467	0.029717		24.1484	24.3642	24.5935	24.4235	24.2965	24.4219
sp|P47226|TES_MOUSE Testin OS=Mus musculus GN=Tes PE=1 SV=1	P47226	TES_MOUSE	12	12	45.11	1.23578		24.1445	23.1669	-0.977693	2.16005	+	23.2183	22.9444	23.3378	24.2278	23.8503	24.3555
sp|P57759|ERP29_MOUSE Endoplasmic reticulum resident protein 29 OS=Mus musculus GN=Erp29 PE=1 SV=2	P57759	ERP29_MOUSE	12	12	36.536	0.167976		24.1792	24.2372	0.0579567	0.0902158		24.5818	23.9795	24.1502	23.934	24.1774	24.4262
sp|Q00612|G6PD1_MOUSE Glucose-6-phosphate 1-dehydrogenase X OS=Mus musculus GN=G6pdx PE=1 SV=3	Q00612	G6PD1_MOUSE	12	12	31.232	1.24334		23.0279	23.2873	0.25935	0.940953		23.3507	23.41	23.101	22.9308	22.9504	23.2025
sp|Q61549|AGRE1_MOUSE Adhesion G protein-coupled receptor E1 OS=Mus musculus GN=Adgre1 PE=1 SV=1	Q61549	AGRE1_MOUSE	12	12	79.845	0.47711		24.6741	24.6087	-0.0653367	0.115211		24.8632	24.3243	24.6388	24.8461	24.4096	24.7665
sp|Q8BYI6|PCAT2_MOUSE Lysophosphatidylcholine acyltransferase 2 OS=Mus musculus GN=Lpcat2 PE=1 SV=1	Q8BYI6	PCAT2_MOUSE	12	12	29.796	0.897437		24.1635	24.3322	0.168647	0.704394		24.1935	24.3329	24.4701	24.0568	24.1267	24.3071
sp|Q8C0E2|VP26B_MOUSE Vacuolar protein sorting-associated protein 26B OS=Mus musculus GN=Vps26b PE=1 SV=1	Q8C0E2	VP26B_MOUSE	12	12	47.913	1.25555		24.4843	23.9323	-0.55204	1.31513	+	23.8108	23.7994	24.1868	24.2311	24.4723	24.7496
sp|Q91VJ4|STK38_MOUSE Serine/threonine-protein kinase 38 OS=Mus musculus GN=Stk38 PE=1 SV=1	Q91VJ4	STK38_MOUSE	12	12	49.296	0.531827		23.5175	23.8623	0.344787	0.885591		24.1822	23.6006	23.804	23.514	23.4116	23.6269
sp|Q99JW4|LIMS1_MOUSE LIM and senescent cell antigen-like-containing domain protein 1 OS=Mus musculus GN=Lims1 PE=1 SV=3	Q99JW4	LIMS1_MOUSE	9	12	26.133	0.37579		24.457	24.7046	0.2476	0.520773		24.9424	24.2958	24.8757	24.4769	24.5112	24.3829
sp|Q99LF4|RTCB_MOUSE tRNA-splicing ligase RtcB homolog OS=Mus musculus GN=Rtcb PE=1 SV=1	Q99LF4	RTCB_MOUSE	12	12	38.031	1.07516		23.4947	23.9085	0.41381	1.18277		23.6853	24.193	23.8473	23.4359	23.4178	23.6304
sp|Q9CQF9|PCYOX_MOUSE Prenylcysteine oxidase OS=Mus musculus GN=Pcyox1 PE=1 SV=1	Q9CQF9	PCYOX_MOUSE	12	12	55.76	1.21718		24.4096	24.6174	0.207707	0.724538		24.5098	24.6476	24.6947	24.2332	24.3598	24.6359
sp|Q9JJX6|P2RX4_MOUSE P2X purinoceptor 4 OS=Mus musculus GN=P2rx4 PE=1 SV=1	Q9JJX6	P2RX4_MOUSE	12	12	110.84	1.24656		28.2894	28.098	-0.19142	0.438007		28.1759	27.9748	28.1433	28.4391	28.4918	27.9373
sp|O70172|PI42A_MOUSE Phosphatidylinositol 5-phosphate 4-kinase type-2 alpha OS=Mus musculus GN=Pip4k2a PE=1 SV=1	O70172	PI42A_MOUSE	7	11	52.868	1.00981		23.4686	23.507	0.0383733	0.157225		23.605	23.3429	23.573	23.4033	23.4634	23.5391
sp|P13020|GELS_MOUSE Gelsolin OS=Mus musculus GN=Gsn PE=1 SV=3	P13020	GELS_MOUSE	11	11	126.17	1.08441		24.7349	24.9166	0.181663	0.368017		24.7747	25.0262	24.9488	24.5104	24.5762	25.1181
sp|P25444|RS2_MOUSE 40S ribosomal protein S2 OS=Mus musculus GN=Rps2 PE=1 SV=3	P25444	RS2_MOUSE	11	11	26.886	0.0871267		24.84	24.9638	0.123793	0.331312		24.907	24.8854	25.099	24.6915	24.7125	25.116
sp|P55194|3BP1_MOUSE SH3 domain-binding protein 1 OS=Mus musculus GN=Sh3bp1 PE=1 SV=2	P55194	3BP1_MOUSE	11	11	23.208	1.05752		22.4286	23.2458	0.817187	0.989555		23.8494	22.5832	23.3048	22.2012	22.4552	22.6293
sp|P60766|CDC42_MOUSE Cell division control protein 42 homolog OS=Mus musculus GN=Cdc42 PE=1 SV=2	P60766	CDC42_MOUSE	11	11	51.321	0.599767		27.8245	27.7861	-0.03845	0.0782564		27.9238	27.856	27.5785	27.6668	27.7091	28.0977
sp|P84078|ARF1_MOUSE ADP-ribosylation factor 1 OS=Mus musculus GN=Arf1 PE=1 SV=2;sp|P61205|ARF3_MOUSE ADP-ribosylation factor 3 OS=Mus musculus GN=Arf3 PE=2 SV=2;sp|Q8BSL7|ARF2_MOUSE ADP-ribosylation factor 2 OS=Mus musculus GN=Arf2 PE=1 SV=2	P84078	ARF1_MOUSE	7	11	82.881	0.615305		24.6702	25.0309	0.360733	1.42734	+	25.177	24.9471	24.9687	24.61	24.5498	24.8508
sp|P62827|RAN_MOUSE GTP-binding nuclear protein Ran OS=Mus musculus GN=Ran PE=1 SV=3	P62827	RAN_MOUSE	6	11	29.195	0.174646		24.2235	24.1143	-0.109257	0.465739		24.1612	23.9752	24.2064	24.079	24.3098	24.2818
sp|P63242|IF5A1_MOUSE Eukaryotic translation initiation factor 5A-1 OS=Mus musculus GN=Eif5a PE=1 SV=2	P63242	IF5A1_MOUSE	11	11	45.868	0.165023		25.0328	25.1701	0.137287	0.431705		25.262	24.9946	25.2538	25.1192	24.8259	25.1534
sp|Q61510|TRI25_MOUSE E3 ubiquitin/ISG15 ligase TRIM25 OS=Mus musculus GN=Trim25 PE=1 SV=2	Q61510	TRI25_MOUSE	11	11	22.654	1.14601		22.9292	23.5102	0.581007	2.01462	+	23.3515	23.45	23.7292	23.035	22.8671	22.8856
sp|Q6PGL7|WASC2_MOUSE WASH complex subunit 2 OS=Mus musculus GN=Washc2 PE=1 SV=1	Q6PGL7	WASC2_MOUSE	11	11	30.853	0.915671		22.689	22.4364	-0.252577	0.717923		22.4623	22.1765	22.6704	22.5461	22.7891	22.7317
sp|Q80UG5|SEPT9_MOUSE Septin-9 OS=Mus musculus GN=Sept9 PE=1 SV=1	Q80UG5	SEPT9_MOUSE	11	11	32.057	0.843428		23.7858	23.6579	-0.12799	0.15932		23.7463	23.6097	23.6175	23.3582	23.6399	24.3594
sp|Q80ZJ1|RAP2A_MOUSE Ras-related protein Rap-2a OS=Mus musculus GN=Rap2a PE=1 SV=2	Q80ZJ1	RAP2A_MOUSE	10	11	84.759	0.776278		26.8427	26.3399	-0.50276	1.42687	+	26.4327	26.328	26.2592	26.6366	26.7429	27.1486
sp|Q8BT60|CPNE3_MOUSE Copine-3 OS=Mus musculus GN=Cpne3 PE=1 SV=2	Q8BT60	CPNE3_MOUSE	9	11	31.657	0.781195		24.8435	25.1918	0.34829	1.10405		25.1405	25.1182	25.3167	24.7896	24.6424	25.0985
sp|Q8BUK6|HOOK3_MOUSE Protein Hook homolog 3 OS=Mus musculus GN=Hook3 PE=1 SV=2	Q8BUK6	HOOK3_MOUSE	11	11	26.539	0.998857		20.8821	21.6136	0.731553	0.76254		22.0192	20.8398	21.9819	20.5683	20.7918	21.2861
sp|Q920I9|WDR7_MOUSE WD repeat-containing protein 7 OS=Mus musculus GN=Wdr7 PE=1 SV=3	Q920I9	WDR7_MOUSE	11	11	52.644	0.800918		22.7723	22.9209	0.148547	0.288275		23.1184	22.843	22.8012	23.1054	22.475	22.7366
sp|Q9CQE5|RGS10_MOUSE Regulator of G-protein signaling 10 OS=Mus musculus GN=Rgs10 PE=1 SV=1	Q9CQE5	RGS10_MOUSE	11	11	88.143	0.415023		25.3501	25.5417	0.191523	0.604612		25.5667	25.407	25.6513	25.1073	25.4428	25.5003
sp|Q9D771|TM206_MOUSE Transmembrane protein 206 OS=Mus musculus GN=Tmem206 PE=1 SV=1	Q9D771	TM206_MOUSE	11	11	75.968	0.716429		27.3814	26.7473	-0.634083	1.92249	+	26.6906	26.5997	26.9516	27.4783	27.4836	27.1822
sp|Q9DB05|SNAA_MOUSE Alpha-soluble NSF attachment protein OS=Mus musculus GN=Napa PE=1 SV=1	Q9DB05	SNAA_MOUSE	11	11	101.97	1.02983		24.0933	23.6959	-0.397397	0.584913		23.9722	23.1608	23.9548	23.8647	24.0607	24.3547
sp|Q9DBS1|TMM43_MOUSE Transmembrane protein 43 OS=Mus musculus GN=Tmem43 PE=1 SV=1	Q9DBS1	TMM43_MOUSE	11	11	65.532	0.435796		24.094	24.4161	0.322073	1.45896	+	24.3701	24.2913	24.5869	24.1639	23.9926	24.1256
sp|Q9EP71|RAI14_MOUSE Ankycorbin OS=Mus musculus GN=Rai14 PE=1 SV=1	Q9EP71	RAI14_MOUSE	11	11	25.845	0.547909		22.0797	22.0896	0.00997	0.0407384		22.1337	22.0062	22.129	22.0195	22.2232	21.9963
sp|Q9ET01|PYGL_MOUSE Glycogen phosphorylase, liver form OS=Mus musculus GN=Pygl PE=1 SV=4	Q9ET01	PYGL_MOUSE	9	11	15.567	0.439101		22.4202	22.623	0.20277	1.85827	+	22.705	22.6205	22.5434	22.4148	22.4008	22.4449
sp|Q9JHK5|PLEK_MOUSE Pleckstrin OS=Mus musculus GN=Plek PE=1 SV=1	Q9JHK5	PLEK_MOUSE	11	11	140	0.0620296		25.9833	26.2732	0.2899	1.22786		26.2294	26.458	26.1322	25.8785	26.0096	26.0618
sp|Q9Z2U0|PSA7_MOUSE Proteasome subunit alpha type-7 OS=Mus musculus GN=Psma7 PE=1 SV=1	Q9Z2U0	PSA7_MOUSE	11	11	54.238	0.206464		23.486	23.3581	-0.12791	0.45989		23.343	23.4799	23.2513	23.3709	23.4017	23.6853
sp|P31996|CD68_MOUSE Macrosialin OS=Mus musculus GN=Cd68 PE=1 SV=1	P31996	CD68_MOUSE	10	10	168.29	0.356264		31.3974	30.9493	-0.448073	0.751855		31.066	30.7323	31.0497	31.6895	31.6057	30.8971
sp|P70122|SBDS_MOUSE Ribosome maturation protein SBDS OS=Mus musculus GN=Sbds PE=1 SV=4	P70122	SBDS_MOUSE	10	10	18.326	1.04069		23.8473	23.9801	0.132863	0.320071		23.909	23.8208	24.2106	23.7162	23.7334	24.0922
sp|P98197|AT11A_MOUSE Probable phospholipid-transporting ATPase IH OS=Mus musculus GN=Atp11a PE=1 SV=1	P98197	AT11A_MOUSE	10	10	19.939	0.61632		23.0296	22.7515	-0.27809	0.359915		22.4301	22.7568	23.0678	22.513	23.1913	23.3846
sp|Q3UPF5|ZCCHV_MOUSE Zinc finger CCCH-type antiviral protein 1 OS=Mus musculus GN=Zc3hav1 PE=1 SV=1	Q3UPF5	ZCCHV_MOUSE	10	10	33.212	0.581492		23.0005	23.3193	0.31886	0.582503		23.2523	23.2857	23.42	22.936	22.6231	23.4423
sp|Q61316|HSP74_MOUSE Heat shock 70 kDa protein 4 OS=Mus musculus GN=Hspa4 PE=1 SV=1	Q61316	HSP74_MOUSE	10	10	30.677	1.10378		22.5989	22.0483	-0.550653	1.18199		22.069	21.9481	22.1278	22.3747	22.3983	23.0238
sp|Q7TMK9|HNRPQ_MOUSE Heterogeneous nuclear ribonucleoprotein Q OS=Mus musculus GN=Syncrip PE=1 SV=2	Q7TMK9	HNRPQ_MOUSE	10	10	29.513	0.834862		22.6048	22.1799	-0.424942	1.14973		22.0678	NaN	22.2919	22.5318	22.804	22.4786
sp|Q80TL7|MON2_MOUSE Protein MON2 homolog OS=Mus musculus GN=Mon2 PE=1 SV=2	Q80TL7	MON2_MOUSE	10	10	14.123	0.810271		21.7056	22.007	0.301327	0.859468		22.1146	21.8525	22.0538	NaN	21.5583	21.853
sp|Q80WQ6|RHDF2_MOUSE Inactive rhomboid protein 2 OS=Mus musculus GN=Rhbdf2 PE=1 SV=1	Q80WQ6	RHDF2_MOUSE	10	10	27.369	1.08608		22.7618	22.6	-0.161787	0.288387		22.9205	22.4549	22.4246	22.791	23.0232	22.4712
sp|Q8BN82|S17A5_MOUSE Sialin OS=Mus musculus GN=Slc17a5 PE=1 SV=2	Q8BN82	S17A5_MOUSE	10	10	321.91	1.07136		25.9352	25.4685	-0.466653	1.99579	+	25.4763	25.343	25.5863	25.9749	26.0376	25.793
sp|Q8CI59|STEA3_MOUSE Metalloreductase STEAP3 OS=Mus musculus GN=Steap3 PE=1 SV=1	Q8CI59	STEA3_MOUSE	10	10	22.31	1.0869		23.8301	23.1684	-0.661617	1.1177		23.6639	23.1005	22.7409	23.9285	23.6874	23.8743
sp|Q8VDV3|R3GEF_MOUSE Guanine nucleotide exchange factor for Rab-3A OS=Mus musculus GN=Rab3il1 PE=1 SV=1	Q8VDV3	R3GEF_MOUSE	10	10	82.544	1.19888		23.6482	24.0326	0.38448	1.27683		24.2371	23.8422	24.0186	23.595	23.5384	23.8111
sp|Q9CWZ7|SNAG_MOUSE Gamma-soluble NSF attachment protein OS=Mus musculus GN=Napg PE=1 SV=1	Q9CWZ7	SNAG_MOUSE	10	10	23.17	0.78434		23.2134	22.76	-0.45343	0.903864		22.8684	22.5628	22.8488	22.9213	23.0929	23.6261
sp|Q9CXT7|TM192_MOUSE Transmembrane protein 192 OS=Mus musculus GN=Tmem192 PE=1 SV=1	Q9CXT7	TM192_MOUSE	10	10	37.665	0.895933		24.7305	24.3059	-0.42457	1.2942		24.1093	24.277	24.5314	24.6592	24.618	24.9143
sp|Q9D7N9|APMAP_MOUSE Adipocyte plasma membrane-associated protein OS=Mus musculus GN=Apmap PE=1 SV=1	Q9D7N9	APMAP_MOUSE	10	10	25.718	0.165876		22.6378	22.7483	0.110517	0.198058		22.752	22.5292	22.9636	22.6671	22.3225	22.9238
sp|Q9JII6|AK1A1_MOUSE Alcohol dehydrogenase [NADP(+)] OS=Mus musculus GN=Akr1a1 PE=1 SV=3	Q9JII6	AK1A1_MOUSE	10	10	50.931	0.726391		23.6599	23.3032	-0.356747	0.922539		23.4334	23.1405	23.3357	23.3736	23.684	23.9222
sp|Q9QY76|VAPB_MOUSE Vesicle-associated membrane protein-associated protein B OS=Mus musculus GN=Vapb PE=1 SV=3	Q9QY76	VAPB_MOUSE	10	10	16.848	0.542304		24.9386	24.9222	-0.0163933	0.0366799		24.9694	24.9404	24.8568	24.9374	24.6835	25.1949
sp|Q9R0P5|DEST_MOUSE Destrin OS=Mus musculus GN=Dstn PE=1 SV=3	Q9R0P5	DEST_MOUSE	10	10	22.438	0.833414		23.9719	23.6355	-0.336393	0.903659		23.9393	23.432	23.5352	23.817	24.0242	24.0744
sp|Q9WU81|G6PT3_MOUSE Glucose-6-phosphate exchanger SLC37A2 OS=Mus musculus GN=Slc37a2 PE=1 SV=1	Q9WU81	G6PT3_MOUSE	10	10	108.29	1.19192		28.4486	28.072	-0.376677	1.16382		28.0247	28.2295	27.9616	28.4023	28.6915	28.2521
sp|O08599|STXB1_MOUSE Syntaxin-binding protein 1 OS=Mus musculus GN=Stxbp1 PE=1 SV=2	O08599	STXB1_MOUSE	9	9	14.561	0.547304		21.8595	21.7742	-0.0853533	0.223978		21.7041	21.6411	21.9772	21.7041	21.809	22.0654
sp|O08795|GLU2B_MOUSE Glucosidase 2 subunit beta OS=Mus musculus GN=Prkcsh PE=1 SV=1	O08795	GLU2B_MOUSE	9	9	30.035	0.56583		23.0391	23.4737	0.434593	0.752984		23.8288	23.0562	23.536	23.0431	23.2797	22.7945
sp|O35744|CHIL3_MOUSE Chitinase-like protein 3 OS=Mus musculus GN=Chil3 PE=1 SV=2	O35744	CHIL3_MOUSE	9	9	42.879	1.19608		23.3634	22.8643	-0.499013	1.25522		22.9747	22.9349	22.6835	23.1112	23.6679	23.3111
sp|O88839|ADA15_MOUSE Disintegrin and metalloproteinase domain-containing protein 15 OS=Mus musculus GN=Adam15 PE=1 SV=2	O88839	ADA15_MOUSE	9	9	17.062	0.294725		22.3505	22.1755	-0.175002	0.417381		22.3355	21.9875	22.2035	22.4989	22.2021	NaN
sp|P06745|G6PI_MOUSE Glucose-6-phosphate isomerase OS=Mus musculus GN=Gpi PE=1 SV=4;	P06745	G6PI_MOUSE	9	9	29.947	0.963449		23.0433	22.5966	-0.446657	2.25765	+	22.5574	22.5609	22.6716	22.9824	22.9589	23.1886
sp|P14206|RSSA_MOUSE 40S ribosomal protein SA OS=Mus musculus GN=Rpsa PE=1 SV=4	P14206	RSSA_MOUSE	9	9	62.362	0.43816		23.314	23.0059	-0.308113	0.49608		22.6406	23.3624	23.0148	23.023	23.2967	23.6224
sp|P35293|RAB18_MOUSE Ras-related protein Rab-18 OS=Mus musculus GN=Rab18 PE=1 SV=2	P35293	RAB18_MOUSE	9	9	33.108	0.670614		23.7638	23.4267	-0.337067	1.13987		23.5059	23.4961	23.2781	23.9988	23.6491	23.6434
sp|P39749|FEN1_MOUSE Flap endonuclease 1 OS=Mus musculus GN=Fen1 PE=1 SV=1	P39749	FEN1_MOUSE	9	9	18.186	1.06492		22.9737	23.221	0.247287	0.67979		23.2068	22.9819	23.4743	22.8055	23.0557	23.0599
sp|P49710|HCLS1_MOUSE Hematopoietic lineage cell-specific protein OS=Mus musculus GN=Hcls1 PE=1 SV=2	P49710	HCLS1_MOUSE	9	9	17.617	0.855271		23.1505	23.3459	0.19544	0.42829		23.2631	23.1683	23.6064	22.8676	23.3233	23.2605
sp|P53026|RL10A_MOUSE 60S ribosomal protein L10a OS=Mus musculus GN=Rpl10a PE=1 SV=3	P53026	RL10A_MOUSE	9	9	20.919	0.635021		25.0711	25.1921	0.12096	0.235592		25.0949	25.1042	25.3772	24.9421	24.8457	25.4255
sp|P62301|RS13_MOUSE 40S ribosomal protein S13 OS=Mus musculus GN=Rps13 PE=1 SV=2	P62301	RS13_MOUSE	9	9	23.162	1.04244		22.4362	23.3918	0.95558	2.14183	+	23.2878	23.3396	23.5479	22.7542	22.3889	22.1655
sp|P97351|RS3A_MOUSE 40S ribosomal protein S3a OS=Mus musculus GN=Rps3a PE=1 SV=3	P97351	RS3A_MOUSE	9	9	22.663	0.547472		23.7207	24.1488	0.428143	0.765832		23.6515	24.5081	24.2869	23.6862	23.737	23.7389
sp|Q3U2S8|HVCN1_MOUSE Voltage-gated hydrogen channel 1 OS=Mus musculus GN=Hvcn1 PE=1 SV=2	Q3U2S8	HVCN1_MOUSE	9	9	225.92	1.21398		25.9963	25.6139	-0.382397	1.2831		25.7052	25.4927	25.6438	25.8433	25.9022	26.2433
sp|Q62422|OSTF1_MOUSE Osteoclast-stimulating factor 1 OS=Mus musculus GN=Ostf1 PE=1 SV=2	Q62422	OSTF1_MOUSE	9	9	87.173	1.23827		25.5182	25.8601	0.341907	1.12462		25.922	25.7105	25.9478	25.3846	25.409	25.761
sp|Q63850|NUP62_MOUSE Nuclear pore glycoprotein p62 OS=Mus musculus GN=Nup62 PE=1 SV=2	Q63850	NUP62_MOUSE	9	9	24.287	0.897826		22.233	22.3302	0.0972467	0.138075		21.9828	22.3356	22.6724	21.8976	22.3994	22.402
sp|Q64727|VINC_MOUSE Vinculin OS=Mus musculus GN=Vcl PE=1 SV=4	Q64727	VINC_MOUSE	9	9	24.273	0.892828		21.7577	22.3453	0.587627	1.21382		21.9958	22.4459	22.5943	21.7508	21.5202	22.0021
sp|Q6A028|SWP70_MOUSE Switch-associated protein 70 OS=Mus musculus GN=Swap70 PE=1 SV=2	Q6A028	SWP70_MOUSE	9	9	22.087	0.134307		22.1917	22.4999	0.308142	0.299837		21.9666	23.0465	22.4865	22.2413	NaN	22.1422
sp|Q6P5F7|TTYH3_MOUSE Protein tweety homolog 3 OS=Mus musculus GN=Ttyh3 PE=1 SV=1	Q6P5F7	TTYH3_MOUSE	9	9	40.647	0.475313		24.09	23.7637	-0.326303	0.928091		23.7005	24.021	23.5698	24.2544	23.9251	24.0906
sp|Q8BJ48|NAGPA_MOUSE N-acetylglucosamine-1-phosphodiester alpha-N-acetylglucosaminidase OS=Mus musculus GN=Nagpa PE=1 SV=2	Q8BJ48	NAGPA_MOUSE	9	9	32.125	0.664588		23.013	22.8568	-0.156193	0.29159		22.7347	22.939	22.8966	23.421	22.8755	22.7423
sp|Q8BMQ8|MON1B_MOUSE Vacuolar fusion protein MON1 homolog B OS=Mus musculus GN=Mon1b PE=2 SV=1	Q8BMQ8	MON1B_MOUSE	9	9	35.128	1.20853		23.2617	23.1576	-0.104063	0.2537		23.0456	23.2601	23.1671	23.2849	22.9901	23.51
sp|Q8BYK6|YTHD3_MOUSE YTH domain-containing family protein 3 OS=Mus musculus GN=Ythdf3 PE=1 SV=2	Q8BYK6	YTHD3_MOUSE	5	9	20.398	1.11055		22.4105	22.4596	0.0490833	0.100435		22.6489	22.5269	22.2029	22.3842	22.2269	22.6203
sp|Q8CDG3|VCIP1_MOUSE Deubiquitinating protein VCIP135 OS=Mus musculus GN=Vcpip1 PE=1 SV=1	Q8CDG3	VCIP1_MOUSE	9	9	11.685	0.504046		20.8234	20.9645	0.141103	0.335505		21.1172	20.8835	20.8929	20.5864	20.7667	21.1172
sp|Q8CG76|ARK72_MOUSE Aflatoxin B1 aldehyde reductase member 2 OS=Mus musculus GN=Akr7a2 PE=1 SV=3	Q8CG76	ARK72_MOUSE	9	9	45.009	0.229477		23.6027	23.7473	0.14462	0.248473		23.767	23.7841	23.6908	23.236	23.5493	24.0227
sp|Q8CGC7|SYEP_MOUSE Bifunctional glutamate/proline--tRNA ligase OS=Mus musculus GN=Eprs PE=1 SV=4	Q8CGC7	SYEP_MOUSE	9	9	21.372	0.633529		21.4899	22.062	0.572073	0.80175		21.7447	22.5384	21.9028	21.0528	21.7898	21.627
sp|Q8CH02|SUGP1_MOUSE SURP and G-patch domain-containing protein 1 OS=Mus musculus GN=Sugp1 PE=1 SV=1	Q8CH02	SUGP1_MOUSE	9	9	29.171	0.438529		21.9791	21.889	-0.09007	0.30522		21.7953	21.843	22.0287	21.7891	22.1064	22.0417
sp|Q91VR5|DDX1_MOUSE ATP-dependent RNA helicase DDX1 OS=Mus musculus GN=Ddx1 PE=1 SV=1	Q91VR5	DDX1_MOUSE	9	9	28.424	0.385823		22.2674	22.9746	0.707203	2.04835	+	23.0363	22.7506	23.1367	22.1594	22.1889	22.4537
sp|Q99KW9|TIP_MOUSE T-cell immunomodulatory protein OS=Mus musculus GN=Itfg1 PE=1 SV=2	Q99KW9	TIP_MOUSE	9	9	25.506	0.760868		23.176	22.8223	-0.353733	0.703197		23.2053	22.5678	22.6938	23.3258	22.9363	23.266
sp|Q9CXW4|RL11_MOUSE 60S ribosomal protein L11 OS=Mus musculus GN=Rpl11 PE=1 SV=4	Q9CXW4	RL11_MOUSE	9	9	24.187	0.53961		25.5812	25.6525	0.0712333	0.206913		25.6905	25.7249	25.542	25.341	25.7223	25.6805
sp|Q9D2N9|VP33A_MOUSE Vacuolar protein sorting-associated protein 33A OS=Mus musculus GN=Vps33a PE=1 SV=2	Q9D2N9	VP33A_MOUSE	9	9	26.437	1.11325		22.8575	23.1575	0.299993	0.595214		23.1773	22.8956	23.3996	22.6768	22.6947	23.2011
sp|Q9D7H3|RTCA_MOUSE RNA 3-terminal phosphate cyclase OS=Mus musculus GN=RtcA PE=1 SV=2	Q9D7H3	RTCA_MOUSE	9	9	14.494	0.501035		23.2962	23.2652	-0.03094	0.0393645		23.573	23.1334	23.0892	23.1228	23.0365	23.7291
sp|Q9ESP1|SDF2L_MOUSE Stromal cell-derived factor 2-like protein 1 OS=Mus musculus GN=Sdf2l1 PE=1 SV=2	Q9ESP1	SDF2L_MOUSE	9	9	58.026	0.165288		22.9061	23.036	0.129823	0.198592		23.0229	23.406	22.679	22.6333	23.0841	23.0011
sp|Q9QWR8|NAGAB_MOUSE Alpha-N-acetylgalactosaminidase OS=Mus musculus GN=Naga PE=1 SV=2	Q9QWR8	NAGAB_MOUSE	9	9	22.456	1.03827		22.8614	21.6195	-1.24195	0.890839		NaN	21.2862	21.9528	23.1742	23.3797	22.0304
sp|Q9QZS3|NUMB_MOUSE Protein numb homolog OS=Mus musculus GN=Numb PE=1 SV=1	Q9QZS3	NUMB_MOUSE	8	9	17.078	0.172554		23.0205	22.637	-0.383403	0.395873		21.9482	23.1164	22.8466	22.6779	23.3928	22.9906
sp|Q9WVE8|PACN2_MOUSE Protein kinase C and casein kinase substrate in neurons protein 2 OS=Mus musculus GN=Pacsin2 PE=1 SV=1	Q9WVE8	PACN2_MOUSE	9	9	21.541	0.499919		22.8609	22.6703	-0.190513	0.583829		22.6722	22.752	22.5868	22.5875	23.0237	22.9714
sp|O08585|CLCA_MOUSE Clathrin light chain A OS=Mus musculus GN=Clta PE=1 SV=2	O08585	CLCA_MOUSE	8	8	12.753	0.610966		23.3575	23.2345	-0.123078	0.796688		23.2213	23.1705	23.3116	NaN	23.3049	23.4102
sp|O35887|CALU_MOUSE Calumenin OS=Mus musculus GN=Calu PE=1 SV=1	O35887	CALU_MOUSE	8	8	24.296	0.771711		22.7765	23.0192	0.2427	0.667006		23.1854	22.6906	23.1816	22.8044	22.7726	22.7524
sp|O54782|MA2B2_MOUSE Epididymis-specific alpha-mannosidase OS=Mus musculus GN=Man2b2 PE=1 SV=2	O54782	MA2B2_MOUSE	8	8	32.858	1.18051		22.3968	21.9306	-0.4662	0.788336		NaN	22.0739	21.7872	22.0746	22.4276	22.6881
sp|O88512|AP1G2_MOUSE AP-1 complex subunit gamma-like 2 OS=Mus musculus GN=Ap1g2 PE=1 SV=2	O88512	AP1G2_MOUSE	8	8	16.706	0.446265		21.1904	21.0372	-0.153218	0.805378		21.025	21.003	21.0835	NaN	21.2914	21.0893
sp|O89116|VTI1A_MOUSE Vesicle transport through interaction with t-SNAREs homolog 1A OS=Mus musculus GN=Vti1a PE=1 SV=1	O89116	VTI1A_MOUSE	8	8	60.222	0.314716		23.5472	22.6804	-0.866805	0.506107		22.0935	NaN	23.2673	23.8175	23.2768	NaN
sp|P16045|LEG1_MOUSE Galectin-1 OS=Mus musculus GN=Lgals1 PE=1 SV=3	P16045	LEG1_MOUSE	8	8	22.5	0.515496		23.7936	24.3503	0.55679	1.41759	+	24.3266	24.0669	24.6575	23.7375	23.7198	23.9233
sp|P26954|IL3B2_MOUSE Interleukin-3 receptor class 2 subunit beta OS=Mus musculus GN=Csf2rb2 PE=1 SV=1	P26954	IL3B2_MOUSE	4	8	13.478	1.18712		21.9045	21.8592	-0.04534	0.0455431		21.742	21.7424	22.0931	21.5723	21.5978	22.5435
sp|P27600|GNA12_MOUSE Guanine nucleotide-binding protein subunit alpha-12 OS=Mus musculus GN=Gna12 PE=1 SV=3	P27600	GNA12_MOUSE	8	8	9.9563	0.522463		22.5853	22.2932	-0.292053	0.917793		22.2013	22.2844	22.394	22.328	22.6287	22.7991
sp|P45952|ACADM_MOUSE Medium-chain specific acyl-CoA dehydrogenase, mitochondrial OS=Mus musculus GN=Acadm PE=1 SV=1	P45952	ACADM_MOUSE	8	8	13.876	0.792256		20.9967	22.3376	1.34093	1.13474		22.5284	21.6692	22.8152	20.7036	NaN	21.2897
sp|P46467|VPS4B_MOUSE Vacuolar protein sorting-associated protein 4B OS=Mus musculus GN=Vps4b PE=1 SV=2	P46467	VPS4B_MOUSE	6	8	35.226	0.453985		23.7743	23.7272	-0.0471733	0.0818959		23.7174	23.7716	23.6924	23.372	23.9394	24.0116
sp|P47740|AL3A2_MOUSE Fatty aldehyde dehydrogenase OS=Mus musculus GN=Aldh3a2 PE=1 SV=2	P47740	AL3A2_MOUSE	7	8	14.105	0.027038		22.3631	22.4307	0.0675567	0.222309		22.5486	22.3513	22.3922	22.4204	22.1645	22.5045
sp|P47753|CAZA1_MOUSE F-actin-capping protein subunit alpha-1 OS=Mus musculus GN=Capza1 PE=1 SV=4	P47753	CAZA1_MOUSE	8	8	65.261	0.288491		23.4545	23.272	-0.182527	0.587203		23.2598	23.4463	23.1098	23.3009	23.4234	23.6392
sp|P47758|SRPRB_MOUSE Signal recognition particle receptor subunit beta OS=Mus musculus GN=Srprb PE=1 SV=1	P47758	SRPRB_MOUSE	8	8	24.736	0.0250061		22.4817	22.5613	0.07964	0.162227		22.6885	22.4646	22.531	22.8058	22.219	22.4203
sp|P62331|ARF6_MOUSE ADP-ribosylation factor 6 OS=Mus musculus GN=Arf6 PE=1 SV=2	P62331	ARF6_MOUSE	8	8	70.033	0.199218		27.0172	26.6529	-0.36437	0.515792		26.7754	26.3266	26.8566	26.6557	26.8684	27.5276
sp|P63101|1433Z_MOUSE 14-3-3 protein zeta/delta OS=Mus musculus GN=Ywhaz PE=1 SV=1	P63101	1433Z_MOUSE	7	8	34.099	0.752631		24.0954	23.8537	-0.241677	0.447718		24.0161	23.7477	23.7974	23.7246	24.0852	24.4763
sp|P97447|FHL1_MOUSE Four and a half LIM domains protein 1 OS=Mus musculus GN=Fhl1 PE=1 SV=3	P97447	FHL1_MOUSE	8	8	77.514	0.948858		24.7797	24.3522	-0.427502	1.19399		24.5094	24.1401	24.407	24.8392	24.7202	NaN
sp|P97465|DOK1_MOUSE Docking protein 1 OS=Mus musculus GN=Dok1 PE=1 SV=2	P97465	DOK1_MOUSE	8	8	22.153	0.286227		22.3276	22.5995	0.27197	0.275106		22.3537	22.715	22.7299	22.7053	21.573	22.7043
sp|Q02105|C1QC_MOUSE Complement C1q subcomponent subunit C OS=Mus musculus GN=C1qc PE=1 SV=2	Q02105	C1QC_MOUSE	8	8	43.671	0.732428		25.9351	25.9417	0.00665667	0.01275		25.9334	25.7405	26.1513	25.6856	26.0422	26.0774
sp|Q3TSG4|ALKB5_MOUSE RNA demethylase ALKBH5 OS=Mus musculus GN=Alkbh5 PE=1 SV=2	Q3TSG4	ALKB5_MOUSE	8	8	28.898	0.391015		22.7246	22.999	0.274367	0.316056		23.0696	22.4	23.5273	22.9236	22.4596	22.7905
sp|Q60865|CAPR1_MOUSE Caprin-1 OS=Mus musculus GN=Caprin1 PE=1 SV=2	Q60865	CAPR1_MOUSE	8	8	48.07	1.21796		23.9103	24.1775	0.267253	1.1939		24.0724	24.3447	24.1155	23.7887	23.9975	23.9447
sp|Q61124|CLN3_MOUSE Battenin OS=Mus musculus GN=Cln3 PE=1 SV=2	Q61124	CLN3_MOUSE	8	8	54.59	0.947237		24.9325	24.543	-0.389453	1.52224	+	24.3916	24.7137	24.5237	24.8847	24.8383	25.0745
sp|Q61335|BAP31_MOUSE B-cell receptor-associated protein 31 OS=Mus musculus GN=Bcap31 PE=1 SV=4	Q61335	BAP31_MOUSE	8	8	26.884	1.02825		23.8558	23.6087	-0.247097	0.516256		23.5927	23.2744	23.9588	23.9962	23.7701	23.801
sp|Q61599|GDIR2_MOUSE Rho GDP-dissociation inhibitor 2 OS=Mus musculus GN=Arhgdib PE=1 SV=3	Q61599	GDIR2_MOUSE	8	8	30.842	1.17661		22.8035	23.1344	0.33096	0.731341		23.4791	23.1434	22.7808	22.751	22.7599	22.8995
sp|Q61937|NPM_MOUSE Nucleophosmin OS=Mus musculus GN=Npm1 PE=1 SV=1	Q61937	NPM_MOUSE	8	8	16.737	0.00217184		23.3934	23.3689	-0.0244867	0.062366		23.3397	23.539	23.2281	23.266	23.5943	23.3199
sp|Q80XI3|IF4G3_MOUSE Eukaryotic translation initiation factor 4 gamma 3 OS=Mus musculus GN=Eif4g3 PE=1 SV=2	Q80XI3	IF4G3_MOUSE	8	8	17.864	0.541977		21.3296	21.3662	0.0365633	0.087897		21.4073	21.2978	21.3935	21.0455	21.4338	21.5095
sp|Q8BFZ9|ERLN2_MOUSE Erlin-2 OS=Mus musculus GN=Erlin2 PE=1 SV=1	Q8BFZ9	ERLN2_MOUSE	4	8	33.73	1.08079		23.6407	24.0298	0.389027	1.21244		23.9638	24.0361	24.0895	23.652	23.3819	23.8884
sp|Q8BXZ1|TMX3_MOUSE Protein disulfide-isomerase TMX3 OS=Mus musculus GN=Tmx3 PE=1 SV=2	Q8BXZ1	TMX3_MOUSE	8	8	42.501	0.742797		22.7076	22.8769	0.169237	0.433566		23.0281	22.7562	22.8464	22.9496	22.4428	22.7306
sp|Q8C0Z1|F234A_MOUSE Protein FAM234A OS=Mus musculus GN=Fam234a PE=1 SV=1	Q8C0Z1	F234A_MOUSE	8	8	37.31	0.858456		23.7389	23.5333	-0.20562	0.615061		23.4773	23.6838	23.4389	23.6465	23.5758	23.9946
sp|Q8QZY9|SF3B4_MOUSE Splicing factor 3B subunit 4 OS=Mus musculus GN=Sf3b4 PE=1 SV=1	Q8QZY9	SF3B4_MOUSE	8	8	43.483	1.2015		24.0928	24.0289	-0.06398	0.11801		24.0674	23.9316	24.0876	24.3406	23.7167	24.2212
sp|Q8R016|BLMH_MOUSE Bleomycin hydrolase OS=Mus musculus GN=Blmh PE=1 SV=1	Q8R016	BLMH_MOUSE	8	8	22.156	0.255635		22.4085	22.4142	0.00571	0.00535106		22.1253	22.9295	22.1876	22.1961	22.1502	22.879
sp|Q8R0G7|SPNS1_MOUSE Protein spinster homolog 1 OS=Mus musculus GN=Spns1 PE=2 SV=1	Q8R0G7	SPNS1_MOUSE	8	8	109.09	1.09174		25.8588	25.2018	-0.656993	2.29645	+	25.0766	25.1856	25.3431	25.9049	25.6873	25.9842
sp|Q8R574|KPRB_MOUSE Phosphoribosyl pyrophosphate synthase-associated protein 2 OS=Mus musculus GN=Prpsap2 PE=1 SV=1	Q8R574	KPRB_MOUSE	7	8	30.371	0.911461		22.704	23.114	0.409978	1.14023		23.0901	23.0533	23.1987	22.8914	NaN	22.5167
sp|Q8R5A6|TB22A_MOUSE TBC1 domain family member 22A OS=Mus musculus GN=Tbc1d22a PE=1 SV=3	Q8R5A6	TB22A_MOUSE	8	8	12.811	0.55383		21.691	22.2073	0.516263	1.31853	+	22.133	22.1034	22.3853	21.5528	21.5101	22.0101
sp|Q9CQW1|YKT6_MOUSE Synaptobrevin homolog YKT6 OS=Mus musculus GN=Ykt6 PE=1 SV=1	Q9CQW1	YKT6_MOUSE	8	8	30.776	0.638027		23.4018	23.5871	0.185373	0.344589		23.836	23.2811	23.6444	23.1012	23.5943	23.5098
sp|Q9CX00|IST1_MOUSE IST1 homolog OS=Mus musculus GN=Ist1 PE=1 SV=1	Q9CX00	IST1_MOUSE	8	8	22.036	0.391793		23.9883	24.0797	0.0914333	0.279364		24.0432	24.0653	24.1307	23.7869	23.9494	24.2286
sp|Q9D1G5|LRC57_MOUSE Leucine-rich repeat-containing protein 57 OS=Mus musculus GN=Lrrc57 PE=1 SV=1	Q9D1G5	LRC57_MOUSE	8	8	18.234	1.13605		23.0612	22.3976	-0.663687	1.33098	+	22.4556	22.6728	22.0643	22.974	22.8547	23.355
sp|Q9DCW4|ETFB_MOUSE Electron transfer flavoprotein subunit beta OS=Mus musculus GN=Etfb PE=1 SV=3	Q9DCW4	ETFB_MOUSE	8	8	14.562	1.10997		22.067	23.0285	0.961472	1.03196		23.1576	22.6338	23.2942	NaN	21.6682	22.4659
sp|Q9JHJ3|GLMP_MOUSE Glycosylated lysosomal membrane protein OS=Mus musculus GN=Glmp PE=1 SV=1	Q9JHJ3	GLMP_MOUSE	8	8	56.677	1.06648		27.4468	26.8619	-0.584873	1.18424		27.2508	26.5982	26.7369	27.3546	27.3002	27.6856
sp|Q9JM96|BORG4_MOUSE Cdc42 effector protein 4 OS=Mus musculus GN=Cdc42ep4 PE=1 SV=1	Q9JM96	BORG4_MOUSE	8	8	27.468	1.12446		21.9523	21.7291	-0.22315	0.48433		22.0398	21.5064	21.6412	21.7558	21.9298	22.1713
sp|Q9QYI3|DNJC7_MOUSE DnaJ homolog subfamily C member 7 OS=Mus musculus GN=Dnajc7 PE=1 SV=2	Q9QYI3	DNJC7_MOUSE	8	8	22.182	0.72065		21.4003	21.731	0.330703	0.24237		NaN	21.2534	22.2085	20.8683	21.4366	21.8959
sp|O08709|PRDX6_MOUSE Peroxiredoxin-6 OS=Mus musculus GN=Prdx6 PE=1 SV=3	O08709	PRDX6_MOUSE	7	7	31.483	0.920632		23.8085	23.4054	-0.40313	0.837038		23.7635	23.12	23.3325	23.5832	23.8561	23.9861
sp|O35682|MYADM_MOUSE Myeloid-associated differentiation marker OS=Mus musculus GN=Myadm PE=1 SV=2	O35682	MYADM_MOUSE	7	7	31.904	1.06482		25.0707	24.5475	-0.523207	0.956244		24.5296	24.283	24.8298	24.6761	25.1972	25.3388
sp|O35955|PSB10_MOUSE Proteasome subunit beta type-10 OS=Mus musculus GN=Psmb10 PE=1 SV=1	O35955	PSB10_MOUSE	7	7	23.731	0.00752239		23.4401	23.3659	-0.0742733	0.113966		23.3194	23.3153	23.4629	23.1416	23.8959	23.2829
sp|P17225|PTBP1_MOUSE Polypyrimidine tract-binding protein 1 OS=Mus musculus GN=Ptbp1 PE=1 SV=2	P17225	PTBP1_MOUSE	5	7	41.418	0.964084		23.0717	23.3743	0.302623	1.06323		23.3226	23.3393	23.461	22.8549	23.0673	23.2929
sp|P25119|TNR1B_MOUSE Tumor necrosis factor receptor superfamily member 1B OS=Mus musculus GN=Tnfrsf1b PE=2 SV=1	P25119	TNR1B_MOUSE	7	7	57.741	0.377269		23.0483	23.1582	0.109873	0.0881312		23.6108	22.7743	23.0895	23.456	23.3789	22.3101
sp|P45878|FKBP2_MOUSE Peptidyl-prolyl cis-trans isomerase FKBP2 OS=Mus musculus GN=Fkbp2 PE=1 SV=1	P45878	FKBP2_MOUSE	7	7	22.543	0.326178		22.3193	22.0549	-0.26435	0.456152		22.1397	21.7201	22.3049	22.0389	22.2657	22.6532
sp|P47877|IBP2_MOUSE Insulin-like growth factor-binding protein 2 OS=Mus musculus GN=Igfbp2 PE=2 SV=2	P47877	IBP2_MOUSE	7	7	95.426	0.00765034		26.8147	26.629	-0.185727	0.0857691		26.9223	26.2381	26.7265	27.4359	27.6684	25.3398
sp|P47878|IBP3_MOUSE Insulin-like growth factor-binding protein 3 OS=Mus musculus GN=Igfbp3 PE=2 SV=2	P47878	IBP3_MOUSE	7	7	14.09	0.48357		24.1584	23.5117	-0.646723	0.896816		23.6743	23.0889	23.7718	24.4259	24.4109	23.6384
sp|P54818|GALC_MOUSE Galactocerebrosidase OS=Mus musculus GN=Galc PE=1 SV=2	P54818	GALC_MOUSE	7	7	29.644	1.07593		22.8868	22.083	-0.803798	0.512958		NaN	21.9488	22.2173	22.2876	23.8819	22.491
sp|P58466|CTDS1_MOUSE Carboxy-terminal domain RNA polymerase II polypeptide A small phosphatase 1 OS=Mus musculus GN=Ctdsp1 PE=1 SV=1	P58466	CTDS1_MOUSE	6	7	27.818	1.17003		24.109	23.5721	-0.536937	1.09706		23.2845	23.4998	23.932	23.8781	24.1238	24.3252
sp|P60904|DNJC5_MOUSE DnaJ homolog subfamily C member 5 OS=Mus musculus GN=Dnajc5 PE=1 SV=1	P60904	DNJC5_MOUSE	7	7	189.88	0.59179		26.7211	26.3131	-0.40801	1.05061		26.3395	26.0414	26.5585	26.7591	26.8793	26.5249
sp|P61982|1433G_MOUSE 14-3-3 protein gamma OS=Mus musculus GN=Ywhag PE=1 SV=2	P61982	1433G_MOUSE	6	7	13.592	0.436011		22.5702	22.2494	-0.320843	0.443404		22.1618	22.1843	22.402	21.9891	22.7233	22.9982
sp|P62259|1433E_MOUSE 14-3-3 protein epsilon OS=Mus musculus GN=Ywhae PE=1 SV=1	P62259	1433E_MOUSE	7	7	17.26	0.488958		22.5114	22.3432	-0.168193	0.338556		22.1541	22.3499	22.5256	22.4363	22.2528	22.845
sp|P70372|ELAV1_MOUSE ELAV-like protein 1 OS=Mus musculus GN=Elavl1 PE=1 SV=2	P70372	ELAV1_MOUSE	7	7	9.9182	1.27787		21.692	22.2308	0.538815	1.17252		22.2731	22.0034	22.416	21.543	21.8411	NaN
sp|P70441|NHRF1_MOUSE Na(+)/H(+) exchange regulatory cofactor NHE-RF1 OS=Mus musculus GN=Slc9a3r1 PE=1 SV=3	P70441	NHRF1_MOUSE	7	7	21.17	0.604564		22.7763	22.2571	-0.519135	0.466221		21.9642	22.5501	NaN	NaN	22.4755	23.0771
sp|P83741|WNK1_MOUSE Serine/threonine-protein kinase WNK1 OS=Mus musculus GN=Wnk1 PE=1 SV=2	P83741	WNK1_MOUSE	7	7	9.2719	0.211174		22.3655	22.3311	-0.0344433	0.0473638		22.5575	22.338	22.0977	22.1326	22.5985	NaN
sp|Q01768|NDKB_MOUSE Nucleoside diphosphate kinase B OS=Mus musculus GN=Nme2 PE=1 SV=1	Q01768	NDKB_MOUSE	4	7	27.118	0.341784		23.8235	23.9777	0.154207	0.720525		24.1466	23.9327	23.8539	23.7372	23.8811	23.8523
sp|Q3U1F9|PHAG1_MOUSE Phosphoprotein associated with glycosphingolipid-enriched microdomains 1 OS=Mus musculus GN=Pag1 PE=1 SV=2	Q3U1F9	PHAG1_MOUSE	7	7	76.563	0.587368		22.547	22.3918	-0.15521	0.260031		22.3939	22.4737	22.3077	22.1501	22.5343	22.9565
sp|Q3UBG2|PCLI1_MOUSE PTB-containing, cubilin and LRP1-interacting protein OS=Mus musculus GN=Pid1 PE=1 SV=2	Q3UBG2	PCLI1_MOUSE	7	7	24.074	0.956008		24.2632	23.8789	-0.384353	1.52976	+	24.068	23.8259	23.7427	24.3006	24.3482	24.1409
sp|Q3UMB9|WASC4_MOUSE WASH complex subunit 4 OS=Mus musculus GN=Washc4 PE=1 SV=2	Q3UMB9	WASC4_MOUSE	7	7	8.0188	0.993529		21.3947	21.5196	0.12492	0.708624		21.5625	21.409	21.5873	21.2861	21.4845	21.4134
sp|Q505F5|LRC47_MOUSE Leucine-rich repeat-containing protein 47 OS=Mus musculus GN=Lrrc47 PE=1 SV=1	Q505F5	LRC47_MOUSE	7	7	18.8	0.581051		21.2759	21.7926	0.516647	1.16471		21.8565	21.5752	21.946	21.2478	21.5941	20.9859
sp|Q56A08|GPKOW_MOUSE G patch domain and KOW motifs-containing protein OS=Mus musculus GN=Gpkow PE=1 SV=2	Q56A08	GPKOW_MOUSE	7	7	14.129	0.677225		21.762	22.079	0.316913	0.328958		21.9962	22.4467	21.7939	21.3713	NaN	22.1527
sp|Q61171|PRDX2_MOUSE Peroxiredoxin-2 OS=Mus musculus GN=Prdx2 PE=1 SV=3	Q61171	PRDX2_MOUSE	7	7	19.469	0.256165		24.3261	24.1583	-0.16775	0.211428		23.9004	24.6802	23.8944	24.0703	24.2789	24.6291
sp|Q61187|TS101_MOUSE Tumor susceptibility gene 101 protein OS=Mus musculus GN=Tsg101 PE=1 SV=2	Q61187	TS101_MOUSE	7	7	17.185	0.174918		22.5745	22.3122	-0.26238	0.55844		22.4489	22.094	22.3935	22.2459	22.6257	22.852
sp|Q61753|SERA_MOUSE D-3-phosphoglycerate dehydrogenase OS=Mus musculus GN=Phgdh PE=1 SV=3	Q61753	SERA_MOUSE	7	7	16.835	0.330478		23.0364	23.1384	0.101923	0.197753		23.4325	23.1447	22.8378	22.9625	22.9142	23.2326
sp|Q6PGF7|EXOC8_MOUSE Exocyst complex component 8 OS=Mus musculus GN=Exoc8 PE=1 SV=1	Q6PGF7	EXOC8_MOUSE	7	7	16.02	0.593691		21.7546	22.2266	0.47203	0.783498		21.9051	22.2913	22.4834	NaN	21.5729	21.9362
sp|Q6PHZ2|KCC2D_MOUSE Calcium/calmodulin-dependent protein kinase type II subunit delta OS=Mus musculus GN=Camk2d PE=1 SV=1	Q6PHZ2	KCC2D_MOUSE	4	7	24.167	0.306209		21.4013	21.6873	0.285985	0.579213		21.5209	21.9999	21.5411	21.4704	NaN	21.3322
sp|Q6X893|CTL1_MOUSE Choline transporter-like protein 1 OS=Mus musculus GN=Slc44a1 PE=1 SV=3	Q6X893	CTL1_MOUSE	7	7	21.195	0.594206		22.5323	22.0892	-0.443113	0.696788		22.0717	22.0239	22.1718	22.9146	22.7108	21.9714
sp|Q7TSI1|PKHM1_MOUSE Pleckstrin homology domain-containing family M member 1 OS=Mus musculus GN=Plekhm1 PE=1 SV=1	Q7TSI1	PKHM1_MOUSE	7	7	6.5805	0.185424		20.9375	21.2765	0.339043	1.10072		21.3827	21.3565	21.0904	21.0015	NaN	20.8735
sp|Q80W54|FACE1_MOUSE CAAX prenyl protease 1 homolog OS=Mus musculus GN=Zmpste24 PE=1 SV=2	Q80W54	FACE1_MOUSE	7	7	47.912	0.121056		21.8931	21.9565	0.06344	0.10387		22.2746	21.9654	21.6295	22.0772	21.9255	21.6765
sp|Q8BG05|ROA3_MOUSE Heterogeneous nuclear ribonucleoprotein A3 OS=Mus musculus GN=Hnrnpa3 PE=1 SV=1	Q8BG05	ROA3_MOUSE	7	7	45.159	0.883986		23.1296	23.2691	0.13949	1.29952		23.3389	23.2106	23.2578	23.065	23.1778	23.146
sp|Q8BGD6|S38A9_MOUSE Sodium-coupled neutral amino acid transporter 9 OS=Mus musculus GN=Slc38a9 PE=1 SV=1	Q8BGD6	S38A9_MOUSE	7	7	71.173	0.307421		24.5919	24.2338	-0.3581	0.981548		24.1564	24.4223	24.1227	24.8672	24.3913	24.5173
sp|Q8BU31|RAP2C_MOUSE Ras-related protein Rap-2c OS=Mus musculus GN=Rap2c PE=1 SV=1	Q8BU31	RAP2C_MOUSE	7	7	48.636	0.351801		24.7089	24.2564	-0.45243	0.946902		24.6159	23.8534	24.3	24.6796	24.6735	24.7734
sp|Q8C547|HTR5B_MOUSE HEAT repeat-containing protein 5B OS=Mus musculus GN=Heatr5b PE=1 SV=3	Q8C547	HTR5B_MOUSE	7	7	19.942	0.396923		21.8368	22.1267	0.289893	1.10569		21.99	22.1069	22.2832	NaN	21.827	21.8467
sp|Q8CAY6|THIC_MOUSE Acetyl-CoA acetyltransferase, cytosolic OS=Mus musculus GN=Acat2 PE=1 SV=2	Q8CAY6	THIC_MOUSE	7	7	10.243	1.16299		22.0793	22.0735	-0.00583667	0.0260996		22.0388	22.1278	22.0538	22.1453	21.9399	22.1527
sp|Q8K4Q7|CERK1_MOUSE Ceramide kinase OS=Mus musculus GN=Cerk PE=2 SV=2	Q8K4Q7	CERK1_MOUSE	7	7	19.774	0.993248		22.682	21.9961	-0.685943	0.821329		21.6428	22.2352	22.1101	22.4401	22.2483	23.3576
sp|Q8R0S2|IQEC1_MOUSE IQ motif and SEC7 domain-containing protein 1 OS=Mus musculus GN=Iqsec1 PE=1 SV=2	Q8R0S2	IQEC1_MOUSE	4	7	19.056	0.523036		21.7286	21.9766	0.247997	0.28026		22.1419	21.5448	22.2432	21.4762	21.4188	22.2909
sp|Q8R143|PTTG_MOUSE Pituitary tumor-transforming gene 1 protein-interacting protein OS=Mus musculus GN=Pttg1ip PE=1 SV=1	Q8R143	PTTG_MOUSE	7	7	12.641	0.325695		25.5403	25.1991	-0.3412	0.835173		25.313	25.4428	24.8415	25.6405	25.4812	25.4992
sp|Q8R3G1|PP1R8_MOUSE Nuclear inhibitor of protein phosphatase 1 OS=Mus musculus GN=Ppp1r8 PE=1 SV=1	Q8R3G1	PP1R8_MOUSE	7	7	23.906	0.867838		23.0535	23.6852	0.63169	2.50309	+	23.7361	23.6073	23.7122	22.9778	23.235	22.9477
sp|Q8R3S6|EXOC1_MOUSE Exocyst complex component 1 OS=Mus musculus GN=Exoc1 PE=1 SV=4	Q8R3S6	EXOC1_MOUSE	7	7	9.9605	0.673196		21.3932	21.8954	0.502163	1.45793	+	22.1114	21.9138	21.6609	21.2141	21.5236	21.442
sp|Q8VEC4|CAHM2_MOUSE Calcium homeostasis modulator protein 2 OS=Mus musculus GN=Calhm2 PE=2 SV=1	Q8VEC4	CAHM2_MOUSE	7	7	17.369	0.660685		22.0643	21.767	-0.297327	0.450155		22.0019	21.2597	22.0394	22.3191	21.9154	21.9585
sp|Q91X84|CRTC3_MOUSE CREB-regulated transcription coactivator 3 OS=Mus musculus GN=Crtc3 PE=1 SV=2	Q91X84	CRTC3_MOUSE	7	7	35.199	1.08749		21.9088	22.2716	0.362753	0.59202		22.7224	22.1839	21.9085	21.9134	21.6752	22.138
sp|Q921M7|FA49B_MOUSE Protein FAM49B OS=Mus musculus GN=Fam49b PE=1 SV=1	Q921M7	FA49B_MOUSE	7	7	35.761	0.778195		22.3125	22.8056	0.49311	0.672956		23.1848	22.2377	22.9943	22.1674	22.1297	22.6404
sp|Q99KF1|TMED9_MOUSE Transmembrane emp24 domain-containing protein 9 OS=Mus musculus GN=Tmed9 PE=1 SV=2	Q99KF1	TMED9_MOUSE	6	7	59.114	0.778613		23.8388	24.1722	0.333413	0.921024		24.3734	23.9568	24.1864	23.8027	24.0599	23.6537
sp|Q99MS7|EH1L1_MOUSE EH domain-binding protein 1-like protein 1 OS=Mus musculus GN=Ehbp1l1 PE=1 SV=1	Q99MS7	EH1L1_MOUSE	6	7	11.098	0.155969		21.2509	21.3973	0.146443	0.176841		21.8015	21.1897	21.2008	NaN	21.035	21.4668
sp|Q99NH8|TREM2_MOUSE Triggering receptor expressed on myeloid cells 2 OS=Mus musculus GN=Trem2 PE=1 SV=1	Q99NH8	TREM2_MOUSE	7	7	56.377	0.0298644		23.7664	23.4165	-0.349963	0.148212		23.5938	23.1932	23.4624	24.4849	24.7816	22.0328
sp|Q9CXR1|DHRS7_MOUSE Dehydrogenase/reductase SDR family member 7 OS=Mus musculus GN=Dhrs7 PE=1 SV=2	Q9CXR1	DHRS7_MOUSE	7	7	18.065	0.468927		22.4356	22.8189	0.383297	1.03119		22.7099	22.8589	22.888	22.4499	22.7151	22.1419
sp|Q9DBN4|P33MX_MOUSE Putative monooxygenase p33MONOX OS=Mus musculus GN=P33monox PE=1 SV=1	Q9DBN4	P33MX_MOUSE	7	7	25.913	1.27409		22.5756	22.0025	-0.573163	2.24042	+	22.0616	NaN	21.9433	22.5406	22.5076	22.6787
sp|Q9ES74|NEK7_MOUSE Serine/threonine-protein kinase Nek7 OS=Mus musculus GN=Nek7 PE=1 SV=1	Q9ES74	NEK7_MOUSE	5	7	15.795	0.671619		22.6922	22.8907	0.19847	0.82969		22.7782	22.8988	22.9952	22.5813	22.6218	22.8736
sp|Q9R013|CATF_MOUSE Cathepsin F OS=Mus musculus GN=Ctsf PE=1 SV=1	Q9R013	CATF_MOUSE	7	7	39.364	0.427085		22.5875	21.5642	-1.0233	0.688417		NaN	21.0157	22.1127	22.5258	22.6492	NaN
sp|O08547|SC22B_MOUSE Vesicle-trafficking protein SEC22b OS=Mus musculus GN=Sec22b PE=1 SV=3	O08547	SC22B_MOUSE	6	6	20.423	0.890009		22.1941	21.9526	-0.241443	0.754341		22.1158	21.88	21.8621	22.3815	21.9643	22.2363
sp|O08579|EMD_MOUSE Emerin OS=Mus musculus GN=Emd PE=1 SV=1	O08579	EMD_MOUSE	6	6	36.012	0.0815956		22.5241	22.4034	-0.120693	0.240676		22.4733	22.3161	22.4209	22.2969	22.3692	22.9063
sp|O35704|SPTC1_MOUSE Serine palmitoyltransferase 1 OS=Mus musculus GN=Sptlc1 PE=1 SV=2	O35704	SPTC1_MOUSE	6	6	17.637	0.758955		22.0864	22.0734	-0.0129733	0.0268309		21.9527	21.9083	22.3594	22.2349	21.9884	22.036
sp|O35737|HNRH1_MOUSE Heterogeneous nuclear ribonucleoprotein H OS=Mus musculus GN=Hnrnph1 PE=1 SV=3	O35737	HNRH1_MOUSE	5	6	23.524	0.943546		23.5978	24.4451	0.84731	2.47538	+	24.2612	24.6596	24.4145	23.4585	23.6829	23.652
sp|O54946|DNJB6_MOUSE DnaJ homolog subfamily B member 6 OS=Mus musculus GN=Dnajb6 PE=1 SV=4	O54946	DNJB6_MOUSE	6	6	10.929	0.931256		21.1244	21.4145	0.290133	0.668328		21.5787	21.368	21.2969	20.9809	20.9144	21.4779
sp|O70152|DPM1_MOUSE Dolichol-phosphate mannosyltransferase subunit 1 OS=Mus musculus GN=Dpm1 PE=1 SV=1	O70152	DPM1_MOUSE	6	6	13.69	0.544538		22.0424	21.871	-0.17141	0.413484		22.0516	21.8478	21.7136	22.1472	21.7534	22.2268
sp|O89086|RBM3_MOUSE RNA-binding protein 3 OS=Mus musculus GN=Rbm3 PE=1 SV=1	O89086	RBM3_MOUSE	6	6	16.746	1.03484		22.5888	22.1186	-0.470233	0.733768		22.4302	21.7933	22.1322	22.4577	22.2745	23.0342
sp|P0C6B7|IGSF6_MOUSE Immunoglobulin superfamily member 6 OS=Mus musculus GN=Igsf6 PE=2 SV=1	P0C6B7	IGSF6_MOUSE	6	6	27.176	1.08137		23.6101	23.0262	-0.583853	0.82548		22.6442	22.9627	23.4717	24.044	23.3104	23.4758
sp|P11609|CD1D1_MOUSE Antigen-presenting glycoprotein CD1d1 OS=Mus musculus GN=Cd1d1 PE=1 SV=3;sp|P11610|CD1D2_MOUSE Antigen-presenting glycoprotein CD1d2 OS=Mus musculus GN=Cd1d2 PE=2 SV=2	P11609	CD1D1_MOUSE	6	6	12.627	0.406312		24.3278	24.106	-0.221843	0.34259		23.7234	24.6122	23.9823	24.3109	24.4159	24.2566
sp|P12023|A4_MOUSE Amyloid beta A4 protein OS=Mus musculus GN=App PE=1 SV=3	P12023	A4_MOUSE	5	6	16.886	0.996309		21.9232	21.1653	-0.757937	1.30236	+	21.174	21.3451	20.9769	22.4188	21.6053	21.7456
sp|P14106|C1QB_MOUSE Complement C1q subcomponent subunit B OS=Mus musculus GN=C1qb PE=1 SV=2	P14106	C1QB_MOUSE	6	6	25.189	0.504556		24.9186	24.9729	0.0543	0.13278		24.883	24.8802	25.1556	24.7013	24.9404	25.1141
sp|P14131|RS16_MOUSE 40S ribosomal protein S16 OS=Mus musculus GN=Rps16 PE=1 SV=4	P14131	RS16_MOUSE	6	6	10.624	0.538842		22.7429	23.0958	0.352947	1.26054		23.3502	22.9875	22.9499	22.6911	22.7384	22.7992
sp|P19324|SERPH_MOUSE Serpin H1 OS=Mus musculus GN=Serpinh1 PE=1 SV=3	P19324	SERPH_MOUSE	6	6	21.638	0.776109		23.2142	23.065	-0.149267	0.312522		23.4122	22.7815	23.0012	23.1174	23.3312	23.1941
sp|P26323|FLI1_MOUSE Friend leukemia integration 1 transcription factor OS=Mus musculus GN=Fli1 PE=1 SV=1	P26323	FLI1_MOUSE	6	6	33.214	0.334365		21.8928	22.1406	0.247757	0.644406		22.4548	22.0396	21.9274	21.8816	21.7838	22.0131
sp|P31041|CD28_MOUSE T-cell-specific surface glycoprotein CD28 OS=Mus musculus GN=Cd28 PE=1 SV=2	P31041	CD28_MOUSE	6	6	30.915	0.820034		24.3015	23.4651	-0.83639	0.829296		22.5462	23.8169	24.0321	24.2624	24.2219	24.4201
sp|P41731|CD63_MOUSE CD63 antigen OS=Mus musculus GN=Cd63 PE=1 SV=2	P41731	CD63_MOUSE	6	6	27.872	0.700245		28.3836	27.9118	-0.471833	0.631095		27.7619	28.2147	27.7587	28.2469	27.9446	28.9593
sp|P45376|ALDR_MOUSE Aldose reductase OS=Mus musculus GN=Akr1b1 PE=1 SV=3	P45376	ALDR_MOUSE	6	6	7.0715	0.13609		22.1143	22.7388	0.624495	0.735493		22.9947	NaN	22.4829	NaN	21.9346	22.294
sp|P46062|SIPA1_MOUSE Signal-induced proliferation-associated protein 1 OS=Mus musculus GN=Sipa1 PE=1 SV=2	P46062	SIPA1_MOUSE	6	6	9.3467	0.963399		20.6236	20.8903	0.266693	0.323965		20.4035	20.8989	21.3684	20.9288	20.2706	20.6714
sp|P47879|IBP4_MOUSE Insulin-like growth factor-binding protein 4 OS=Mus musculus GN=Igfbp4 PE=1 SV=2	P47879	IBP4_MOUSE	6	6	11.919	0.767213		24.3022	23.8249	-0.477277	1.38796	+	23.9312	23.5946	23.949	24.3198	24.486	24.1008
sp|P49722|PSA2_MOUSE Proteasome subunit alpha type-2 OS=Mus musculus GN=Psma2 PE=1 SV=3	P49722	PSA2_MOUSE	6	6	20.857	0.586363		22.5428	22.2449	-0.29793	0.695597		22.3785	22.2978	22.0583	22.372	22.8825	22.3739
sp|P51791|CLCN3_MOUSE H(+)/Cl(-) exchange transporter 3 OS=Mus musculus GN=Clcn3 PE=1 SV=2	P51791	CLCN3_MOUSE	6	6	11.641	0.287873		22.7514	22.4128	-0.33853	0.400912		21.7536	22.9356	22.5493	22.7134	22.9084	22.6323
sp|P53996|CNBP_MOUSE Cellular nucleic acid-binding protein OS=Mus musculus GN=Cnbp PE=1 SV=2	P53996	CNBP_MOUSE	6	6	26.45	0.00844884		23.7672	23.8052	0.0380567	0.0116668		23.769	23.8032	23.8435	25.0803	24.5878	21.6335
sp|P56395|CYB5_MOUSE Cytochrome b5 OS=Mus musculus GN=Cyb5a PE=1 SV=2	P56395	CYB5_MOUSE	6	6	74.522	1.20775		25.0796	24.6402	-0.439427	1.7659	+	24.7296	24.642	24.5489	25.0161	24.949	25.2737
sp|P61620|S61A1_MOUSE Protein transport protein Sec61 subunit alpha isoform 1 OS=Mus musculus GN=Sec61a1 PE=1 SV=2;sp|Q9JLR1|S61A2_MOUSE Protein transport protein Sec61 subunit alpha isoform 2 OS=Mus musculus GN=Sec61a2 PE=2 SV=3	P61620	S61A1_MOUSE	6	6	11.112	1.25615		23.4064	23.8976	0.49116	2.46677	+	23.8547	23.9174	23.9206	23.3066	23.3569	23.5558
sp|P62192|PRS4_MOUSE 26S proteasome regulatory subunit 4 OS=Mus musculus GN=Psmc1 PE=1 SV=1	P62192	PRS4_MOUSE	6	6	19.892	1.11075		21.6451	22.0722	0.427103	1.63321	+	21.995	22.1021	22.1196	21.4261	21.8026	21.7067
sp|P62746|RHOB_MOUSE Rho-related GTP-binding protein RhoB OS=Mus musculus GN=Rhob PE=1 SV=1	P62746	RHOB_MOUSE	5	6	9.864	0.0653683		23.1227	22.9531	-0.169673	0.262167		22.7441	23.1434	22.9717	22.8971	22.8869	23.5842
sp|P68033|ACTC_MOUSE Actin, alpha cardiac muscle 1 OS=Mus musculus GN=Actc1 PE=1 SV=1;sp|P68134|ACTS_MOUSE Actin, alpha skeletal muscle OS=Mus musculus GN=Acta1 PE=1 SV=1;sp|P63268|ACTH_MOUSE Actin, gamma-enteric smooth muscle OS=Mus musculus GN=Actg2 PE=1	P68033	ACTC_MOUSE	6	6	72.404	1.03589		26.5452	26.1691	-0.376113	0.95821		25.9125	26.1925	26.4024	26.3297	26.7308	26.5752
sp|P70295|AUP1_MOUSE Ancient ubiquitous protein 1 OS=Mus musculus GN=Aup1 PE=1 SV=1	P70295	AUP1_MOUSE	6	6	10.378	0.142288		22.1311	22.1448	0.0137067	0.0212141		21.9406	22.1102	22.3834	21.9114	22.4714	22.0103
sp|P70296|PEBP1_MOUSE Phosphatidylethanolamine-binding protein 1 OS=Mus musculus GN=Pebp1 PE=1 SV=3	P70296	PEBP1_MOUSE	6	6	18.825	0.00891852		21.7938	21.8228	0.0290683	0.0333807		22.1331	21.4118	21.9236	NaN	21.6851	21.9024
sp|P70297|STAM1_MOUSE Signal transducing adapter molecule 1 OS=Mus musculus GN=Stam PE=1 SV=3	P70297	STAM1_MOUSE	6	6	16.747	0.312684		22.2431	22.3861	0.143028	0.304783		22.5378	22.1027	22.5179	NaN	22.2082	22.278
sp|P97379|G3BP2_MOUSE Ras GTPase-activating protein-binding protein 2 OS=Mus musculus GN=G3bp2 PE=1 SV=2	P97379	G3BP2_MOUSE	6	6	19.94	0.380345		22.9076	23.187	0.279423	0.586098		23.1422	23.02	23.399	22.9446	22.5771	23.2011
sp|P99027|RLA2_MOUSE 60S acidic ribosomal protein P2 OS=Mus musculus GN=Rplp2 PE=1 SV=3	P99027	RLA2_MOUSE	6	6	30.739	0.846394		22.8664	22.8973	0.03087	0.0202521		22.8924	22.5227	23.2768	22.4036	22.4117	23.7841
sp|Q07079|IBP5_MOUSE Insulin-like growth factor-binding protein 5 OS=Mus musculus GN=Igfbp5 PE=1 SV=1	Q07079	IBP5_MOUSE	6	6	12.931	0.0121925		22.9919	22.9368	-0.0550467	0.0253158		22.7556	23.1404	22.9144	23.6379	23.7826	21.5552
sp|Q3TYS2|CQ062_MOUSE Uncharacterized protein C17orf62 homolog OS=Mus musculus PE=1 SV=2	Q3TYS2	CQ062_MOUSE	6	6	14.193	0.889548		23.6332	23.4656	-0.167593	0.748298		23.4774	23.2843	23.635	23.6379	23.6603	23.6014
sp|Q3U829|AP5Z1_MOUSE AP-5 complex subunit zeta-1 OS=Mus musculus GN=Ap5z1 PE=2 SV=1	Q3U829	AP5Z1_MOUSE	6	6	11.91	0.953182		21.0251	20.8244	-0.200667	0.551589		20.7126	NaN	20.9363	20.8697	20.9956	21.2099
sp|Q3UDP0|WDR41_MOUSE WD repeat-containing protein 41 OS=Mus musculus GN=Wdr41 PE=1 SV=1	Q3UDP0	WDR41_MOUSE	6	6	18.747	0.570866		21.4655	21.5343	0.0688233	0.329712		21.5509	21.587	21.465	21.3734	21.5576	NaN
sp|Q3UFK8|FRMD8_MOUSE FERM domain-containing protein 8 OS=Mus musculus GN=Frmd8 PE=1 SV=2	Q3UFK8	FRMD8_MOUSE	6	6	19.403	0.142529		23.0567	23.0533	-0.00338667	0.00403851		23.2012	22.7602	23.1986	23.2938	22.5934	23.2831
sp|Q5Y5T1|ZDH20_MOUSE Probable palmitoyltransferase ZDHHC20 OS=Mus musculus GN=Zdhhc20 PE=1 SV=1	Q5Y5T1	ZDH20_MOUSE	6	6	26.681	1.05642		22.5168	22.0352	-0.481593	1.25648		22.2563	21.7589	22.0904	22.3074	22.6304	22.6126
sp|Q61235|SNTB2_MOUSE Beta-2-syntrophin OS=Mus musculus GN=Sntb2 PE=1 SV=2	Q61235	SNTB2_MOUSE	6	6	16.326	0.234275		21.3771	21.0144	-0.362683	0.663912		21.0451	20.9814	21.0166	20.9589	21.3587	21.8136
sp|Q6SJQ5|CLM3_MOUSE CMRF35-like molecule 3 OS=Mus musculus GN=Cd300ld3 PE=1 SV=1	Q6SJQ5	CLM3_MOUSE	6	6	23.357	1.06051		23.4974	23.1441	-0.35328	1.45918	+	23.3166	23.1095	23.0063	23.4246	23.4392	23.6285
sp|Q71FD5|ZNRF2_MOUSE E3 ubiquitin-protein ligase ZNRF2 OS=Mus musculus GN=Znrf2 PE=1 SV=1	Q71FD5	ZNRF2_MOUSE	6	6	55.79	1.13179		23.5152	22.9505	-0.56476	1.35456	+	23.067	22.671	23.1135	23.5285	23.2748	23.7424
sp|Q80U87|UBP8_MOUSE Ubiquitin carboxyl-terminal hydrolase 8 OS=Mus musculus GN=Usp8 PE=1 SV=2	Q80U87	UBP8_MOUSE	6	6	12.255	0.538814		20.8406	21.4271	0.586508	0.817914		21.2829	21.3196	21.6787	20.4915	NaN	21.1896
sp|Q8BGR2|LRC8D_MOUSE Volume-regulated anion channel subunit LRRC8D OS=Mus musculus GN=Lrrc8d PE=1 SV=1	Q8BGR2	LRC8D_MOUSE	6	6	13.306	1.06596		22.3535	21.5992	-0.754218	1.85787	+	NaN	21.6965	21.502	22.3127	22.2087	22.539
sp|Q8BHJ5|TBL1R_MOUSE F-box-like/WD repeat-containing protein TBL1XR1 OS=Mus musculus GN=Tbl1xr1 PE=1 SV=1	Q8BHJ5	TBL1R_MOUSE	4	6	14.382	0.740351		22.0643	21.6994	-0.36495	2.03687	+	21.7357	21.6496	21.7128	21.932	22.1837	22.0772
sp|Q8BMB3|IF4E2_MOUSE Eukaryotic translation initiation factor 4E type 2 OS=Mus musculus GN=Eif4e2 PE=1 SV=1	Q8BMB3	IF4E2_MOUSE	6	6	18.092	1.17708		22.5983	22.079	-0.51928	2.08847	+	21.921	22.1603	22.1558	22.5658	22.7347	22.4945
sp|Q8BWH0|S38A7_MOUSE Putative sodium-coupled neutral amino acid transporter 7 OS=Mus musculus GN=Slc38a7 PE=1 SV=1	Q8BWH0	S38A7_MOUSE	6	6	27.974	0.932482		24.8176	24.5667	-0.25093	0.94988		24.626	24.4863	24.5878	24.7557	24.6543	25.0429
sp|Q8BXQ2|PIGT_MOUSE GPI transamidase component PIG-T OS=Mus musculus GN=Pigt PE=1 SV=2	Q8BXQ2	PIGT_MOUSE	6	6	4.7366	0.305835		20.8971	20.9335	0.03634	0.0798393		20.7276	21.0276	21.0453	NaN	20.7848	21.0095
sp|Q8K297|GT251_MOUSE Procollagen galactosyltransferase 1 OS=Mus musculus GN=Colgalt1 PE=1 SV=2	Q8K297	GT251_MOUSE	6	6	16.237	0.143314		21.0917	21.3767	0.285053	0.511652		21.5945	21.6377	20.8979	21.1343	21.1416	20.9991
sp|Q8K2F8|LS14A_MOUSE Protein LSM14 homolog A OS=Mus musculus GN=Lsm14a PE=1 SV=1	Q8K2F8	LS14A_MOUSE	6	6	30.057	0.666614		22.5734	22.6792	0.10581	0.344256		22.7084	22.5209	22.8084	22.3889	22.6234	22.708
sp|Q8VDD8|WASH1_MOUSE WASH complex subunit 1 OS=Mus musculus GN=Washc1 PE=1 SV=1	Q8VDD8	WASH1_MOUSE	6	6	21.062	0.0638502		21.1514	21.11	-0.04135	0.0270631		NaN	21.3982	20.8218	20.4651	21.3603	21.6287
sp|Q8VDZ4|ZDHC5_MOUSE Palmitoyltransferase ZDHHC5 OS=Mus musculus GN=Zdhhc5 PE=1 SV=1	Q8VDZ4	ZDHC5_MOUSE	6	6	24.156	0.844871		21.5178	21.1332	-0.384533	1.67147	+	21.2025	21.1185	21.0787	21.351	21.5117	21.6906
sp|Q91W53|GOGA7_MOUSE Golgin subfamily A member 7 OS=Mus musculus GN=Golga7 PE=1 SV=1	Q91W53	GOGA7_MOUSE	6	6	17.996	0.54601		23.0391	22.7054	-0.333697	1.78457	+	22.7887	22.6861	22.6415	23.063	22.9048	23.1496
sp|Q91YR9|PTGR1_MOUSE Prostaglandin reductase 1 OS=Mus musculus GN=Ptgr1 PE=1 SV=2	Q91YR9	PTGR1_MOUSE	6	6	9.4696	0.0132502		22.724	22.6684	-0.05558	0.0584453		22.278	23.212	22.5153	23.0634	22.608	22.5006
sp|Q9CRB9|MIC19_MOUSE MICOS complex subunit Mic19 OS=Mus musculus GN=Chchd3 PE=1 SV=1	Q9CRB9	MIC19_MOUSE	6	6	11.829	0.745354		20.6934	21.8953	1.20197	1.29904		22.3581	21.9165	21.4114	20.5108	20.876	NaN
sp|Q9CY27|TECR_MOUSE Very-long-chain enoyl-CoA reductase OS=Mus musculus GN=Tecr PE=1 SV=1	Q9CY27	TECR_MOUSE	6	6	8.313	1.09696		23.3226	23.6755	0.352947	1.47616	+	23.6515	23.5211	23.854	23.3162	23.2325	23.419
sp|Q9DAU1|CNPY3_MOUSE Protein canopy homolog 3 OS=Mus musculus GN=Cnpy3 PE=1 SV=1	Q9DAU1	CNPY3_MOUSE	6	6	15.298	1.03787		20.7565	21.2722	0.515715	1.20011		21.4356	21.0116	21.3693	20.6834	20.8296	NaN
sp|Q9JHG7|PK3CG_MOUSE Phosphatidylinositol 4,5-bisphosphate 3-kinase catalytic subunit gamma isoform OS=Mus musculus GN=Pik3cg PE=1 SV=2	Q9JHG7	PK3CG_MOUSE	6	6	8.3748	0.619819		21.2224	21.4299	0.207458	0.660761		21.4549	21.2811	21.5537	21.3369	NaN	21.108
sp|Q9JKF4|CLC6A_MOUSE C-type lectin domain family 6 member A OS=Mus musculus GN=Clec6a PE=1 SV=1	Q9JKF4	CLC6A_MOUSE	6	6	22.71	0.573486		23.2596	23.2628	0.00318333	0.00237176		23.4992	23.3335	22.9556	23.578	23.7501	22.4507
sp|Q9R0Q3|TMED2_MOUSE Transmembrane emp24 domain-containing protein 2 OS=Mus musculus GN=Tmed2 PE=1 SV=1	Q9R0Q3	TMED2_MOUSE	6	6	23.266	0.743071		22.9151	23.3721	0.45697	0.656617		23.6454	23.1414	23.3295	23.0067	23.3453	22.3934
sp|Q9R118|HTRA1_MOUSE Serine protease HTRA1 OS=Mus musculus GN=Htra1 PE=1 SV=2	Q9R118	HTRA1_MOUSE	6	6	21.106	0.114057		21.5089	21.6071	0.09819	0.224966		21.7406	21.5215	21.5593	21.7329	21.5866	21.2073
sp|Q9R1J0|NSDHL_MOUSE Sterol-4-alpha-carboxylate 3-dehydrogenase, decarboxylating OS=Mus musculus GN=Nsdhl PE=1 SV=1	Q9R1J0	NSDHL_MOUSE	6	6	14.48	0.718571		21.9728	21.5675	-0.405383	1.29002		21.7214	21.6402	21.3408	22.1303	21.9735	21.8146
sp|Q9R1Q9|VAS1_MOUSE V-type proton ATPase subunit S1 OS=Mus musculus GN=Atp6ap1 PE=1 SV=1	Q9R1Q9	VAS1_MOUSE	6	6	23.381	0.550893		26.4116	25.894	-0.517587	1.50789	+	25.9584	25.7793	25.9444	26.3727	26.6851	26.1771
sp|Q9WUL7|ARL3_MOUSE ADP-ribosylation factor-like protein 3 OS=Mus musculus GN=Arl3 PE=1 SV=1	Q9WUL7	ARL3_MOUSE	6	6	26.121	0.745374		22.2696	22.3658	0.0961467	0.0795831		22.4654	22.1693	22.4627	21.5691	22.2354	23.0044
sp|O35075|DSCR3_MOUSE Down syndrome critical region protein 3 homolog OS=Mus musculus GN=Dscr3 PE=1 SV=1	O35075	DSCR3_MOUSE	5	5	23.416	0.740793		24.061	23.5639	-0.49713	2.44033	+	23.5539	23.4735	23.6644	24.1676	24.0541	23.9615
sp|O35664|INAR2_MOUSE Interferon alpha/beta receptor 2 OS=Mus musculus GN=Ifnar2 PE=1 SV=2	O35664	INAR2_MOUSE	5	5	5.6248	0.88325		22.4865	21.6143	-0.872165	1.67716	+	21.6096	NaN	21.619	22.6149	NaN	22.358
sp|O70435|PSA3_MOUSE Proteasome subunit alpha type-3 OS=Mus musculus GN=Psma3 PE=1 SV=3	O70435	PSA3_MOUSE	5	5	10.833	0.0934372		21.728	21.4531	-0.274893	0.314656		21.0044	21.9584	21.3963	21.5677	21.4424	22.1738
sp|P30993|C5AR1_MOUSE C5a anaphylatoxin chemotactic receptor 1 OS=Mus musculus GN=C5ar1 PE=1 SV=2	P30993	C5AR1_MOUSE	5	5	19.059	1.2494		25.466	25.1168	-0.349153	1.2949		25.0283	25.2787	25.0435	25.3379	25.4039	25.6561
sp|P35979|RL12_MOUSE 60S ribosomal protein L12 OS=Mus musculus GN=Rpl12 PE=1 SV=2	P35979	RL12_MOUSE	5	5	26.59	1.13813		25.0977	25.2514	0.153627	0.36638		25.5147	25.0394	25.2	24.9125	25.1012	25.2795
sp|P39876|TIMP3_MOUSE Metalloproteinase inhibitor 3 OS=Mus musculus GN=Timp3 PE=1 SV=1	P39876	TIMP3_MOUSE	5	5	16.131	0.490343		22.4176	22.024	-0.393542	1.90129	+	21.9404	22.0178	22.1139	22.3722	22.4629	NaN
sp|P40237|CD82_MOUSE CD82 antigen OS=Mus musculus GN=Cd82 PE=1 SV=1	P40237	CD82_MOUSE	5	5	8.1609	0.393919		23.3337	23.0462	-0.287507	0.304771		22.5334	23.7469	22.8583	23.5805	23.164	23.2567
sp|P57787|MOT4_MOUSE Monocarboxylate transporter 4 OS=Mus musculus GN=Slc16a3 PE=1 SV=1	P57787	MOT4_MOUSE	5	5	9.1682	1.15049		22.2957	21.7679	-0.527783	1.03969		21.8067	21.7678	21.7292	22.2938	22.7078	21.8855
sp|P62715|PP2AB_MOUSE Serine/threonine-protein phosphatase 2A catalytic subunit beta isoform OS=Mus musculus GN=Ppp2cb PE=1 SV=1;sp|P63330|PP2AA_MOUSE Serine/threonine-protein phosphatase 2A catalytic subunit alpha isoform OS=Mus musculus GN=Ppp2ca PE=1 SV	P62715	PP2AB_MOUSE	5	5	17.395	0.604457		21.4294	21.8281	0.398757	1.15066		21.8004	21.5802	22.1038	21.3116	21.5005	21.4761
sp|P63276|RS17_MOUSE 40S ribosomal protein S17 OS=Mus musculus GN=Rps17 PE=1 SV=2	P63276	RS17_MOUSE	5	5	13.933	0.326486		21.9245	21.988	0.0635133	0.095433		22.3967	21.8872	21.6801	21.8867	21.7622	22.1245
sp|P98086|C1QA_MOUSE Complement C1q subcomponent subunit A OS=Mus musculus GN=C1qa PE=1 SV=2	P98086	C1QA_MOUSE	5	5	20.134	0.123437		24.0139	24.0501	0.0362033	0.0982167		24.0054	24.0446	24.1003	24.1259	23.7562	24.1595
sp|Q5SQX6|CYFP2_MOUSE Cytoplasmic FMR1-interacting protein 2 OS=Mus musculus GN=Cyfip2 PE=1 SV=2	Q5SQX6	CYFP2_MOUSE	5	5	13.354	0.972771		22.2827	23.1301	0.847353	1.02284		23.0044	22.9536	23.4322	22.9579	21.7383	22.152
sp|Q8BMJ3|IF1AX_MOUSE Eukaryotic translation initiation factor 1A, X-chromosomal OS=Mus musculus GN=Eif1ax PE=2 SV=3;sp|Q60872|IF1A_MOUSE Eukaryotic translation initiation factor 1A OS=Mus musculus GN=Eif1a PE=2 SV=3	Q8BMJ3	IF1AX_MOUSE	5	5	14.969	1.2111		22.8823	22.5969	-0.285397	0.766653		22.4755	22.5028	22.8125	NaN	22.9855	22.7792
sp|Q61009|SCRB1_MOUSE Scavenger receptor class B member 1 OS=Mus musculus GN=Scarb1 PE=1 SV=1	Q61009	SCRB1_MOUSE	5	5	21.61	0.744884		22.7036	22.2065	-0.497105	1.45319	+	NaN	22.0507	22.3623	22.604	22.715	22.7918
sp|Q61081|CDC37_MOUSE Hsp90 co-chaperone Cdc37 OS=Mus musculus GN=Cdc37 PE=1 SV=1	Q61081	CDC37_MOUSE	5	5	17.552	0.715994		21.4425	21.9047	0.462245	0.988119		21.7605	NaN	22.0489	21.3711	NaN	21.5138
sp|Q61263|SOAT1_MOUSE Sterol O-acyltransferase 1 OS=Mus musculus GN=Soat1 PE=1 SV=2	Q61263	SOAT1_MOUSE	5	5	24.409	1.26447		22.1851	22.7902	0.60506	0.916235		22.1985	23.2077	22.9643	22.1704	22.2806	22.1043
sp|Q61495|DSG1A_MOUSE Desmoglein-1-alpha OS=Mus musculus GN=Dsg1a PE=2 SV=2;sp|Q7TSF1|DSG1B_MOUSE Desmoglein-1-beta OS=Mus musculus GN=Dsg1b PE=1 SV=1;sp|Q7TSF0|DSG1C_MOUSE Desmoglein-1-gamma OS=Mus musculus GN=Dsg1c PE=1 SV=1	Q61495	DSG1A_MOUSE	5	5	12.013	0.226764		21.1602	21.926	0.7658	0.480353		21.6501	23.1808	20.9472	21.5124	20.7804	21.188
sp|Q63829|COMD3_MOUSE COMM domain-containing protein 3 OS=Mus musculus GN=Commd3 PE=1 SV=1	Q63829	COMD3_MOUSE	5	5	9.9077	0.659155		23.6196	23.1751	-0.444403	0.632683		23.62	22.7502	23.1553	23.2623	23.9222	23.6742
sp|Q63844|MK03_MOUSE Mitogen-activated protein kinase 3 OS=Mus musculus GN=Mapk3 PE=1 SV=5	Q63844	MK03_MOUSE	5	5	14.613	0.851481		21.441	22.1314	0.690412	1.56935	+	22.0467	21.9991	22.3483	NaN	21.3136	21.5683
sp|Q64378|FKBP5_MOUSE Peptidyl-prolyl cis-trans isomerase FKBP5 OS=Mus musculus GN=Fkbp5 PE=1 SV=1	Q64378	FKBP5_MOUSE	5	5	18.079	0.821579		22.5711	21.9793	-0.591813	1.45452	+	21.9902	22.1999	21.7478	22.3133	22.6218	22.7782
sp|Q7TPM1|PRC2B_MOUSE Protein PRRC2B OS=Mus musculus GN=Prrc2b PE=1 SV=1	Q7TPM1	PRC2B_MOUSE	4	5	7.826	0.910301		20.7404	21.1633	0.422865	0.196051		20.3975	NaN	21.9291	20.7001	20.7808	NaN
sp|Q8BFQ4|WDR82_MOUSE WD repeat-containing protein 82 OS=Mus musculus GN=Wdr82 PE=1 SV=1	Q8BFQ4	WDR82_MOUSE	5	5	10.561	0.691202		21.9193	22.3606	0.44134	1.23618		22.4286	22.0463	22.6069	21.8882	21.9744	21.8953
sp|Q8BHD7|PTBP3_MOUSE Polypyrimidine tract-binding protein 3 OS=Mus musculus GN=Ptbp3 PE=1 SV=1	Q8BHD7	PTBP3_MOUSE	5	5	22.671	0.636338		21.8787	22.2493	0.370613	0.762328		22.3589	21.9097	22.4794	21.758	21.7177	22.1604
sp|Q921Y0|MOB1A_MOUSE MOB kinase activator 1A OS=Mus musculus GN=Mob1a PE=2 SV=3;sp|Q8BPB0|MOB1B_MOUSE MOB kinase activator 1B OS=Mus musculus GN=Mob1b PE=1 SV=3	Q921Y0	MOB1A_MOUSE	5	5	10.659	0.580602		22.5969	22.6721	0.0751767	0.111496		22.9787	22.2701	22.7673	22.5334	22.8373	22.42
sp|Q8BUL6|PKHA1_MOUSE Pleckstrin homology domain-containing family A member 1 OS=Mus musculus GN=Plekha1 PE=1 SV=1	Q8BUL6	PKHA1_MOUSE	5	5	12.236	0.745006		21.0939	20.5253	-0.56864	1.26357		20.2192	20.7538	20.6029	21.0349	20.8884	21.3584
sp|Q8BX90|FND3A_MOUSE Fibronectin type-III domain-containing protein 3A OS=Mus musculus GN=Fndc3a PE=1 SV=3	Q8BX90	FND3A_MOUSE	5	5	5.0314	0.434356		20.7392	21.141	0.40176	0.804752		21.3209	21.0727	21.0293	20.979	20.4994	NaN
sp|Q8C166|CPNE1_MOUSE Copine-1 OS=Mus musculus GN=Cpne1 PE=1 SV=1	Q8C166	CPNE1_MOUSE	5	5	11.166	0.443241		22.0555	22.314	0.258433	1.52124	+	22.2981	22.2463	22.3974	21.982	22	22.1846
sp|Q8CHH9|SEPT8_MOUSE Septin-8 OS=Mus musculus GN=Sept8 PE=1 SV=4	Q8CHH9	SEPT8_MOUSE	3	5	13.086	1.29272		22.6565	22.0877	-0.568763	2.04513	+	22.0711	22.2799	21.9121	22.6141	22.5897	22.7656
sp|Q8R007|NECT4_MOUSE Nectin-4 OS=Mus musculus GN=Nectin4 PE=2 SV=1	Q8R007	NECT4_MOUSE	5	5	8.4795	0.652854		21.4836	20.8323	-0.651287	0.917367		20.2059	21.1526	21.1384	21.6414	21.2753	21.5341
sp|Q8R1V4|TMED4_MOUSE Transmembrane emp24 domain-containing protein 4 OS=Mus musculus GN=Tmed4 PE=1 SV=1	Q8R1V4	TMED4_MOUSE	5	5	9.7293	0.678766		21.2651	21.9665	0.70136	1.53648	+	22.0871	21.8459	NaN	NaN	21.2853	21.2449
sp|Q8R5J9|PRAF3_MOUSE PRA1 family protein 3 OS=Mus musculus GN=Arl6ip5 PE=1 SV=2	Q8R5J9	PRAF3_MOUSE	5	5	14.789	0.735384		23.0058	22.9339	-0.0719267	0.0884205		22.9234	23.1843	22.694	22.7726	22.7353	23.5095
sp|Q91ZV7|PLDX1_MOUSE Plexin domain-containing protein 1 OS=Mus musculus GN=Plxdc1 PE=1 SV=2	Q91ZV7	PLDX1_MOUSE	5	5	14.481	1.12364		22.4443	21.7813	-0.662947	1.29727		22.2001	21.4584	21.6854	22.4147	22.6234	22.2947
sp|Q921L3|TMCO1_MOUSE Calcium load-activated calcium channel OS=Mus musculus GN=Tmco1 PE=1 SV=1	Q921L3	TMCO1_MOUSE	5	5	13.986	0.848469		22.0998	22.0896	-0.01024	0.0177578		21.8641	21.9929	22.4118	22.0383	21.9715	22.2896
sp|Q924Z4|CERS2_MOUSE Ceramide synthase 2 OS=Mus musculus GN=Cers2 PE=1 SV=1	Q924Z4	CERS2_MOUSE	5	5	17.634	0.557148		23.2689	23.077	-0.19187	1.23866		23.216	23.0102	23.0048	23.2264	23.2857	23.2945
sp|Q93092|TALDO_MOUSE Transaldolase OS=Mus musculus GN=Taldo1 PE=1 SV=2	Q93092	TALDO_MOUSE	5	5	7.0521	0.411127		20.7744	20.6489	-0.125483	0.38623		20.7371	20.5895	20.6201	20.6762	20.6165	21.0305
sp|Q99L47|F10A1_MOUSE Hsc70-interacting protein OS=Mus musculus GN=St13 PE=1 SV=1	Q99L47	F10A1_MOUSE	5	5	11.44	0.588562		23.2692	22.7883	-0.480913	0.77686		22.7835	22.5495	23.0318	23.2719	22.8365	23.6991
sp|Q99LB6|MAT2B_MOUSE Methionine adenosyltransferase 2 subunit beta OS=Mus musculus GN=Mat2b PE=1 SV=1	Q99LB6	MAT2B_MOUSE	5	5	13.738	0.381359		21.2415	21.4284	0.186867	0.202488		21.8891	21.0313	21.3647	21.4129	NaN	21.0701
sp|Q9CX86|ROA0_MOUSE Heterogeneous nuclear ribonucleoprotein A0 OS=Mus musculus GN=Hnrnpa0 PE=1 SV=1	Q9CX86	ROA0_MOUSE	5	5	28.25	0.711396		22.4553	23.0116	0.556253	2.85815	+	23.0022	23.0285	23.0041	22.3285	22.5696	22.4679
sp|Q9CXY1|TM175_MOUSE Endosomal/lysomomal potassium channel TMEM175 OS=Mus musculus GN=Tmem175 PE=1 SV=2	Q9CXY1	TM175_MOUSE	5	5	30.394	0.726375		24.499	24.1398	-0.359257	1.04583		24.2564	24.0226	24.1403	24.2252	24.7266	24.5453
sp|Q9CXY9|GPI8_MOUSE GPI-anchor transamidase OS=Mus musculus GN=Pigk PE=1 SV=2	Q9CXY9	GPI8_MOUSE	5	5	22.599	0.227023		22.0571	22.0941	0.0370233	0.0704954		22.1221	22.1936	21.9665	22.042	21.7685	22.3607
sp|Q9D358|PPAC_MOUSE Low molecular weight phosphotyrosine protein phosphatase OS=Mus musculus GN=Acp1 PE=1 SV=3	Q9D358	PPAC_MOUSE	5	5	15.679	0.868159		23.4387	22.8038	-0.634973	1.04411		23.1202	22.8995	22.3916	23.3994	23.7811	23.1358
sp|Q9ERE3|SGK3_MOUSE Serine/threonine-protein kinase Sgk3 OS=Mus musculus GN=Sgk3 PE=1 SV=1	Q9ERE3	SGK3_MOUSE	5	5	12.683	0.245054		21.2769	21.2501	-0.02678	0.0336511		21.4492	21.4875	20.8137	21.2657	21.5536	21.0115
sp|Q9ES46|PARVB_MOUSE Beta-parvin OS=Mus musculus GN=Parvb PE=1 SV=1	Q9ES46	PARVB_MOUSE	5	5	15.483	0.560812		21.4632	21.5846	0.121473	0.597445		21.4282	21.6197	21.706	21.5135	21.386	21.49
sp|Q9JI11|STK4_MOUSE Serine/threonine-protein kinase 4 OS=Mus musculus GN=Stk4 PE=1 SV=1	Q9JI11	STK4_MOUSE	3	5	8.0349	0.785352		21.3462	21.6844	0.338162	1.50473	+	21.6647	21.6107	21.7779	NaN	21.2643	21.4282
sp|Q9JK48|SHLB1_MOUSE Endophilin-B1 OS=Mus musculus GN=Sh3glb1 PE=1 SV=1	Q9JK48	SHLB1_MOUSE	5	5	9.0341	0.815894		21.2456	21.4097	0.164113	0.657383		21.5606	21.2774	21.391	NaN	21.2488	21.2423
sp|Q9Z2G9|HTAI2_MOUSE Oxidoreductase HTATIP2 OS=Mus musculus GN=Htatip2 PE=1 SV=3	Q9Z2G9	HTAI2_MOUSE	5	5	12.101	0.271883		22.3808	22.3636	-0.01717	0.0518358		22.5691	22.2381	22.2836	22.2925	22.3946	22.4552
sp|O09005|DEGS1_MOUSE Sphingolipid delta(4)-desaturase DES1 OS=Mus musculus GN=Degs1 PE=1 SV=1	O09005	DEGS1_MOUSE	4	4	12.225	0.695394		22.0508	21.8294	-0.221387	0.386737		22.1459	21.5617	21.7804	21.9364	21.8296	22.3862
sp|O09117|SYPL1_MOUSE Synaptophysin-like protein 1 OS=Mus musculus GN=Sypl1 PE=1 SV=2	O09117	SYPL1_MOUSE	4	4	60.961	0.00581266		25.2944	25.3759	0.0814633	0.027071		25.4246	25.3161	25.387	26.2519	26.3544	23.277
sp|O35143|ATIF1_MOUSE ATPase inhibitor, mitochondrial OS=Mus musculus GN=Atpif1 PE=1 SV=2	O35143	ATIF1_MOUSE	4	4	3.5235	0.506296		20.961	22.1161	1.15512	1.43529	+	22.2961	22.4027	21.6496	20.8232	NaN	21.0988
sp|O70378|EMC8_MOUSE ER membrane protein complex subunit 8 OS=Mus musculus GN=Emc8 PE=1 SV=1	O70378	EMC8_MOUSE	4	4	11.442	0.244719		20.565	20.7368	0.17184	0.414653		20.8572	20.8321	20.5212	20.3953	20.4584	20.8412
sp|O88502|PDE8A_MOUSE High affinity cAMP-specific and IBMX-insensitive 3,5-cyclic phosphodiesterase 8A OS=Mus musculus GN=Pde8a PE=1 SV=1	O88502	PDE8A_MOUSE	4	4	11.054	0.777388		21.0863	20.5213	-0.564973	1.06811		20.7143	20.4436	20.4059	20.7867	20.9364	21.5357
sp|O88587|COMT_MOUSE Catechol O-methyltransferase OS=Mus musculus GN=Comt PE=1 SV=2	O88587	COMT_MOUSE	4	4	7.4764	0.15996		22.5193	22.6673	0.14798	0.220221		23.0019	22.4803	22.5198	22.6998	NaN	22.3388
sp|P00493|HPRT_MOUSE Hypoxanthine-guanine phosphoribosyltransferase OS=Mus musculus GN=Hprt1 PE=1 SV=3	P00493	HPRT_MOUSE	4	4	7.0339	0.751182		21.277	21.7205	0.443503	1.24247		21.7993	21.8975	21.4647	21.0789	21.434	21.318
sp|P10639|THIO_MOUSE Thioredoxin OS=Mus musculus GN=Txn PE=1 SV=3	P10639	THIO_MOUSE	4	4	11.796	0.92422		23.5483	24.3612	0.812907	1.25734		23.9702	24.8818	24.2316	23.3363	23.5052	23.8033
sp|P11352|GPX1_MOUSE Glutathione peroxidase 1 OS=Mus musculus GN=Gpx1 PE=1 SV=2	P11352	GPX1_MOUSE	4	4	6.9805	1.1422		21.6637	20.9424	-0.721253	1.62887	+	21.1387	21.0371	20.6515	21.3891	21.7845	21.8174
sp|P11680|PROP_MOUSE Properdin OS=Mus musculus GN=Cfp PE=2 SV=2	P11680	PROP_MOUSE	4	4	9.4619	0.210306		21.426	21.644	0.218032	0.24782		21.238	21.6336	22.0605	21.2341	21.6178	NaN
sp|P15535|B4GT1_MOUSE Beta-1,4-galactosyltransferase 1 OS=Mus musculus GN=B4galt1 PE=1 SV=1	P15535	B4GT1_MOUSE	4	4	21.609	0.138601		23.2626	23.0123	-0.250243	0.909675		23.0883	22.9617	22.987	23.277	23.4671	23.0437
sp|P16125|LDHB_MOUSE L-lactate dehydrogenase B chain OS=Mus musculus GN=Ldhb PE=1 SV=2	P16125	LDHB_MOUSE	4	4	9.6716	0.661914		22.8448	22.6718	-0.173053	0.24103		22.35	22.7487	22.9167	22.3892	23.0802	23.0651
sp|P20491|FCERG_MOUSE High affinity immunoglobulin epsilon receptor subunit gamma OS=Mus musculus GN=Fcer1g PE=1 SV=1	P20491	FCERG_MOUSE	4	4	16.27	0.00414786		25.2571	25.2524	-0.00466667	0.0108981		25.2836	25.0575	25.4161	25.3498	25.354	25.0674
sp|P26638|SYSC_MOUSE Serine--tRNA ligase, cytoplasmic OS=Mus musculus GN=Sars PE=1 SV=3	P26638	SYSC_MOUSE	4	4	5.4576	0.666755		21.2116	21.1255	-0.08607	0.172891		21.0916	21.2742	21.0107	20.8748	21.4371	21.3228
sp|P26928|HGFL_MOUSE Hepatocyte growth factor-like protein OS=Mus musculus GN=Mst1 PE=2 SV=2	P26928	HGFL_MOUSE	4	4	5.3811	0.0439682		22.6665	22.3727	-0.293837	0.131298		22.2612	NaN	22.4842	23.2465	23.325	21.428
sp|P28741|KIF3A_MOUSE Kinesin-like protein KIF3A OS=Mus musculus GN=Kif3a PE=1 SV=2	P28741	KIF3A_MOUSE	4	4	5.6336	0.0436409		20.3033	20.2617	-0.04158	0.0539938		20.2305	NaN	20.293	20.0555	NaN	20.5511
sp|P29595|NEDD8_MOUSE NEDD8 OS=Mus musculus GN=Nedd8 PE=1 SV=2	P29595	NEDD8_MOUSE	4	4	9.7537	0.588066		22.8751	22.4242	-0.450918	0.746119		22.7681	NaN	22.0803	22.8742	22.9201	22.8311
sp|P30115|GSTA3_MOUSE Glutathione S-transferase A3 OS=Mus musculus GN=Gsta3 PE=1 SV=2;sp|P24472|GSTA4_MOUSE Glutathione S-transferase A4 OS=Mus musculus GN=Gsta4 PE=1 SV=3	P30115	GSTA3_MOUSE	2	4	4.7347	0.762706		23.1245	23.0398	-0.0847033	0.0935822		23.5419	22.6496	22.9281	22.9045	22.973	23.4962
sp|P34022|RANG_MOUSE Ran-specific GTPase-activating protein OS=Mus musculus GN=Ranbp1 PE=1 SV=2	P34022	RANG_MOUSE	4	4	13.557	1.01505		21.5916	22.2005	0.60893	0.737015		22.7132	21.9958	21.8925	21.7165	21.0611	21.997
sp|P51675|CCR1_MOUSE C-C chemokine receptor type 1 OS=Mus musculus GN=Ccr1 PE=2 SV=2	P51675	CCR1_MOUSE	4	4	8.3331	1.26831		24.0283	23.6749	-0.35336	0.529178		23.6509	23.9067	23.4672	24.1658	24.4028	23.5164
sp|P68040|RACK1_MOUSE Receptor of activated protein C kinase 1 OS=Mus musculus GN=Rack1 PE=1 SV=3	P68040	RACK1_MOUSE	4	4	8.4367	0.352588		22.322	22.2126	-0.109343	0.183424		21.9925	22.653	21.9923	22.3978	22.3556	22.2126
sp|P97363|SPTC2_MOUSE Serine palmitoyltransferase 2 OS=Mus musculus GN=Sptlc2 PE=1 SV=2	P97363	SPTC2_MOUSE	4	4	12.996	1.09528		20.7315	20.8845	0.152927	0.882559		20.9774	20.8163	20.8598	20.8487	20.625	20.7209
sp|Q05144|RAC2_MOUSE Ras-related C3 botulinum toxin substrate 2 OS=Mus musculus GN=Rac2 PE=1 SV=1	Q05144	RAC2_MOUSE	4	4	12.628	0.107103		26.0365	26.1383	0.101803	0.289497		26.2919	26.0439	26.079	25.9413	25.8948	26.2733
sp|Q3U481|MFS12_MOUSE Major facilitator superfamily domain-containing protein 12 OS=Mus musculus GN=Mfsd12 PE=1 SV=1	Q3U481	MFS12_MOUSE	4	4	36.822	0.478848		24.257	23.9149	-0.3421	1.301		24.0339	23.6994	24.0114	24.1427	24.2859	24.3424
sp|Q5D1E7|ZC12A_MOUSE Endoribonuclease ZC3H12A OS=Mus musculus GN=Zc3h12a PE=1 SV=2	Q5D1E7	ZC12A_MOUSE	4	4	6.3883	0.0422338		20.6522	20.5666	-0.085575	0.136086		NaN	20.7597	20.3736	20.5539	20.7505	NaN
sp|Q5XF89|AT133_MOUSE Probable cation-transporting ATPase 13A3 OS=Mus musculus GN=Atp13a3 PE=1 SV=1	Q5XF89	AT133_MOUSE	4	4	7.1012	0.877508		21.2104	20.7699	-0.440528	1.14517		NaN	20.7352	20.8045	20.9858	21.4101	21.2353
sp|Q61418|CLCN4_MOUSE H(+)/Cl(-) exchange transporter 4 OS=Mus musculus GN=Clcn4 PE=2 SV=2	Q61418	CLCN4_MOUSE	4	4	3.7581	0.422209		21.4318	21.1608	-0.270977	0.549129		NaN	21.078	21.2436	21.4415	21.1615	21.6923
sp|Q62087|PON3_MOUSE Serum paraoxonase/lactonase 3 OS=Mus musculus GN=Pon3 PE=1 SV=2	Q62087	PON3_MOUSE	4	4	19.105	1.1836		21.6368	22.2141	0.577283	1.47204	+	22.0371	22.5762	22.0289	21.6052	21.6625	21.6427
sp|Q64092|TFE3_MOUSE Transcription factor E3 OS=Mus musculus GN=Tfe3 PE=1 SV=2	Q64092	TFE3_MOUSE	3	4	30.812	0.879494		22.4812	22.9027	0.421433	1.65208	+	22.8806	23.0735	22.7539	22.3414	22.5565	22.5458
sp|Q80SY3|VA0D2_MOUSE V-type proton ATPase subunit d 2 OS=Mus musculus GN=Atp6v0d2 PE=2 SV=2	Q80SY3	VA0D2_MOUSE	4	4	11.009	0.0483594		21.8474	22.0164	0.168947	0.298972		21.8848	22.4131	21.7513	21.6301	21.9593	21.953
sp|Q8BFW4|TRI65_MOUSE Tripartite motif-containing protein 65 OS=Mus musculus GN=Trim65 PE=1 SV=1	Q8BFW4	TRI65_MOUSE	4	4	27.329	0.717118		21.0815	21.2793	0.19788	0.40508		20.8725	21.4512	21.5144	21.1444	21.0265	21.0735
sp|Q8BVU0|LRCH3_MOUSE Leucine-rich repeat and calponin homology domain-containing protein 3 OS=Mus musculus GN=Lrch3 PE=1 SV=3	Q8BVU0	LRCH3_MOUSE	4	4	7.4371	0.949787		20.5232	21.083	0.559883	1.25168		20.8461	21.1948	21.2082	NaN	20.3851	20.6612
sp|Q8CII9|CRLF2_MOUSE Cytokine receptor-like factor 2 OS=Mus musculus GN=Crlf2 PE=1 SV=2	Q8CII9	CRLF2_MOUSE	4	4	19.242	0.881734		22.2628	21.728	-0.534763	0.959775		21.9285	21.9099	21.3457	22.3643	22.5066	21.9176
sp|Q8JZR0|ACSL5_MOUSE Long-chain-fatty-acid--CoA ligase 5 OS=Mus musculus GN=Acsl5 PE=1 SV=1	Q8JZR0	ACSL5_MOUSE	3	4	9.5076	0.813152		21.6876	21.5784	-0.109155	0.205649		21.6757	NaN	21.4811	NaN	21.8502	21.5249
sp|Q8K0P3|TLDC1_MOUSE TLD domain-containing protein 1 OS=Mus musculus GN=Tldc1 PE=2 SV=1	Q8K0P3	TLDC1_MOUSE	4	4	8.212	0.326881		22.0948	21.7074	-0.387423	0.610049		21.3069	22.1803	21.635	21.9989	21.938	22.3475
sp|Q8K1E0|STX5_MOUSE Syntaxin-5 OS=Mus musculus GN=Stx5 PE=1 SV=3	Q8K1E0	STX5_MOUSE	4	4	17.057	0.289381		21.5706	21.7614	0.190803	0.319096		22.0857	21.3114	21.8872	21.4264	21.5903	21.6952
sp|Q8K4D3|S36A1_MOUSE Proton-coupled amino acid transporter 1 OS=Mus musculus GN=Slc36a1 PE=2 SV=1	Q8K4D3	S36A1_MOUSE	4	4	117.39	0.549194		24.5022	24.1024	-0.399817	1.00167		24.1407	23.7898	24.3767	24.3807	24.6459	24.4801
sp|Q91Z83|MYH7_MOUSE Myosin-7 OS=Mus musculus GN=Myh7 PE=2 SV=1	Q91Z83	MYH7_MOUSE	2	4	5.1948	0.463821		20.3804	20.9828	0.602395	0.850196		21.2312	20.7344	NaN	20.4339	20.3269	NaN
sp|Q99LE6|ABCF2_MOUSE ATP-binding cassette sub-family F member 2 OS=Mus musculus GN=Abcf2 PE=1 SV=1	Q99LE6	ABCF2_MOUSE	4	4	5.0246	0.746497		21.0153	21.5896	0.57432	0.957169		21.5231	NaN	21.6561	20.8177	21.2128	NaN
sp|Q99LX0|PARK7_MOUSE Protein DJ-1 OS=Mus musculus GN=Park7 PE=1 SV=1	Q99LX0	PARK7_MOUSE	4	4	21.836	1.18396		21.0212	21.3343	0.313102	1.0633		NaN	21.1799	21.4887	20.95	21.0714	21.0421
sp|Q99N07|M4A6D_MOUSE Membrane-spanning 4-domains subfamily A member 6D OS=Mus musculus GN=Ms4a6d PE=1 SV=1	Q99N07	M4A6D_MOUSE	4	4	102.14	0.925981		23.6122	23.9177	0.305423	0.241471		24.0697	23.7349	23.9483	24.1664	24.0335	22.6368
sp|Q9CQX2|CYB5B_MOUSE Cytochrome b5 type B OS=Mus musculus GN=Cyb5b PE=1 SV=1	Q9CQX2	CYB5B_MOUSE	4	4	85.9	0.35639		22.9064	22.3234	-0.582993	1.45896	+	22.0909	22.1938	22.6854	22.9264	22.9409	22.8517
sp|Q9CR39|WIPI3_MOUSE WD repeat domain phosphoinositide-interacting protein 3 OS=Mus musculus GN=Wdr45b PE=1 SV=2	Q9CR39	WIPI3_MOUSE	4	4	15.838	0.101317		23.2913	23.3107	0.0194	0.0381028		23.1532	23.3045	23.4746	23.0207	23.3331	23.5203
sp|Q9CR51|VATG1_MOUSE V-type proton ATPase subunit G 1 OS=Mus musculus GN=Atp6v1g1 PE=1 SV=3	Q9CR51	VATG1_MOUSE	4	4	75.879	0.641719		24.4421	24.2057	-0.236443	0.475035		24.3643	23.9672	24.2855	24.5866	24.0871	24.6526
sp|Q9D7G0|PRPS1_MOUSE Ribose-phosphate pyrophosphokinase 1 OS=Mus musculus GN=Prps1 PE=1 SV=4	Q9D7G0	PRPS1_MOUSE	4	4	7.3332	0.280226		23.2745	23.661	0.386507	0.711881		23.7169	23.5265	23.7395	22.831	23.3434	23.649
sp|Q9D8V0|HM13_MOUSE Minor histocompatibility antigen H13 OS=Mus musculus GN=Hm13 PE=1 SV=1	Q9D8V0	HM13_MOUSE	4	4	33.909	0.208746		22.7578	22.8242	0.0663933	0.167133		22.7834	22.8059	22.8833	22.5264	23.0298	22.7172
sp|Q9DB27|MCTS1_MOUSE Malignant T-cell-amplified sequence 1 OS=Mus musculus GN=Mcts1 PE=1 SV=1;sp|Q9CQ21|MCTS2_MOUSE Malignant T-cell-amplified sequence 2 OS=Mus musculus GN=Mcts2 PE=1 SV=1	Q9DB27	MCTS1_MOUSE	4	4	10.163	0.444107		21.5726	21.8284	0.255803	0.251009		22.4605	21.362	21.6627	21.1603	21.5788	21.9786
sp|Q9ERK9|P2RY6_MOUSE P2Y purinoceptor 6 OS=Mus musculus GN=P2ry6 PE=2 SV=1	Q9ERK9	P2RY6_MOUSE	4	4	6.7445	1.01565		22.1568	21.9036	-0.25317	0.627719		22.0923	21.9228	21.6957	22.0412	22.4365	21.9926
sp|Q9ES97|RTN3_MOUSE Reticulon-3 OS=Mus musculus GN=Rtn3 PE=1 SV=2	Q9ES97	RTN3_MOUSE	4	4	11.95	0.458759		23.2972	23.7059	0.4087	0.364131		23.3921	24.0076	23.7181	23.7166	23.7449	22.4301
sp|Q9QUM9|PSA6_MOUSE Proteasome subunit alpha type-6 OS=Mus musculus GN=Psma6 PE=1 SV=1	Q9QUM9	PSA6_MOUSE	4	4	11.627	0.286531		22.2092	22.4305	0.221303	0.352313		22.4424	22.8011	22.048	22.0832	22.0472	22.4971
sp|Q9QZI8|SERC1_MOUSE Serine incorporator 1 OS=Mus musculus GN=Serinc1 PE=1 SV=1	Q9QZI8	SERC1_MOUSE	4	4	38.141	0.491269		23.8354	23.574	-0.261377	0.69978		23.8047	23.4847	23.4327	23.5894	23.926	23.9908
sp|Q9QZI9|SERC3_MOUSE Serine incorporator 3 OS=Mus musculus GN=Serinc3 PE=1 SV=2	Q9QZI9	SERC3_MOUSE	4	4	48.223	0.945522		23.7742	23.5278	-0.246347	0.249378		24.0609	23.0665	23.4561	24.1313	23.9311	23.2601
sp|Q9R1P0|PSA4_MOUSE Proteasome subunit alpha type-4 OS=Mus musculus GN=Psma4 PE=1 SV=1	Q9R1P0	PSA4_MOUSE	4	4	4.6781	0.774059		21.2544	21.0308	-0.223513	0.50864		21.0939	20.9996	20.999	21.0377	21.0927	21.6327
sp|Q9Z2G6|SE1L1_MOUSE Protein sel-1 homolog 1 OS=Mus musculus GN=Sel1l PE=1 SV=2	Q9Z2G6	SE1L1_MOUSE	4	4	14.437	0.573927		21.8218	22.2075	0.38567	1.3702	+	22.238	22.205	22.1794	21.7622	21.6318	22.0714
sp|Q9Z2M6|UBL3_MOUSE Ubiquitin-like protein 3 OS=Mus musculus GN=Ubl3 PE=1 SV=1	Q9Z2M6	UBL3_MOUSE	4	4	9.6536	0.826814		21.9848	21.4391	-0.545663	1.06464		21.1636	21.6101	21.5437	22.0572	21.6138	22.2834
sp|Q9Z2U1|PSA5_MOUSE Proteasome subunit alpha type-5 OS=Mus musculus GN=Psma5 PE=1 SV=1	Q9Z2U1	PSA5_MOUSE	4	4	20.405	0.057785		21.6492	21.5119	-0.137288	0.112393		NaN	21.6954	21.3284	21.0186	21.8902	22.0389
sp|O08539|BIN1_MOUSE Myc box-dependent-interacting protein 1 OS=Mus musculus GN=Bin1 PE=1 SV=1	O08539	BIN1_MOUSE	3	3	21.608	0.640787		21.7835	22.1155	0.33196	0.547554		21.898	22.0197	22.4287	21.3679	21.897	22.0857
sp|O09043|NAPSA_MOUSE Napsin-A OS=Mus musculus GN=Napsa PE=1 SV=1	O09043	NAPSA_MOUSE	3	3	20.393	0.93684		22.7067	22.4572	-0.249523	0.505795		22.4337	22.2537	22.6842	22.8784	22.535	NaN
sp|O09047|C3AR_MOUSE C3a anaphylatoxin chemotactic receptor OS=Mus musculus GN=C3ar1 PE=1 SV=1	O09047	C3AR_MOUSE	3	3	6.8819	0.340152		20.7003	20.5144	-0.18593	0.267141		20.3396	20.9083	20.2952	20.8445	20.9441	20.3123
sp|O55101|SNG2_MOUSE Synaptogyrin-2 OS=Mus musculus GN=Syngr2 PE=2 SV=1	O55101	SNG2_MOUSE	3	3	19.968	0.189131		23.5673	23.3727	-0.194623	0.91009		23.4876	23.3054	23.3251	23.5423	23.7192	23.4405
sp|O70325|GPX41_MOUSE Phospholipid hydroperoxide glutathione peroxidase, mitochondrial OS=Mus musculus GN=Gpx4 PE=1 SV=4;sp|Q91XR9|GPX42_MOUSE Phospholipid hydroperoxide glutathione peroxidase, nuclear OS=Mus musculus GN=Gpx4 PE=1 SV=3	O70325	GPX41_MOUSE	3	3	8.3646	0.481361		22.0445	21.8631	-0.18133	0.17096		22.2332	21.4931	NaN	22.0015	22.0874	NaN
sp|O89112|LANC1_MOUSE LanC-like protein 1 OS=Mus musculus GN=Lancl1 PE=1 SV=1	O89112	LANC1_MOUSE	3	3	4.7995	0.950886		21.6623	21.1912	-0.47107	1.02251		21.4978	21.0419	21.0339	21.6329	21.414	21.94
sp|P05132|KAPCA_MOUSE cAMP-dependent protein kinase catalytic subunit alpha OS=Mus musculus GN=Prkaca PE=1 SV=3	P05132	KAPCA_MOUSE	3	3	21.367	0.436012		21.7679	21.5606	-0.20728	0.232696		21.5264	21.4179	21.7376	21.347	21.5229	22.4338
sp|P08508|FCGR3_MOUSE Low affinity immunoglobulin gamma Fc region receptor III OS=Mus musculus GN=Fcgr3 PE=1 SV=1	P08508	FCGR3_MOUSE	3	3	7.2753	1.02743		25.2669	24.6655	-0.601347	1.40131	+	24.799	24.9148	24.2828	25.3024	25.1727	25.3256
sp|P32261|ANT3_MOUSE Antithrombin-III OS=Mus musculus GN=Serpinc1 PE=1 SV=1	P32261	ANT3_MOUSE	3	3	28.085	0.205756		25.3331	24.9169	-0.416193	0.384506		25.1219	24.7765	24.8522	25.2434	24.614	26.1417
sp|P53986|MOT1_MOUSE Monocarboxylate transporter 1 OS=Mus musculus GN=Slc16a1 PE=1 SV=1	P53986	MOT1_MOUSE	3	3	22.2	0.218111		22.4051	22.4194	0.0143167	0.0665324		22.4517	22.3803	22.4262	22.4808	22.261	22.4735
sp|P57757|CTNS_MOUSE Cystinosin OS=Mus musculus GN=Ctns PE=1 SV=1	P57757	CTNS_MOUSE	3	3	2.2467	0.935556		23.7272	23.604	-0.12319	0.712794		23.5355	23.6845	23.5918	23.6166	23.8447	23.7202
sp|P60867|RS20_MOUSE 40S ribosomal protein S20 OS=Mus musculus GN=Rps20 PE=1 SV=1	P60867	RS20_MOUSE	3	3	14.472	1.05924		23.9953	24.1097	0.114333	0.566565		24.1383	24.0872	24.1034	23.8232	24.1163	24.0465
sp|P62889|RL30_MOUSE 60S ribosomal protein L30 OS=Mus musculus GN=Rpl30 PE=1 SV=2	P62889	RL30_MOUSE	3	3	11.066	0.23033		23.2018	23.282	0.0802533	0.0773826		22.8126	23.9702	23.0633	23.0908	23.1166	23.3979
sp|P63087|PP1G_MOUSE Serine/threonine-protein phosphatase PP1-gamma catalytic subunit OS=Mus musculus GN=Ppp1cc PE=1 SV=1	P63087	PP1G_MOUSE	2	3	11.418	0.0328544		22.9314	22.8821	-0.0492867	0.0840404		22.7117	23.1747	22.7599	22.7985	22.7712	23.2244
sp|P68373|TBA1C_MOUSE Tubulin alpha-1C chain OS=Mus musculus GN=Tuba1c PE=1 SV=1	P68373	TBA1C_MOUSE	2	3	15.668	0.189458		23.9095	24.8238	0.91432	0.374962		25.1848	26.0466	23.2402	24.0772	24.8497	22.8017
sp|Q3TFQ1|SPRY7_MOUSE SPRY domain-containing protein 7 OS=Mus musculus GN=Spryd7 PE=1 SV=2	Q3TFQ1	SPRY7_MOUSE	3	3	10.672	0.463047		22.3152	22.0111	-0.304093	0.888331		NaN	21.8306	22.1916	22.2271	22.3468	22.3718
sp|Q61144|PSN2_MOUSE Presenilin-2 OS=Mus musculus GN=Psen2 PE=1 SV=3	Q61144	PSN2_MOUSE	3	3	37.62	0.20186		23.1827	22.9369	-0.245823	0.26628		22.9677	22.9421	22.9009	23.5092	23.5915	22.4474
sp|Q61735|CD47_MOUSE Leukocyte surface antigen CD47 OS=Mus musculus GN=Cd47 PE=1 SV=2	Q61735	CD47_MOUSE	3	3	25.648	1.06504		24.8776	24.4746	-0.403087	0.428673		NaN	24.8831	24.066	25.1553	24.5316	24.946
sp|Q62000|MIME_MOUSE Mimecan OS=Mus musculus GN=Ogn PE=1 SV=1	Q62000	MIME_MOUSE	3	3	12.286	0.607731		22.6684	22.0399	-0.628467	0.782435		22.3712	21.69	22.0584	22.0922	23.172	22.7409
sp|Q64337|SQSTM_MOUSE Sequestosome-1 OS=Mus musculus GN=Sqstm1 PE=1 SV=1	Q64337	SQSTM_MOUSE	3	3	11.572	0.577406		20.5366	20.7283	0.191733	0.338517		20.3144	21.0924	20.7782	20.4861	20.6579	20.4658
sp|Q80X95|RRAGA_MOUSE Ras-related GTP-binding protein A OS=Mus musculus GN=Rraga PE=1 SV=1;sp|Q6NTA4|RRAGB_MOUSE Ras-related GTP-binding protein B OS=Mus musculus GN=Rragb PE=1 SV=1	Q80X95	RRAGA_MOUSE	3	3	9.4622	0.540767		22.1481	22.3598	0.211752	0.564524		22.43	22.3283	22.3211	21.9451	22.3511	NaN
sp|Q8BR70|YIPF6_MOUSE Protein YIPF6 OS=Mus musculus GN=Yipf6 PE=1 SV=1	Q8BR70	YIPF6_MOUSE	3	3	7.4912	0.634316		22.655	22.1537	-0.501297	0.768722		21.6825	22.3472	22.4313	22.5579	22.3951	23.0119
sp|Q8BTH8|KC1G1_MOUSE Casein kinase I isoform gamma-1 OS=Mus musculus GN=Csnk1g1 PE=1 SV=2	Q8BTH8	KC1G1_MOUSE	3	3	10.151	0.833232		21.3369	20.978	-0.358905	1.07843		NaN	20.9317	21.0242	NaN	21.2363	21.4375
sp|Q8BX65|MDFIC_MOUSE MyoD family inhibitor domain-containing protein OS=Mus musculus GN=Mdfic PE=1 SV=1	Q8BX65	MDFIC_MOUSE	3	3	14.338	1.06906		21.5858	21.287	-0.29879	1.54263	+	21.3803	NaN	21.1937	21.6273	21.5498	21.5802
sp|Q8CF66|LTOR4_MOUSE Ragulator complex protein LAMTOR4 OS=Mus musculus GN=Lamtor4 PE=1 SV=2	Q8CF66	LTOR4_MOUSE	3	3	27.781	0.29698		26.1614	25.5781	-0.583287	0.492599		26.0069	25.4565	25.2708	25.6405	25.7515	27.0922
sp|Q8K0D0|CDK17_MOUSE Cyclin-dependent kinase 17 OS=Mus musculus GN=Cdk17 PE=1 SV=2	Q8K0D0	CDK17_MOUSE	3	3	9.0571	0.127003		21.4474	21.3542	-0.0931233	0.145489		21.4823	21.5612	21.0192	21.1133	21.6298	21.599
sp|Q8R4V1|NFAM1_MOUSE NFAT activation molecule 1 OS=Mus musculus GN=Nfam1 PE=1 SV=1	Q8R4V1	NFAM1_MOUSE	3	3	21.803	0.244192		22.2253	21.9659	-0.25945	0.722032		22.1085	21.7644	22.0247	22.1498	22.052	22.4743
sp|Q8VBT0|TMX1_MOUSE Thioredoxin-related transmembrane protein 1 OS=Mus musculus GN=Tmx1 PE=1 SV=1	Q8VBT0	TMX1_MOUSE	3	3	6.1218	0.52766		23.0397	23.302	0.262277	0.485727		23.1428	23.4056	23.3574	22.866	22.7753	23.4778
sp|Q8VCH8|UBXN4_MOUSE UBX domain-containing protein 4 OS=Mus musculus GN=Ubxn4 PE=1 SV=1	Q8VCH8	UBXN4_MOUSE	3	3	5.5825	0.800837		21.2802	22.6818	1.40159	0.836476		NaN	21.798	23.5655	21.6841	21.2296	20.9268
sp|Q99J93|IFM2_MOUSE Interferon-induced transmembrane protein 2 OS=Mus musculus GN=Ifitm2 PE=1 SV=1	Q99J93	IFM2_MOUSE	3	3	54.34	0.940292		23.1958	23.0178	-0.177967	0.412263		23.1608	23.167	22.7257	23.1526	23.0287	23.406
sp|Q99K95|RTF2_MOUSE Protein RTF2 homolog OS=Mus musculus GN=Rtfdc1 PE=1 SV=1	Q99K95	RTF2_MOUSE	3	3	3.7548	0.413092		22.1721	21.9558	-0.21624	0.679462		21.7142	22.0439	22.1095	22.0983	22.0916	22.3264
sp|Q9CPT4|MYDGF_MOUSE Myeloid-derived growth factor OS=Mus musculus GN=Mydgf PE=1 SV=1	Q9CPT4	MYDGF_MOUSE	3	3	8.9739	0.938016		22.3454	22.9757	0.630317	2.03624	+	23.1353	22.7395	23.0522	22.2631	22.316	22.4569
sp|Q9CQY5|MAGT1_MOUSE Magnesium transporter protein 1 OS=Mus musculus GN=Magt1 PE=1 SV=1	Q9CQY5	MAGT1_MOUSE	3	3	7.0776	1.16648		22.2108	23.2854	1.0746	1.80291	+	23.3899	23.358	23.1082	NaN	21.9643	22.4572
sp|Q9CR26|VTA1_MOUSE Vacuolar protein sorting-associated protein VTA1 homolog OS=Mus musculus GN=Vta1 PE=1 SV=1	Q9CR26	VTA1_MOUSE	3	3	6.901	1.17449		23.7985	23.3918	-0.40669	0.713971		23.3628	23.842	22.9706	23.7831	23.6939	23.9185
sp|Q9CY50|SSRA_MOUSE Translocon-associated protein subunit alpha OS=Mus musculus GN=Ssr1 PE=1 SV=1	Q9CY50	SSRA_MOUSE	3	3	14.765	0.897449		23.59	24.0422	0.452167	1.58293	+	24.0878	24.0473	23.9914	23.5036	23.8422	23.4242
sp|Q9D8B3|CHM4B_MOUSE Charged multivesicular body protein 4b OS=Mus musculus GN=Chmp4b PE=1 SV=2	Q9D8B3	CHM4B_MOUSE	3	3	8.285	0.308895		21.2403	21.3622	0.121868	0.360344		21.5375	21.1922	21.3569	NaN	21.1816	21.2991
sp|Q9D8N2|FA45A_MOUSE Protein FAM45A OS=Mus musculus GN=Fam45a PE=1 SV=2	Q9D8N2	FA45A_MOUSE	3	3	6.1296	0.198286		21.226	21.4014	0.17538	0.288071		21.5591	21.0703	21.5749	21.0848	21.3672	NaN
sp|Q9DAS9|GBG12_MOUSE Guanine nucleotide-binding protein G(I)/G(S)/G(O) subunit gamma-12 OS=Mus musculus GN=Gng12 PE=1 SV=3	Q9DAS9	GBG12_MOUSE	3	3	4.7659	0.262725		22.2848	22.5972	0.312337	0.615509		22.6778	22.2591	22.8545	22.0003	22.3875	22.4667
sp|Q9DC26|S46A3_MOUSE Solute carrier family 46 member 3 OS=Mus musculus GN=Slc46a3 PE=2 SV=1	Q9DC26	S46A3_MOUSE	3	3	50.976	0.21011		23.1628	22.9184	-0.244423	1.21099		22.8707	22.8092	23.0752	23.066	23.235	23.1874
sp|Q9JIM1|S29A1_MOUSE Equilibrative nucleoside transporter 1 OS=Mus musculus GN=Slc29a1 PE=1 SV=3	Q9JIM1	S29A1_MOUSE	3	3	7.1974	1.05013		22.3363	22.2291	-0.107125	0.277104		22.2002	NaN	22.2581	NaN	22.1976	22.4749
sp|Q9JJI8|RL38_MOUSE 60S ribosomal protein L38 OS=Mus musculus GN=Rpl38 PE=1 SV=3	Q9JJI8	RL38_MOUSE	3	3	11.4	0.932363		22.7793	23.6706	0.89134	1.27458		24.2947	23.3144	23.4028	22.8786	22.8757	22.5836
sp|Q9JM99|PRG4_MOUSE Proteoglycan 4 OS=Mus musculus GN=Prg4 PE=1 SV=2	Q9JM99	PRG4_MOUSE	3	3	16.35	0.102625		22.8101	22.6346	-0.175553	0.139935		22.8774	22.7505	22.2758	23.2893	23.182	21.9591
sp|Q9QUH0|GLRX1_MOUSE Glutaredoxin-1 OS=Mus musculus GN=Glrx PE=1 SV=3	Q9QUH0	GLRX1_MOUSE	3	3	7.9528	0.792272		23.2417	22.7892	-0.452553	0.85381		22.5413	22.8725	22.9538	23.1852	22.9069	23.6331
sp|Q9R0Q7|TEBP_MOUSE Prostaglandin E synthase 3 OS=Mus musculus GN=Ptges3 PE=1 SV=1	Q9R0Q7	TEBP_MOUSE	3	3	7.4069	0.418919		22.1194	22.0406	-0.0787633	0.100552		22.1588	21.5479	22.4151	22.1229	21.9207	22.3145
sp|B2RXV4|FLVC1_MOUSE Feline leukemia virus subgroup C receptor-related protein 1 OS=Mus musculus GN=Flvcr1 PE=2 SV=1	B2RXV4	FLVC1_MOUSE	2	2	5.2874	0.337379		21.3497	21.1851	-0.164568	0.592335		21.2121	21.0184	21.3248	NaN	21.3211	21.3783
sp|O08530|S1PR1_MOUSE Sphingosine 1-phosphate receptor 1 OS=Mus musculus GN=S1pr1 PE=1 SV=3	O08530	S1PR1_MOUSE	2	2	7.0867	0.782202		21.2323	20.9949	-0.23743	0.59167		20.9907	NaN	20.999	21.3612	20.9696	21.3661
sp|P28662|BRI3_MOUSE Brain protein I3 OS=Mus musculus GN=Bri3 PE=2 SV=2	P28662	BRI3_MOUSE	2	2	9.1859	1.23166		23.4378	22.6716	-0.766132	0.965937		22.967	22.1498	22.8981	23.4457	23.4298	NaN
sp|P28667|MRP_MOUSE MARCKS-related protein OS=Mus musculus GN=Marcksl1 PE=1 SV=2	P28667	MRP_MOUSE	2	2	10.898	1.26827		21.3718	20.2482	-1.12367	1.35072	+	19.836	20.3179	20.5906	NaN	21.13	21.6136
sp|P32883|RASK_MOUSE GTPase KRas OS=Mus musculus GN=Kras PE=1 SV=1	P32883	RASK_MOUSE	2	2	5.1691	0.84958		23.3013	22.7751	-0.526233	0.847399		22.7751	23.0308	22.5193	22.8356	23.3876	23.6807
sp|P47876|IBP1_MOUSE Insulin-like growth factor-binding protein 1 OS=Mus musculus GN=Igfbp1 PE=2 SV=2	P47876	IBP1_MOUSE	2	2	2.379	0.293735		21.1362	20.6878	-0.448375	0.699725		20.8921	20.4836	NaN	21.015	21.2574	NaN
sp|P61957|SUMO2_MOUSE Small ubiquitin-related modifier 2 OS=Mus musculus GN=Sumo2 PE=1 SV=1;sp|Q9Z172|SUMO3_MOUSE Small ubiquitin-related modifier 3 OS=Mus musculus GN=Sumo3 PE=1 SV=1	P61957	SUMO2_MOUSE	2	2	4.1505	0.606271		21.2343	21.5231	0.28885	0.384439		21.0581	21.7611	21.7502	21.167	21.3015	NaN
sp|P63082|VATL_MOUSE V-type proton ATPase 16 kDa proteolipid subunit OS=Mus musculus GN=Atp6v0c PE=1 SV=1	P63082	VATL_MOUSE	2	2	50.171	0.3448		26.5	25.715	-0.78503	1.77431	+	25.7754	25.8134	25.5561	26.7651	26.5831	26.1519
sp|Q5SSN7|SFT2A_MOUSE Vesicle transport protein SFT2A OS=Mus musculus GN=Sft2d1 PE=1 SV=1	Q5SSN7	SFT2A_MOUSE	2	2	75.958	0.0946436		22.6238	22.431	-0.19283	0.320153		22.2101	22.2498	22.8332	22.4121	22.5637	22.8958
sp|Q62009|POSTN_MOUSE Periostin OS=Mus musculus GN=Postn PE=1 SV=2	Q62009	POSTN_MOUSE	2	2	4.8621	0.776526		23.8404	23.6715	-0.168903	0.235833		23.7013	23.6417	NaN	23.4648	23.8603	24.1962
sp|Q64310|SURF4_MOUSE Surfeit locus protein 4 OS=Mus musculus GN=Surf4 PE=1 SV=1	Q64310	SURF4_MOUSE	2	2	5.2878	1.25244		21.1739	21.2302	0.056225	0.052429		NaN	21.2514	21.209	21.5206	20.8273	NaN
sp|Q6ZWQ7|SPCS3_MOUSE Signal peptidase complex subunit 3 OS=Mus musculus GN=Spcs3 PE=1 SV=1	Q6ZWQ7	SPCS3_MOUSE	2	2	6.1032	0.318472		21.3395	21.5935	0.254073	1.02797		21.7098	NaN	21.4772	21.4147	21.2572	21.3465
sp|Q70IV5|SYNEM_MOUSE Synemin OS=Mus musculus GN=Synm PE=1 SV=2	Q70IV5	SYNEM_MOUSE	2	2	2.2612	0.475514		22.2789	23.0476	0.768718	1.21932		22.8714	23.3856	22.8859	22.4714	22.0864	NaN
sp|Q80T21|ATL4_MOUSE ADAMTS-like protein 4 OS=Mus musculus GN=Adamtsl4 PE=2 SV=1	Q80T21	ATL4_MOUSE	2	2	17.48	0.146908		22.6987	22.5419	-0.156795	0.210025		22.2805	NaN	22.8033	22.6441	22.7533	NaN
sp|Q8BJ51|MFS11_MOUSE UNC93-like protein MFSD11 OS=Mus musculus GN=Mfsd11 PE=1 SV=1	Q8BJ51	MFS11_MOUSE	2	2	3.4045	0.434244		24.0058	23.3981	-0.607755	1.21982		23.2995	23.4967	NaN	24.1272	23.8845	NaN
sp|Q8BJZ3|LFG3_MOUSE Protein lifeguard 3 OS=Mus musculus GN=Tmbim1 PE=1 SV=1	Q8BJZ3	LFG3_MOUSE	2	2	6.3319	0.386635		23.0081	22.7601	-0.247967	0.412734		22.6327	23.0143	22.6334	23.0549	23.3663	22.6031
sp|Q8C181|MBNL2_MOUSE Muscleblind-like protein 2 OS=Mus musculus GN=Mbnl2 PE=2 SV=2	Q8C181	MBNL2_MOUSE	2	2	5.7229	1.02934		22.7967	21.6301	-1.16659	0.977238		21.8712	21.3708	21.6483	22.2262	22.2871	23.8769
sp|Q8K0T0|RTN1_MOUSE Reticulon-1 OS=Mus musculus GN=Rtn1 PE=1 SV=1	Q8K0T0	RTN1_MOUSE	2	2	2.636	0.475373		22.8256	22.6977	-0.127863	0.459755		22.5579	22.725	22.8103	22.6614	22.8269	22.9885
sp|Q8K211|COPT1_MOUSE High affinity copper uptake protein 1 OS=Mus musculus GN=Slc31a1 PE=2 SV=1	Q8K211	COPT1_MOUSE	2	2	20.883	0.00305153		24.299	24.0254	-0.273633	0.08299		24.7245	24.7152	22.6365	25.2005	25.2716	22.4249
sp|Q923D2|BLVRB_MOUSE Flavin reductase (NADPH) OS=Mus musculus GN=Blvrb PE=1 SV=3	Q923D2	BLVRB_MOUSE	2	2	13.76	0.360514		24.1406	23.9837	-0.15687	0.342606		24.1471	23.6077	24.1963	24.105	24.1714	24.1454
sp|Q99J21|MCLN1_MOUSE Mucolipin-1 OS=Mus musculus GN=Mcoln1 PE=1 SV=1	Q99J21	MCLN1_MOUSE	2	2	72.421	0.593722		22.2505	21.9837	-0.266748	0.967515		21.9758	NaN	21.9917	22.3854	22.0777	22.2883
sp|Q9CR48|DRAM2_MOUSE DNA damage-regulated autophagy modulator protein 2 OS=Mus musculus GN=Dram2 PE=2 SV=1	Q9CR48	DRAM2_MOUSE	2	2	5.3692	0.448058		22.0105	22.3	0.289485	0.515436		22.3847	21.9561	22.5591	21.9573	NaN	22.0637
sp|Q9CY24|T179B_MOUSE Transmembrane protein 179B OS=Mus musculus GN=Tmem179b PE=1 SV=1	Q9CY24	T179B_MOUSE	2	2	23.467	1.01646		23.9249	23.5075	-0.417327	1.03352		23.4529	23.4973	23.5724	24.0762	24.1442	23.5541
sp|Q9D772|F219A_MOUSE Protein FAM219A OS=Mus musculus GN=Fam219a PE=1 SV=2	Q9D772	F219A_MOUSE	2	2	7.0159	0.722492		20.9071	20.7132	-0.193927	1.53962	+	20.7204	20.6857	20.7335	NaN	20.8461	20.9681
sp|Q9DC16|ERGI1_MOUSE Endoplasmic reticulum-Golgi intermediate compartment protein 1 OS=Mus musculus GN=Ergic1 PE=1 SV=1	Q9DC16	ERGI1_MOUSE	2	2	3.5578	1.20312		20.4583	20.6852	0.226813	0.705104		20.8852	20.6464	20.5238	20.2556	20.5645	20.555
sp|Q9JI18|LRP1B_MOUSE Low-density lipoprotein receptor-related protein 1B OS=Mus musculus GN=Lrp1b PE=1 SV=1	Q9JI18	LRP1B_MOUSE	2	2	3.0951	0.985507		23.5704	23.2917	-0.2787	0.62753		NaN	23.4509	23.1325	23.5222	23.6186	NaN
sp|Q9JKV5|SCAM4_MOUSE Secretory carrier-associated membrane protein 4 OS=Mus musculus GN=Scamp4 PE=1 SV=1	Q9JKV5	SCAM4_MOUSE	2	2	3.8812	0.912238		22.4297	21.7811	-0.648677	0.762373		NaN	21.7898	21.7723	22.4055	21.9539	22.9298
sp|Q9QYF1|RDH11_MOUSE Retinol dehydrogenase 11 OS=Mus musculus GN=Rdh11 PE=1 SV=2	Q9QYF1	RDH11_MOUSE	2	2	8.0839	0.0367941		21.1604	21.2257	0.0652833	0.135425		21.1778	21.0276	21.4716	20.9549	21.1527	21.3736
sp|Q9WTL7|LYPA2_MOUSE Acyl-protein thioesterase 2 OS=Mus musculus GN=Lypla2 PE=1 SV=1	Q9WTL7	LYPA2_MOUSE	2	2	33.603	0.794836		22.2849	22.3015	0.0166233	0.0525309		22.2724	22.1684	22.4637	22.1975	22.2426	22.4146
sp|A3FIN4|AT8B5_MOUSE Phospholipid-transporting ATPase FetA OS=Mus musculus GN=Atp8b5 PE=2 SV=1	A3FIN4	AT8B5_MOUSE	1	1	1.5905	1.21615		23.9451	23.9639	0.0188633	0.0273684		23.6291	24.0888	24.1739	24.1626	24.0342	23.6383
sp|Q8BHD0|RB39A_MOUSE Ras-related protein Rab-39A OS=Mus musculus GN=Rab39a PE=1 SV=1	Q8BHD0	RB39A_MOUSE	1	1	3.8847	0.0398655		24.8448	24.1645	-0.680208	0.214354		NaN	24.6187	23.7104	24.2666	23.6727	26.5949

## Sheet: TPL2 D270A_WT
Fasta headers	Uniprot_Accession	Uniprot_ID	Unique peptides	Razor + unique peptides	Score	Log2 (Average Intensity WT)	Log2 (Average Intensity DPTL2)	Log2 (DTPL2/WT)	(-)Log t-test p value (DTPL2/WT)	t-test Significant	Log2 (dptl2_3)	Log2 (dptl2_2)	Log2 (dptl2_1)	Log2 (wt3)	Log2 (wt2)	Log2 (wt1)
sp|O08528|HXK2_MOUSE Hexokinase-2 OS=Mus musculus GN=Hk2 PE=1 SV=1	O08528	HXK2_MOUSE	17	22	57.586	22.1885	25.0845	2.89604	2.33173	+	24.9988	25.0455	25.2092	22.3582	21.2442	22.963
sp|P24527|LKHA4_MOUSE Leukotriene A-4 hydrolase OS=Mus musculus GN=Lta4h PE=1 SV=4	P24527	LKHA4_MOUSE	18	18	48.192	21.7332	24.1568	2.42357	2.3939	+	23.9132	24.42	24.1373	22.0219	20.9781	22.1998
sp|Q9R112|SQOR_MOUSE Sulfide:quinone oxidoreductase, mitochondrial OS=Mus musculus GN=Sqor PE=1 SV=3	Q9R112	SQOR_MOUSE	11	11	36.035	21.72	24.0707	2.35071	2.97099	+	23.8785	24.0733	24.2603	21.2519	21.7785	22.1295
sp|Q69ZK0|PREX1_MOUSE Phosphatidylinositol 3,4,5-trisphosphate-dependent Rac exchanger 1 protein OS=Mus musculus GN=Prex1 PE=1 SV=2	Q69ZK0	PREX1_MOUSE	19	19	47.739	21.254	23.6019	2.34785	3.73112	+	23.48	23.7121	23.6136	21.1793	21.3288	NaN
sp|Q8JZU2|TXTP_MOUSE Tricarboxylate transport protein, mitochondrial OS=Mus musculus GN=Slc25a1 PE=1 SV=1	Q8JZU2	TXTP_MOUSE	4	4	9.8966	21.0067	23.2742	2.26757	3.58468	+	23.1604	23.109	23.5533	20.8022	20.9931	21.2248
sp|Q9Z2X1|HNRPF_MOUSE Heterogeneous nuclear ribonucleoprotein F OS=Mus musculus GN=Hnrnpf PE=1 SV=3	Q9Z2X1	HNRPF_MOUSE	9	9	76.851	23.443	25.4863	2.04331	4.55923	+	25.4221	25.4606	25.5761	23.2771	23.5265	23.5253
sp|Q9CR62|M2OM_MOUSE Mitochondrial 2-oxoglutarate/malate carrier protein OS=Mus musculus GN=Slc25a11 PE=1 SV=3	Q9CR62	M2OM_MOUSE	11	11	29.714	21.6879	23.7131	2.02517	3.9761	+	23.9119	23.6712	23.5561	21.7037	21.8186	21.5413
sp|Q9JMA1|UBP14_MOUSE Ubiquitin carboxyl-terminal hydrolase 14 OS=Mus musculus GN=Usp14 PE=1 SV=3	Q9JMA1	UBP14_MOUSE	11	11	25.102	21.6371	23.6519	2.01486	4.24503	+	23.4563	23.8411	23.6584	21.6103	21.6336	21.6673
sp|Q64523|H2A2C_MOUSE Histone H2A type 2-C OS=Mus musculus GN=Hist2h2ac PE=1 SV=3;sp|Q6GSS7|H2A2A_MOUSE Histone H2A type 2-A OS=Mus musculus GN=Hist2h2aa1 PE=1 SV=3	Q64523	H2A2C_MOUSE	1	5	25.931	24.6931	26.668	1.97498	3.05163	+	26.7089	26.3105	26.9848	24.4865	24.7589	24.8338
sp|O89110|CASP8_MOUSE Caspase-8 OS=Mus musculus GN=Casp8 PE=1 SV=1	O89110	CASP8_MOUSE	7	7	39.445	21.1788	23.1495	1.97067	3.39979	+	23.1231	23.0437	23.2816	21.3272	21.3622	20.847
sp|Q9CZ13|QCR1_MOUSE Cytochrome b-c1 complex subunit 1, mitochondrial OS=Mus musculus GN=Uqcrc1 PE=1 SV=2	Q9CZ13	QCR1_MOUSE	11	11	35.492	22.0263	23.963	1.93673	2.96889	+	23.9026	23.8617	24.1246	21.6849	21.973	22.4209
sp|P14733|LMNB1_MOUSE Lamin-B1 OS=Mus musculus GN=Lmnb1 PE=1 SV=3	P14733	LMNB1_MOUSE	14	14	27.183	21.1225	23.0248	1.90235	2.70888	+	23.1431	22.8308	23.1006	21.2209	20.658	21.4887
sp|P48962|ADT1_MOUSE ADP/ATP translocase 1 OS=Mus musculus GN=Slc25a4 PE=1 SV=4	P48962	ADT1_MOUSE	6	6	13.257	22.6426	24.5139	1.87124	5.79158	+	24.4828	24.4975	24.5613	22.711	22.594	22.6228
sp|P51881|ADT2_MOUSE ADP/ATP translocase 2 OS=Mus musculus GN=Slc25a5 PE=1 SV=3	P51881	ADT2_MOUSE	7	15	42.099	26.1556	28.0201	1.86452	5.28692	+	28.0709	27.9122	28.0772	26.1208	26.181	26.1649
sp|Q8BH59|CMC1_MOUSE Calcium-binding mitochondrial carrier protein Aralar1 OS=Mus musculus GN=Slc25a12 PE=1 SV=1	Q8BH59	CMC1_MOUSE	8	11	23.319	21.649	23.4888	1.83985	2.29046	+	23.3033	23.2917	23.8715	21.6082	NaN	21.6897
sp|Q03265|ATPA_MOUSE ATP synthase subunit alpha, mitochondrial OS=Mus musculus GN=Atp5a1 PE=1 SV=1	Q03265	ATPA_MOUSE	29	29	171.07	26.4177	28.2574	1.83966	5.34746	+	28.2455	28.2625	28.264	26.3603	26.3675	26.5254
sp|Q9D883|U2AF1_MOUSE Splicing factor U2AF 35 kDa subunit OS=Mus musculus GN=U2af1 PE=1 SV=4	Q9D883	U2AF1_MOUSE	5	5	22.032	22.8162	24.6468	1.83056	2.58433	+	24.3867	24.6505	24.9031	23.2747	22.5612	22.6127
sp|P17918|PCNA_MOUSE Proliferating cell nuclear antigen OS=Mus musculus GN=Pcna PE=1 SV=2	P17918	PCNA_MOUSE	8	8	51.143	22.238	24.0569	1.81893	3.14134	+	24.1641	23.8056	24.201	21.9551	22.4523	22.3065
sp|Q9QY06|MYO9B_MOUSE Unconventional myosin-IXb OS=Mus musculus GN=Myo9b PE=1 SV=2	Q9QY06	MYO9B_MOUSE	30	30	64.143	22.4412	24.2567	1.81552	2.68822	+	23.8602	24.2746	24.6353	22.6823	22.2942	22.347
sp|P56480|ATPB_MOUSE ATP synthase subunit beta, mitochondrial OS=Mus musculus GN=Atp5b PE=1 SV=2	P56480	ATPB_MOUSE	24	24	261.89	26.2307	28.0351	1.80439	4.44694	+	28.043	27.9359	28.1263	26.2005	26.1265	26.3651
sp|Q8VD75|HIP1_MOUSE Huntingtin-interacting protein 1 OS=Mus musculus GN=Hip1 PE=1 SV=2	Q8VD75	HIP1_MOUSE	21	21	68.338	23.445	25.2216	1.7766	3.33412	+	25.1978	25.3368	25.1302	23.2006	23.3945	23.7399
sp|Q9CR68|UCRI_MOUSE Cytochrome b-c1 complex subunit Rieske, mitochondrial OS=Mus musculus GN=Uqcrfs1 PE=1 SV=1	Q9CR68	UCRI_MOUSE	4	4	7.1291	21.0146	22.785	1.77047	2.33355	+	22.6796	22.6558	23.0197	NaN	20.7801	21.249
sp|Q99MR6|SRRT_MOUSE Serrate RNA effector molecule homolog OS=Mus musculus GN=Srrt PE=1 SV=1	Q99MR6	SRRT_MOUSE	15	15	30.75	22.3004	24.0459	1.74552	3.69243	+	23.9687	24.1446	24.0244	22.1803	22.5483	22.1724
sp|Q8K4Q8|COL12_MOUSE Collectin-12 OS=Mus musculus GN=Colec12 PE=1 SV=1	Q8K4Q8	COL12_MOUSE	10	10	26.783	22.4005	24.1371	1.73662	4.38263	+	24.1252	24.1805	24.1056	22.2304	22.4576	22.5134
sp|Q8VEM8|MPCP_MOUSE Phosphate carrier protein, mitochondrial OS=Mus musculus GN=Slc25a3 PE=1 SV=1	Q8VEM8	MPCP_MOUSE	11	11	44.447	24.2383	25.9604	1.72206	4.73651	+	26.0864	25.9129	25.8819	24.1761	24.2937	24.2452
sp|Q9CXY6|ILF2_MOUSE Interleukin enhancer-binding factor 2 OS=Mus musculus GN=Ilf2 PE=1 SV=1	Q9CXY6	ILF2_MOUSE	12	12	89.525	22.0886	23.8076	1.71897	3.56266	+	23.7527	23.7487	23.9214	22.1647	21.8334	22.2678
sp|Q791V5|MTCH2_MOUSE Mitochondrial carrier homolog 2 OS=Mus musculus GN=Mtch2 PE=1 SV=1	Q791V5	MTCH2_MOUSE	4	4	20.372	20.7411	22.4527	1.71156	2.52339	+	22.3329	22.7155	22.3097	20.6198	NaN	20.8625
sp|Q9DB77|QCR2_MOUSE Cytochrome b-c1 complex subunit 2, mitochondrial OS=Mus musculus GN=Uqcrc2 PE=1 SV=1	Q9DB77	QCR2_MOUSE	9	9	30.489	22.3409	24.0473	1.70637	2.90537	+	24.0513	24.1366	23.954	22.0426	22.7288	22.2514
sp|Q8K2B3|SDHA_MOUSE Succinate dehydrogenase [ubiquinone] flavoprotein subunit, mitochondrial OS=Mus musculus GN=Sdha PE=1 SV=1	Q8K2B3	SDHA_MOUSE	8	8	26.009	22.1489	23.8366	1.68772	3.49439	+	23.9759	23.8121	23.7219	22.3511	22.1773	21.9183
sp|P0DOV2|IFI4_MOUSE Interferon-activable protein 204 OS=Mus musculus GN=Ifi204 PE=1 SV=1	P0DOV2	IFI4_MOUSE	6	13	53.977	22.4422	24.115	1.67284	3.18726	+	24.18	24.0984	24.0667	22.2806	22.2632	22.7828
sp|Q8CGP2|H2B1P_MOUSE Histone H2B type 1-P OS=Mus musculus GN=Hist1h2bp PE=1 SV=3;sp|Q8CGP1|H2B1K_MOUSE Histone H2B type 1-K OS=Mus musculus GN=Hist1h2bk PE=1 SV=3;sp|Q6ZWY9|H2B1C_MOUSE Histone H2B type 1-C/E/G OS=Mus musculus GN=Hist1h2bc PE=1 SV=3;sp|Q64	Q8CGP2	H2B1P_MOUSE	7	7	19.89	25.1965	26.8537	1.65724	1.66334	+	26.5337	26.8763	27.1512	25.0055	24.589	25.9951
sp|P67778|PHB_MOUSE Prohibitin OS=Mus musculus GN=Phb PE=1 SV=1	P67778	PHB_MOUSE	12	12	44.018	22.9902	24.6413	1.65107	2.79226	+	24.8054	24.5877	24.5307	22.8118	22.7681	23.3907
sp|P62806|H4_MOUSE Histone H4 OS=Mus musculus GN=Hist1h4a PE=1 SV=2	P62806	H4_MOUSE	8	8	17.045	23.8826	25.5327	1.65004	2.58208	+	25.4299	25.3656	25.8025	23.9119	23.5116	24.2244
sp|Q8CAQ8|MIC60_MOUSE MICOS complex subunit Mic60 OS=Mus musculus GN=Immt PE=1 SV=1	Q8CAQ8	MIC60_MOUSE	20	20	58.283	22.7457	24.3874	1.64176	2.67122	+	24.3641	24.2739	24.5243	22.3187	23.0582	22.86
sp|O35129|PHB2_MOUSE Prohibitin-2 OS=Mus musculus GN=Phb2 PE=1 SV=1	O35129	PHB2_MOUSE	16	16	48.357	23.7368	25.3441	1.6073	3.47712	+	25.5411	25.1821	25.3091	23.6624	23.6258	23.9222
sp|P56399|UBP5_MOUSE Ubiquitin carboxyl-terminal hydrolase 5 OS=Mus musculus GN=Usp5 PE=1 SV=1	P56399	UBP5_MOUSE	24	24	82.329	23.1405	24.7452	1.60467	3.52798	+	24.5616	24.7245	24.9494	22.9888	23.1954	23.2373
sp|Q9Z0X1|AIFM1_MOUSE Apoptosis-inducing factor 1, mitochondrial OS=Mus musculus GN=Aifm1 PE=1 SV=1	Q9Z0X1	AIFM1_MOUSE	7	7	24.101	21.2268	22.8253	1.59852	3.25088	+	22.8496	22.7289	22.8976	NaN	21.1215	21.3322
sp|Q8C0I1|ADAS_MOUSE Alkyldihydroxyacetonephosphate synthase, peroxisomal OS=Mus musculus GN=Agps PE=1 SV=1	Q8C0I1	ADAS_MOUSE	10	10	24.029	20.5664	22.1596	1.5932	1.66781	+	21.7349	22.1547	22.5893	20.7928	NaN	20.3401
sp|Q61210|ARHG1_MOUSE Rho guanine nucleotide exchange factor 1 OS=Mus musculus GN=Arhgef1 PE=1 SV=2	Q61210	ARHG1_MOUSE	17	17	56.835	22.1745	23.7666	1.59204	2.68128	+	23.7632	23.5591	23.9775	22.3078	21.8014	22.4144
sp|P70168|IMB1_MOUSE Importin subunit beta-1 OS=Mus musculus GN=Kpnb1 PE=1 SV=2	P70168	IMB1_MOUSE	19	19	73.782	24.0656	25.6468	1.58123	2.99311	+	25.5263	25.6473	25.7668	23.7615	24.0826	24.3526
sp|A2AN08|UBR4_MOUSE E3 ubiquitin-protein ligase UBR4 OS=Mus musculus GN=Ubr4 PE=1 SV=1	A2AN08	UBR4_MOUSE	28	28	108.78	22.3233	23.8958	1.57247	4.04207	+	23.9549	23.7477	23.9847	22.3358	22.2055	22.4286
sp|P70268|PKN1_MOUSE Serine/threonine-protein kinase N1 OS=Mus musculus GN=Pkn1 PE=1 SV=3	P70268	PKN1_MOUSE	21	21	57.604	22.5601	24.1282	1.56813	2.67567	+	23.9838	24.3885	24.0122	22.3942	22.9184	22.3675
sp|P00405|COX2_MOUSE Cytochrome c oxidase subunit 2 OS=Mus musculus GN=Mtco2 PE=1 SV=1	P00405	COX2_MOUSE	5	5	17.218	23.2412	24.808	1.56683	2.87517	+	24.8555	24.6517	24.9168	23.0038	23.1275	23.5922
sp|Q8BP47|SYNC_MOUSE Asparagine--tRNA ligase, cytoplasmic OS=Mus musculus GN=Nars PE=1 SV=2	Q8BP47	SYNC_MOUSE	13	13	36.457	22.465	24.0004	1.53543	2.95764	+	23.834	24.1194	24.0478	22.1923	22.451	22.7516
sp|Q9CQA3|SDHB_MOUSE Succinate dehydrogenase [ubiquinone] iron-sulfur subunit, mitochondrial OS=Mus musculus GN=Sdhb PE=1 SV=1	Q9CQA3	SDHB_MOUSE	8	8	14.163	21.4968	23.0307	1.53393	2.69996	+	22.8158	23.2086	23.0677	NaN	21.4664	21.5271
sp|Q05816|FABP5_MOUSE Fatty acid-binding protein, epidermal OS=Mus musculus GN=Fabp5 PE=1 SV=3	Q05816	FABP5_MOUSE	13	13	69.402	25.367	26.9003	1.53336	3.70636	+	27.0333	26.7751	26.8926	25.2645	25.2894	25.5469
sp|Q99JY0|ECHB_MOUSE Trifunctional enzyme subunit beta, mitochondrial OS=Mus musculus GN=Hadhb PE=1 SV=1	Q99JY0	ECHB_MOUSE	25	25	229.69	26.0762	27.6071	1.53096	4.28881	+	27.7081	27.4611	27.6521	26.1321	26.0892	26.0073
sp|Q922Q1|MARC2_MOUSE Mitochondrial amidoxime reducing component 2 OS=Mus musculus GN=Marc2 PE=1 SV=1	Q922Q1	MARC2_MOUSE	3	3	4.6559	20.0839	21.5819	1.49802	2.33138	+	21.6585	21.4219	21.6653	19.8602	NaN	20.3076
sp|Q99N69|LPXN_MOUSE Leupaxin OS=Mus musculus GN=Lpxn PE=1 SV=2	Q99N69	LPXN_MOUSE	11	11	62.468	23.8543	25.346	1.49166	4.79475	+	25.4409	25.2716	25.3255	23.8795	23.8967	23.7868
sp|P17710|HXK1_MOUSE Hexokinase-1 OS=Mus musculus GN=Hk1 PE=1 SV=3	P17710	HXK1_MOUSE	11	13	33.796	22.6919	24.183	1.49113	3.39937	+	24.1679	24.0311	24.3501	22.8546	22.5084	22.7127
sp|Q71FD7|FBLI1_MOUSE Filamin-binding LIM protein 1 OS=Mus musculus GN=Fblim1 PE=1 SV=2	Q71FD7	FBLI1_MOUSE	5	5	23.226	21.7534	23.2396	1.48616	2.51755	+	23.2379	23.0655	23.4153	22.17	21.5643	21.526
sp|Q5FWK3|RHG01_MOUSE Rho GTPase-activating protein 1 OS=Mus musculus GN=Arhgap1 PE=1 SV=1	Q5FWK3	RHG01_MOUSE	10	10	14.694	21.7337	23.2181	1.48444	3.67708	+	23.3554	23.0644	23.2346	21.6874	21.6267	21.887
sp|B2RXR6|ANR44_MOUSE Serine/threonine-protein phosphatase 6 regulatory ankyrin repeat subunit B OS=Mus musculus GN=Ankrd44 PE=1 SV=1	B2RXR6	ANR44_MOUSE	9	9	33.506	21.2779	22.75	1.47205	2.32575	+	22.7411	22.9718	22.537	NaN	21.1359	21.4199
sp|Q3TRM8|HXK3_MOUSE Hexokinase-3 OS=Mus musculus GN=Hk3 PE=1 SV=2	Q3TRM8	HXK3_MOUSE	19	19	96.039	24.5816	26.0515	1.46991	5.09361	+	25.983	26.0644	26.1072	24.5476	24.5467	24.6506
sp|Q9D3D9|ATPD_MOUSE ATP synthase subunit delta, mitochondrial OS=Mus musculus GN=Atp5d PE=1 SV=1	Q9D3D9	ATPD_MOUSE	2	2	6.8603	21.544	23.0118	1.46777	2.35706	+	22.7157	23.123	23.1967	21.3823	21.3002	21.9495
sp|O70194|EIF3D_MOUSE Eukaryotic translation initiation factor 3 subunit D OS=Mus musculus GN=Eif3d PE=1 SV=2	O70194	EIF3D_MOUSE	12	12	76.963	23.1521	24.6197	1.46756	1.90637	+	24.5996	24.5962	24.6634	23.1614	22.561	23.7341
sp|P19096|FAS_MOUSE Fatty acid synthase OS=Mus musculus GN=Fasn PE=1 SV=2	P19096	FAS_MOUSE	63	63	233.15	25.1418	26.6087	1.46697	4.08494	+	26.5816	26.6939	26.5507	25.0925	25.0372	25.2956
sp|P70248|MYO1F_MOUSE Unconventional myosin-If OS=Mus musculus GN=Myo1f PE=1 SV=1	P70248	MYO1F_MOUSE	8	12	30.883	22.0867	23.5518	1.46505	2.07542	+	23.8837	23.2717	23.4998	22.4193	22.2308	21.61
sp|Q91VR2|ATPG_MOUSE ATP synthase subunit gamma, mitochondrial OS=Mus musculus GN=Atp5c1 PE=1 SV=1	Q91VR2	ATPG_MOUSE	10	10	22.91	22.8675	24.3286	1.46105	1.4583	+	24.477	24.1859	24.3229	22.1237	22.7781	23.7008
sp|Q3UPL0|SC31A_MOUSE Protein transport protein Sec31A OS=Mus musculus GN=Sec31a PE=1 SV=2	Q3UPL0	SC31A_MOUSE	20	21	72.732	23.275	24.7005	1.42547	3.25494	+	24.6496	24.5783	24.8736	23.2096	23.1242	23.4912
sp|O35601|FYB_MOUSE FYN-binding protein OS=Mus musculus GN=Fyb PE=1 SV=2	O35601	FYB_MOUSE	15	15	70.564	22.5361	23.959	1.42288	3.80446	+	23.8113	23.9312	24.1345	22.4605	22.5492	22.5987
sp|Q99KI0|ACON_MOUSE Aconitate hydratase, mitochondrial OS=Mus musculus GN=Aco2 PE=1 SV=1	Q99KI0	ACON_MOUSE	16	16	46.559	23.1586	24.5776	1.41905	2.87765	+	24.7754	24.44	24.5174	23.1873	22.8933	23.3952
sp|Q9WUM3|COR1B_MOUSE Coronin-1B OS=Mus musculus GN=Coro1b PE=1 SV=1	Q9WUM3	COR1B_MOUSE	6	6	42.721	22.3724	23.7899	1.41743	3.87605	+	23.9128	23.7325	23.7243	22.4799	22.2248	22.4127
sp|P80316|TCPE_MOUSE T-complex protein 1 subunit epsilon OS=Mus musculus GN=Cct5 PE=1 SV=1	P80316	TCPE_MOUSE	23	23	145	24.4721	25.8827	1.4106	4.97608	+	25.7919	25.9355	25.9206	24.52	24.4476	24.4485
sp|O55029|COPB2_MOUSE Coatomer subunit beta OS=Mus musculus GN=Copb2 PE=1 SV=2	O55029	COPB2_MOUSE	15	15	90.382	22.6478	24.0432	1.39543	3.92458	+	23.9791	23.9619	24.1886	22.6277	22.5569	22.7587
sp|Q9DBR7|MYPT1_MOUSE Protein phosphatase 1 regulatory subunit 12A OS=Mus musculus GN=Ppp1r12a PE=1 SV=2	Q9DBR7	MYPT1_MOUSE	13	13	30.871	21.9748	23.3619	1.38709	4.04818	+	23.4406	23.2604	23.3847	21.8489	22.0845	21.991
sp|O08749|DLDH_MOUSE Dihydrolipoyl dehydrogenase, mitochondrial OS=Mus musculus GN=Dld PE=1 SV=2	O08749	DLDH_MOUSE	9	9	25.367	22.2883	23.6699	1.38159	4.54932	+	23.5973	23.7217	23.6907	22.2216	22.2512	22.3922
sp|P19783|COX41_MOUSE Cytochrome c oxidase subunit 4 isoform 1, mitochondrial OS=Mus musculus GN=Cox4i1 PE=1 SV=2	P19783	COX41_MOUSE	6	6	15.386	22.4887	23.8636	1.37493	2.22713	+	24.0753	23.5985	23.917	22.4201	22.1536	22.8923
sp|Q9CZU6|CISY_MOUSE Citrate synthase, mitochondrial OS=Mus musculus GN=Cs PE=1 SV=1	Q9CZU6	CISY_MOUSE	7	7	16.798	22.3617	23.733	1.37134	2.65211	+	23.9913	23.378	23.8298	22.455	22.2226	22.4075
sp|Q9QZD9|EIF3I_MOUSE Eukaryotic translation initiation factor 3 subunit I OS=Mus musculus GN=Eif3i PE=1 SV=1	Q9QZD9	EIF3I_MOUSE	8	8	39.026	21.1377	22.5085	1.37087	4.04779	+	22.4629	22.4208	22.642	21.0802	21.0903	21.2425
sp|Q99KQ4|NAMPT_MOUSE Nicotinamide phosphoribosyltransferase OS=Mus musculus GN=Nampt PE=1 SV=1	Q99KQ4	NAMPT_MOUSE	16	16	53.528	22.6102	23.9754	1.36515	2.26778	+	23.9453	24.0767	23.9042	22.1255	22.8097	22.8955
sp|Q8BMJ2|SYLC_MOUSE Leucine--tRNA ligase, cytoplasmic OS=Mus musculus GN=Lars PE=1 SV=2	Q8BMJ2	SYLC_MOUSE	10	10	18.351	21.0408	22.4008	1.36001	2.10903	+	22.6541	22.4552	22.0931	21.0128	NaN	21.0687
sp|P26443|DHE3_MOUSE Glutamate dehydrogenase 1, mitochondrial OS=Mus musculus GN=Glud1 PE=1 SV=1	P26443	DHE3_MOUSE	19	19	73.57	24.4077	25.7657	1.35798	3.77596	+	25.6641	25.8822	25.7507	24.302	24.3641	24.5571
sp|Q3THK7|GUAA_MOUSE GMP synthase [glutamine-hydrolyzing] OS=Mus musculus GN=Gmps PE=1 SV=2	Q3THK7	GUAA_MOUSE	7	7	20.603	21.1547	22.5068	1.35215	2.37589	+	22.4748	22.328	22.7177	21.4513	20.7729	21.2398
sp|Q76MZ3|2AAA_MOUSE Serine/threonine-protein phosphatase 2A 65 kDa regulatory subunit A alpha isoform OS=Mus musculus GN=Ppp2r1a PE=1 SV=3	Q76MZ3	2AAA_MOUSE	16	16	52.94	23.433	24.7747	1.34169	2.86822	+	24.9885	24.474	24.8616	23.4447	23.3112	23.5432
sp|O89053|COR1A_MOUSE Coronin-1A OS=Mus musculus GN=Coro1a PE=1 SV=5	O89053	COR1A_MOUSE	16	16	73.689	26.452	27.7917	1.33972	3.84172	+	27.7958	27.7261	27.8532	26.3002	26.4538	26.6019
sp|P42932|TCPQ_MOUSE T-complex protein 1 subunit theta OS=Mus musculus GN=Cct8 PE=1 SV=3	P42932	TCPQ_MOUSE	29	29	87.541	24.9654	26.2869	1.32149	3.43494	+	26.3066	26.1834	26.3706	24.9125	24.816	25.1677
sp|Q61029|LAP2B_MOUSE Lamina-associated polypeptide 2, isoforms beta/delta/epsilon/gamma OS=Mus musculus GN=Tmpo PE=1 SV=4	Q61029	LAP2B_MOUSE	3	10	31.574	21.5171	22.8259	1.30875	3.17119	+	22.9446	22.5858	22.9472	21.6003	21.3858	21.5652
sp|B2RQC6|PYR1_MOUSE CAD protein OS=Mus musculus GN=Cad PE=1 SV=1	B2RQC6	PYR1_MOUSE	18	18	49.418	22.3735	23.6814	1.30789	2.53031	+	23.6873	23.686	23.671	22.1216	22.2254	22.7736
sp|Q8CDN6|TXNL1_MOUSE Thioredoxin-like protein 1 OS=Mus musculus GN=Txnl1 PE=1 SV=3	Q8CDN6	TXNL1_MOUSE	8	8	42.641	21.9777	23.2778	1.30011	2.91661	+	23.0986	23.2929	23.442	21.864	21.8441	22.225
sp|Q8JZQ9|EIF3B_MOUSE Eukaryotic translation initiation factor 3 subunit B OS=Mus musculus GN=Eif3b PE=1 SV=1	Q8JZQ9	EIF3B_MOUSE	11	11	44.272	21.9886	23.2857	1.29713	3.26649	+	23.4702	23.0615	23.3255	21.8953	22.0299	22.0406
sp|Q6ZQ38|CAND1_MOUSE Cullin-associated NEDD8-dissociated protein 1 OS=Mus musculus GN=Cand1 PE=1 SV=2	Q6ZQ38	CAND1_MOUSE	26	26	95.767	24.4002	25.6967	1.29652	3.46212	+	25.7132	25.6378	25.7392	24.5036	24.1799	24.5172
sp|E9Q3L2|PI4KA_MOUSE Phosphatidylinositol 4-kinase alpha OS=Mus musculus GN=Pi4ka PE=1 SV=2	E9Q3L2	PI4KA_MOUSE	13	13	18.166	22.009	23.2985	1.28949	3.04273	+	23.3062	23.0435	23.5457	22.0194	22.0312	21.9764
sp|Q7TMM9|TBB2A_MOUSE Tubulin beta-2A chain OS=Mus musculus GN=Tubb2a PE=1 SV=1;sp|Q9CWF2|TBB2B_MOUSE Tubulin beta-2B chain OS=Mus musculus GN=Tubb2b PE=1 SV=1	Q7TMM9	TBB2A_MOUSE	5	6	56.156	23.8773	25.1598	1.28241	2.65032	+	25.0595	25.0406	25.3791	24.0887	23.5925	23.9508
sp|P27612|PLAP_MOUSE Phospholipase A-2-activating protein OS=Mus musculus GN=Plaa PE=1 SV=4	P27612	PLAP_MOUSE	17	17	45.416	22.523	23.8051	1.28208	3.03804	+	23.7174	23.7521	23.9458	NaN	22.5623	22.4838
sp|P63038|CH60_MOUSE 60 kDa heat shock protein, mitochondrial OS=Mus musculus GN=Hspd1 PE=1 SV=1	P63038	CH60_MOUSE	16	16	88.605	24.473	25.754	1.28098	2.98286	+	25.6606	25.8571	25.7443	24.415	24.2663	24.7377
sp|Q9JHU4|DYHC1_MOUSE Cytoplasmic dynein 1 heavy chain 1 OS=Mus musculus GN=Dync1h1 PE=1 SV=2	Q9JHU4	DYHC1_MOUSE	147	147	323.31	26.4387	27.7034	1.26476	4.49062	+	27.7275	27.715	27.6678	26.4429	26.3355	26.5376
sp|Q8BMS1|ECHA_MOUSE Trifunctional enzyme subunit alpha, mitochondrial OS=Mus musculus GN=Hadha PE=1 SV=1	Q8BMS1	ECHA_MOUSE	17	17	47.152	23.6548	24.9158	1.26105	2.7608	+	24.9312	24.9541	24.8621	23.3613	23.6633	23.9397
sp|P05202|AATM_MOUSE Aspartate aminotransferase, mitochondrial OS=Mus musculus GN=Got2 PE=1 SV=1	P05202	AATM_MOUSE	10	10	30.845	23.196	24.4485	1.25253	2.07218	+	24.4608	24.2861	24.5987	22.9489	22.9569	23.6822
sp|Q9QZE5|COPG1_MOUSE Coatomer subunit gamma-1 OS=Mus musculus GN=Copg1 PE=1 SV=1	Q9QZE5	COPG1_MOUSE	16	17	54.211	23.6418	24.881	1.23919	3.27113	+	25.0051	24.7468	24.8911	23.5638	23.5271	23.8345
sp|P47738|ALDH2_MOUSE Aldehyde dehydrogenase, mitochondrial OS=Mus musculus GN=Aldh2 PE=1 SV=1	P47738	ALDH2_MOUSE	22	22	123.04	25.8009	27.0387	1.23778	4.17264	+	27.0531	26.9428	27.1201	25.7702	25.7336	25.8989
sp|P08249|MDHM_MOUSE Malate dehydrogenase, mitochondrial OS=Mus musculus GN=Mdh2 PE=1 SV=3	P08249	MDHM_MOUSE	17	17	84.782	25.411	26.6438	1.23283	3.97381	+	26.5973	26.6748	26.6592	25.323	25.3455	25.5644
sp|Q9JIF7|COPB_MOUSE Coatomer subunit beta OS=Mus musculus GN=Copb1 PE=1 SV=1	Q9JIF7	COPB_MOUSE	24	24	133.62	24.6089	25.8411	1.23228	4.06019	+	25.8363	25.9058	25.7813	24.7258	24.4919	24.6089
sp|P60670|NPL4_MOUSE Nuclear protein localization protein 4 homolog OS=Mus musculus GN=Nploc4 PE=1 SV=3	P60670	NPL4_MOUSE	14	14	88.094	22.8702	24.1015	1.23133	3.55693	+	24.0453	23.962	24.2973	22.8662	22.8381	22.9063
sp|P11983|TCPA_MOUSE T-complex protein 1 subunit alpha OS=Mus musculus GN=Tcp1 PE=1 SV=3	P11983	TCPA_MOUSE	20	20	88.064	24.4591	25.6894	1.23029	2.97275	+	25.6843	25.5312	25.8527	24.2987	24.4046	24.674
sp|Q8K4I3|ARHG6_MOUSE Rho guanine nucleotide exchange factor 6 OS=Mus musculus GN=Arhgef6 PE=1 SV=1	Q8K4I3	ARHG6_MOUSE	7	7	16.416	21.094	22.3234	1.22937	2.66328	+	22.3466	22.2995	22.3241	21.2733	20.7448	21.264
sp|Q6A0A9|F120A_MOUSE Constitutive coactivator of PPAR-gamma-like protein 1 OS=Mus musculus GN=FAM120A PE=1 SV=2	Q6A0A9	F120A_MOUSE	17	17	72.206	22.5226	23.7515	1.22898	4.43312	+	23.7608	23.6595	23.8343	22.5277	22.46	22.58
sp|P24270|CATA_MOUSE Catalase OS=Mus musculus GN=Cat PE=1 SV=4	P24270	CATA_MOUSE	20	20	116.35	24.6102	25.8306	1.22035	3.73365	+	25.7725	25.9292	25.7902	24.481	24.6017	24.7481
sp|Q99J77|SIAS_MOUSE Sialic acid synthase OS=Mus musculus GN=Nans PE=1 SV=1	Q99J77	SIAS_MOUSE	9	9	49.455	23.5448	24.7619	1.21709	3.72879	+	24.6413	24.7333	24.9111	23.6376	23.4984	23.4985
sp|Q9Z1Q5|CLIC1_MOUSE Chloride intracellular channel protein 1 OS=Mus musculus GN=Clic1 PE=1 SV=3	Q9Z1Q5	CLIC1_MOUSE	11	11	82.174	24.4817	25.6968	1.21514	2.69155	+	25.922	25.5436	25.6249	24.2814	24.4509	24.7127
sp|A2A5R2|BIG2_MOUSE Brefeldin A-inhibited guanine nucleotide-exchange protein 2 OS=Mus musculus GN=Arfgef2 PE=1 SV=1	A2A5R2	BIG2_MOUSE	11	14	31.558	21.9444	23.1592	1.21477	3.40107	+	23.2802	22.988	23.2095	21.971	21.8161	22.0462
sp|Q60854|SPB6_MOUSE Serpin B6 OS=Mus musculus GN=Serpinb6 PE=1 SV=1	Q60854	SPB6_MOUSE	15	15	57.064	23.8762	25.0835	1.20732	4.16291	+	25.1005	25.0809	25.0692	24.004	23.7626	23.862
sp|P09411|PGK1_MOUSE Phosphoglycerate kinase 1 OS=Mus musculus GN=Pgk1 PE=1 SV=4	P09411	PGK1_MOUSE	30	30	224.38	26.9	28.0918	1.19181	3.05874	+	28.0963	27.9975	28.1817	26.7313	26.8304	27.1384
sp|P29452|CASP1_MOUSE Caspase-1 OS=Mus musculus GN=Casp1 PE=1 SV=1	P29452	CASP1_MOUSE	11	11	28.899	22.6785	23.8695	1.19103	1.78693	+	23.9131	23.6323	24.0632	22.3663	22.4511	23.2181
sp|Q99LC5|ETFA_MOUSE Electron transfer flavoprotein subunit alpha, mitochondrial OS=Mus musculus GN=Etfa PE=1 SV=2	Q99LC5	ETFA_MOUSE	7	7	29.146	22.029	23.2145	1.18551	1.79111	+	23.3807	23.4216	22.8412	21.9646	22.4561	21.6664
sp|Q91WB4|PKHF2_MOUSE Pleckstrin homology domain-containing family F member 2 OS=Mus musculus GN=Plekhf2 PE=1 SV=1	Q91WB4	PKHF2_MOUSE	4	4	22.765	21.5187	22.7027	1.18399	4.31233	+	22.6764	22.6908	22.741	21.6122	21.4057	21.5383
sp|Q9EST5|AN32B_MOUSE Acidic leucine-rich nuclear phosphoprotein 32 family member B OS=Mus musculus GN=Anp32b PE=1 SV=1	Q9EST5	AN32B_MOUSE	3	4	20.431	22.0641	23.2476	1.18351	2.31298	+	22.9667	23.218	23.5581	22.2677	22.0758	21.8487
sp|P63005|LIS1_MOUSE Platelet-activating factor acetylhydrolase IB subunit alpha OS=Mus musculus GN=Pafah1b1 PE=1 SV=2	P63005	LIS1_MOUSE	5	5	22.248	21.8106	22.9923	1.18178	2.7071	+	22.9532	22.9508	23.0731	21.8665	21.5117	22.0535
sp|Q60930|VDAC2_MOUSE Voltage-dependent anion-selective channel protein 2 OS=Mus musculus GN=Vdac2 PE=1 SV=2	Q60930	VDAC2_MOUSE	12	12	82.717	26.5725	27.7542	1.18168	3.56334	+	27.773	27.6434	27.8462	26.549	26.4502	26.7183
sp|P62270|RS18_MOUSE 40S ribosomal protein S18 OS=Mus musculus GN=Rps18 PE=1 SV=3	P62270	RS18_MOUSE	5	5	9.4625	20.9108	22.0921	1.18126	1.35519	+	21.9984	21.9214	22.3563	20.4981	NaN	21.3235
sp|Q9R0P3|ESTD_MOUSE S-formylglutathione hydrolase OS=Mus musculus GN=Esd PE=1 SV=1	Q9R0P3	ESTD_MOUSE	10	10	75.025	25.2306	26.4091	1.17853	3.6985	+	26.4006	26.4177	26.4091	25.0657	25.2493	25.3768
sp|Q68FD5|CLH1_MOUSE Clathrin heavy chain 1 OS=Mus musculus GN=Cltc PE=1 SV=3	Q68FD5	CLH1_MOUSE	95	95	323.31	30.0907	31.2678	1.17712	5.06314	+	31.2475	31.2586	31.2972	30.0181	30.1074	30.1465
sp|Q8BFR5|EFTU_MOUSE Elongation factor Tu, mitochondrial OS=Mus musculus GN=Tufm PE=1 SV=1	Q8BFR5	EFTU_MOUSE	14	14	35.605	23.7802	24.9551	1.17485	2.55882	+	24.9504	24.9528	24.9619	23.9506	23.4233	23.9668
sp|P54071|IDHP_MOUSE Isocitrate dehydrogenase [NADP], mitochondrial OS=Mus musculus GN=Idh2 PE=1 SV=3	P54071	IDHP_MOUSE	15	15	99.237	24.8136	25.9838	1.17024	4.55284	+	25.9852	25.9491	26.0172	24.9123	24.7425	24.7861
sp|P60843|IF4A1_MOUSE Eukaryotic initiation factor 4A-I OS=Mus musculus GN=Eif4a1 PE=1 SV=1	P60843	IF4A1_MOUSE	11	23	144.05	25.5671	26.7333	1.16627	5.2746	+	26.6899	26.7353	26.7748	25.5188	25.5738	25.6086
sp|Q60597|ODO1_MOUSE 2-oxoglutarate dehydrogenase, mitochondrial OS=Mus musculus GN=Ogdh PE=1 SV=3	Q60597	ODO1_MOUSE	7	7	14.109	21.2478	22.4125	1.16471	2.27509	+	22.4777	22.2875	22.4723	21.5936	20.8937	21.256
sp|Q9DAZ9|ANCHR_MOUSE Abscission/NoCut checkpoint regulator OS=Mus musculus GN=Zfyve19 PE=1 SV=2	Q9DAZ9	ANCHR_MOUSE	7	7	59.696	22.5406	23.7005	1.15987	3.4168	+	23.6157	23.8382	23.6477	22.5004	22.4287	22.6928
sp|O35143|ATIF1_MOUSE ATPase inhibitor, mitochondrial OS=Mus musculus GN=Atpif1 PE=1 SV=2	O35143	ATIF1_MOUSE	4	4	3.5235	20.961	22.1161	1.15512	1.43529	+	22.2961	22.4027	21.6496	20.8232	NaN	21.0988
sp|Q60932|VDAC1_MOUSE Voltage-dependent anion-selective channel protein 1 OS=Mus musculus GN=Vdac1 PE=1 SV=3	Q60932	VDAC1_MOUSE	15	15	131.76	26.1453	27.2941	1.14876	3.24601	+	27.2768	27.2461	27.3593	26.1141	25.9721	26.3497
sp|Q8VDQ8|SIR2_MOUSE NAD-dependent protein deacetylase sirtuin-2 OS=Mus musculus GN=Sirt2 PE=1 SV=2	Q8VDQ8	SIR2_MOUSE	5	5	18.05	22.0817	23.2211	1.13943	2.09923	+	23.5465	22.987	23.1298	22.1181	21.7883	22.3387
sp|Q5XJY5|COPD_MOUSE Coatomer subunit delta OS=Mus musculus GN=Arcn1 PE=1 SV=2	Q5XJY5	COPD_MOUSE	13	13	37.24	23.0244	24.1586	1.13414	4.02085	+	24.1175	24.1424	24.2158	23.094	22.8929	23.0862
sp|Q8CIH5|PLCG2_MOUSE 1-phosphatidylinositol 4,5-bisphosphate phosphodiesterase gamma-2 OS=Mus musculus GN=Plcg2 PE=1 SV=1	Q8CIH5	PLCG2_MOUSE	30	31	137.34	23.8182	24.9485	1.13033	4.60889	+	24.9325	24.9919	24.9212	23.8054	23.7455	23.9036
sp|P80314|TCPB_MOUSE T-complex protein 1 subunit beta OS=Mus musculus GN=Cct2 PE=1 SV=4	P80314	TCPB_MOUSE	29	29	152.5	25.2683	26.3972	1.1289	4.82975	+	26.4738	26.389	26.3289	25.2971	25.2431	25.2647
sp|Q8K310|MATR3_MOUSE Matrin-3 OS=Mus musculus GN=Matr3 PE=1 SV=1	Q8K310	MATR3_MOUSE	12	12	22.566	22.3176	23.4459	1.12835	3.11148	+	23.4542	23.4306	23.453	22.2312	22.559	22.1626
sp|Q921F4|HNRLL_MOUSE Heterogeneous nuclear ribonucleoprotein L-like OS=Mus musculus GN=Hnrnpll PE=1 SV=3	Q921F4	HNRLL_MOUSE	9	9	54.059	22.19	23.3171	1.12701	2.24705	+	23.4703	23.3167	23.1641	22.4127	21.8148	22.3426
sp|Q8C052|MAP1S_MOUSE Microtubule-associated protein 1S OS=Mus musculus GN=Map1s PE=1 SV=2	Q8C052	MAP1S_MOUSE	10	10	26.116	22.1338	23.2601	1.12629	1.77781	+	23.0382	23.1969	23.5451	22.1914	21.6891	22.5208
sp|Q8BRT1|CLAP2_MOUSE CLIP-associating protein 2 OS=Mus musculus GN=Clasp2 PE=1 SV=1	Q8BRT1	CLAP2_MOUSE	15	16	29.498	22.8999	24.022	1.12215	1.92045	+	24.072	23.8049	24.1891	22.6721	22.6666	23.3609
sp|P51660|DHB4_MOUSE Peroxisomal multifunctional enzyme type 2 OS=Mus musculus GN=Hsd17b4 PE=1 SV=3	P51660	DHB4_MOUSE	16	16	39.255	23.293	24.4136	1.1206	3.35701	+	24.2309	24.5261	24.4839	23.2333	23.252	23.3938
sp|Q8BFY9|TNPO1_MOUSE Transportin-1 OS=Mus musculus GN=Tnpo1 PE=1 SV=2	Q8BFY9	TNPO1_MOUSE	6	12	33.95	22.4739	23.5935	1.11955	3.14413	+	23.5914	23.5492	23.6399	22.3701	22.3455	22.7062
sp|Q9Z2I9|SUCB1_MOUSE Succinate--CoA ligase [ADP-forming] subunit beta, mitochondrial OS=Mus musculus GN=Sucla2 PE=1 SV=2	Q9Z2I9	SUCB1_MOUSE	3	3	5.3603	20.399	21.5171	1.11811	2.56766	+	21.4685	21.6463	21.4365	NaN	20.5162	20.2817
sp|O88487|DC1I2_MOUSE Cytoplasmic dynein 1 intermediate chain 2 OS=Mus musculus GN=Dync1i2 PE=1 SV=1	O88487	DC1I2_MOUSE	11	11	78.282	22.8758	23.9924	1.11656	1.86162	+	24.0085	23.8801	24.0886	22.9994	22.3781	23.25
sp|O70145|NCF2_MOUSE Neutrophil cytosol factor 2 OS=Mus musculus GN=Ncf2 PE=1 SV=1	O70145	NCF2_MOUSE	9	9	20.037	22.5122	23.6208	1.10864	2.56041	+	23.782	23.4292	23.6513	22.3434	22.4182	22.775
sp|P70271|PDLI4_MOUSE PDZ and LIM domain protein 4 OS=Mus musculus GN=Pdlim4 PE=1 SV=3	P70271	PDLI4_MOUSE	11	11	33.656	23.3337	24.4394	1.10569	2.56018	+	24.7107	24.1891	24.4183	23.4808	23.2621	23.2581
sp|Q80WQ2|VAC14_MOUSE Protein VAC14 homolog OS=Mus musculus GN=Vac14 PE=1 SV=1	Q80WQ2	VAC14_MOUSE	9	9	30.51	21.5934	22.6972	1.10378	2.64208	+	22.6827	22.429	22.9799	21.5889	21.5844	21.6069
sp|Q8VCF0|MAVS_MOUSE Mitochondrial antiviral-signaling protein OS=Mus musculus GN=Mavs PE=1 SV=1	Q8VCF0	MAVS_MOUSE	3	3	12.864	20.66	21.7579	1.09794	2.12376	+	21.8321	21.7102	21.7315	20.3414	21.0735	20.565
sp|P30416|FKBP4_MOUSE Peptidyl-prolyl cis-trans isomerase FKBP4 OS=Mus musculus GN=Fkbp4 PE=1 SV=5	P30416	FKBP4_MOUSE	8	8	12.587	21.7394	22.8355	1.09606	2.67821	+	22.8105	22.8079	22.8881	21.6004	NaN	21.8785
sp|Q8BKC5|IPO5_MOUSE Importin-5 OS=Mus musculus GN=Ipo5 PE=1 SV=3	Q8BKC5	IPO5_MOUSE	24	24	92.647	23.8727	24.9687	1.09597	3.57118	+	25.0575	24.8623	24.9862	23.7713	23.8387	24.0081
sp|Q8K1X4|NCKPL_MOUSE Nck-associated protein 1-like OS=Mus musculus GN=Nckap1l PE=1 SV=1	Q8K1X4	NCKPL_MOUSE	25	25	71.839	24.3391	25.4337	1.09458	2.90314	+	25.4888	25.2413	25.5709	24.521	24.2324	24.2639
sp|Q9JMH9|MY18A_MOUSE Unconventional myosin-XVIIIa OS=Mus musculus GN=Myo18a PE=1 SV=2	Q9JMH9	MY18A_MOUSE	15	15	23.01	21.5884	22.6759	1.08753	1.52906	+	22.6259	23.2384	22.1635	21.6976	21.3801	21.6875
sp|P48678|LMNA_MOUSE Prelamin-A/C OS=Mus musculus GN=Lmna PE=1 SV=2	P48678	LMNA_MOUSE	25	25	75.077	24.4177	25.5037	1.08597	4.37872	+	25.5322	25.4597	25.5191	24.4879	24.3176	24.4476
sp|Q571I9|A16A1_MOUSE Aldehyde dehydrogenase family 16 member A1 OS=Mus musculus GN=Aldh16a1 PE=1 SV=2	Q571I9	A16A1_MOUSE	8	8	23.931	21.8676	22.9514	1.08379	2.96265	+	22.9433	23.0266	22.8843	22.0979	21.683	21.8219
sp|P97807|FUMH_MOUSE Fumarate hydratase, mitochondrial OS=Mus musculus GN=Fh PE=1 SV=3	P97807	FUMH_MOUSE	6	6	18.798	20.9297	22.0071	1.07741	1.67699	+	22.3913	21.4499	22.1801	21.0174	20.9641	20.8076
sp|Q9QYJ0|DNJA2_MOUSE DnaJ homolog subfamily A member 2 OS=Mus musculus GN=Dnaja2 PE=1 SV=1	Q9QYJ0	DNJA2_MOUSE	11	11	68.036	22.9108	23.9875	1.07671	2.01021	+	23.7817	23.8964	24.2845	23.2017	22.9357	22.5951
sp|Q8CIN4|PAK2_MOUSE Serine/threonine-protein kinase PAK 2 OS=Mus musculus GN=Pak2 PE=1 SV=1	Q8CIN4	PAK2_MOUSE	9	11	37.732	22.7338	23.8104	1.07664	3.56102	+	23.9336	23.7501	23.7475	22.7468	22.6152	22.8393
sp|Q7TSI3|PP6R1_MOUSE Serine/threonine-protein phosphatase 6 regulatory subunit 1 OS=Mus musculus GN=Ppp6r1 PE=1 SV=1	Q7TSI3	PP6R1_MOUSE	10	10	31.717	21.7625	22.8387	1.07628	2.70255	+	22.8004	22.8837	22.8321	NaN	21.6279	21.897
sp|Q9CQY5|MAGT1_MOUSE Magnesium transporter protein 1 OS=Mus musculus GN=Magt1 PE=1 SV=1	Q9CQY5	MAGT1_MOUSE	3	3	7.0776	22.2108	23.2854	1.0746	1.80291	+	23.3899	23.358	23.1082	NaN	21.9643	22.4572
sp|Q62261|SPTB2_MOUSE Spectrin beta chain, non-erythrocytic 1 OS=Mus musculus GN=Sptbn1 PE=1 SV=2	Q62261	SPTB2_MOUSE	9	9	9.2646	24.421	25.4937	1.07278	2.17141	+	25.3844	25.3732	25.7236	NaN	24.3418	24.5002
sp|P38647|GRP75_MOUSE Stress-70 protein, mitochondrial OS=Mus musculus GN=Hspa9 PE=1 SV=3	P38647	GRP75_MOUSE	21	21	69.058	23.9086	24.9756	1.06706	2.24371	+	24.8755	24.951	25.1003	23.6413	23.8171	24.2672
sp|P61979|HNRPK_MOUSE Heterogeneous nuclear ribonucleoprotein K OS=Mus musculus GN=Hnrnpk PE=1 SV=1	P61979	HNRPK_MOUSE	22	22	149.54	25.0683	26.134	1.06569	4.27047	+	26.0735	26.1367	26.1918	25.0461	24.9993	25.1595
sp|Q4LDD4|ARAP1_MOUSE Arf-GAP with Rho-GAP domain, ANK repeat and PH domain-containing protein 1 OS=Mus musculus GN=Arap1 PE=1 SV=2	Q4LDD4	ARAP1_MOUSE	20	20	53.608	22.9032	23.9685	1.06529	2.58003	+	23.9532	24.0068	23.9454	22.7786	22.7128	23.2181
sp|P68369|TBA1A_MOUSE Tubulin alpha-1A chain OS=Mus musculus GN=Tuba1a PE=1 SV=1;sp|P05214|TBA3_MOUSE Tubulin alpha-3 chain OS=Mus musculus GN=Tuba3a PE=1 SV=1	P68369	TBA1A_MOUSE	1	27	323.31	28.8953	29.9593	1.06399	4.55253	+	30.0056	29.8998	29.9724	28.8586	28.8548	28.9724
sp|Q9EQ32|BCAP_MOUSE Phosphoinositide 3-kinase adapter protein 1 OS=Mus musculus GN=Pik3ap1 PE=1 SV=1	Q9EQ32	BCAP_MOUSE	11	11	20.731	22.0129	23.0767	1.06384	2.36781	+	23.0207	22.8363	23.3732	21.8312	22.0841	22.1233
sp|Q62419|SH3G1_MOUSE Endophilin-A2 OS=Mus musculus GN=Sh3gl1 PE=1 SV=1	Q62419	SH3G1_MOUSE	12	12	38.407	23.2019	24.2544	1.05248	2.27737	+	24.5392	23.9292	24.2949	23.0656	23.2365	23.3037
sp|Q9WUA2|SYFB_MOUSE Phenylalanine--tRNA ligase beta subunit OS=Mus musculus GN=Farsb PE=1 SV=2	Q9WUA2	SYFB_MOUSE	11	11	31.866	23.1951	24.242	1.04694	2.09914	+	24.2457	24.2127	24.2676	22.8334	23.1829	23.569
sp|Q9D0K2|SCOT1_MOUSE Succinyl-CoA:3-ketoacid coenzyme A transferase 1, mitochondrial OS=Mus musculus GN=Oxct1 PE=1 SV=1	Q9D0K2	SCOT1_MOUSE	10	10	57.42	22.029	23.0663	1.0374	1.46793	+	22.8275	23.4338	22.9378	NaN	21.838	22.2199
sp|Q9CQC6|BZW1_MOUSE Basic leucine zipper and W2 domain-containing protein 1 OS=Mus musculus GN=Bzw1 PE=1 SV=1	Q9CQC6	BZW1_MOUSE	9	9	12.168	21.3087	22.3442	1.0355	1.46428	+	22.2947	21.8749	22.8628	21.0053	21.3698	21.5509
sp|Q91V92|ACLY_MOUSE ATP-citrate synthase OS=Mus musculus GN=Acly PE=1 SV=1	Q91V92	ACLY_MOUSE	23	23	67.288	23.6796	24.7119	1.03237	3.59952	+	24.757	24.7899	24.5889	23.6158	23.6309	23.7919
sp|Q3TW96|UAP1L_MOUSE UDP-N-acetylhexosamine pyrophosphorylase-like protein 1 OS=Mus musculus GN=Uap1l1 PE=1 SV=1	Q3TW96	UAP1L_MOUSE	11	12	37.008	23.0208	24.0517	1.03093	1.92159	+	24.0565	23.8913	24.2073	22.6877	22.9447	23.43
sp|Q91YR1|TWF1_MOUSE Twinfilin-1 OS=Mus musculus GN=Twf1 PE=1 SV=2	Q91YR1	TWF1_MOUSE	6	6	16.378	20.9672	21.9958	1.02862	3.15352	+	21.9784	21.8851	22.1238	20.9269	20.8461	21.1285
sp|Q6P9N1|HYCCI_MOUSE Hyccin OS=Mus musculus GN=Fam126a PE=1 SV=3	Q6P9N1	HYCCI_MOUSE	8	8	15.236	21.2863	22.3142	1.02797	2.45637	+	22.2757	22.3066	22.3604	21.0573	21.1958	21.6058
sp|Q60931|VDAC3_MOUSE Voltage-dependent anion-selective channel protein 3 OS=Mus musculus GN=Vdac3 PE=1 SV=1	Q60931	VDAC3_MOUSE	7	7	76.115	24.2201	25.2457	1.02552	2.72476	+	25.3115	25.2618	25.1637	24.0173	24.1702	24.4729
sp|Q91YW3|DNJC3_MOUSE DnaJ homolog subfamily C member 3 OS=Mus musculus GN=Dnajc3 PE=1 SV=1	Q91YW3	DNJC3_MOUSE	10	10	42.735	22.4121	23.4362	1.0241	2.77029	+	23.4481	23.3337	23.5268	22.2724	22.3032	22.6608
sp|Q9D0E1|HNRPM_MOUSE Heterogeneous nuclear ribonucleoprotein M OS=Mus musculus GN=Hnrnpm PE=1 SV=3	Q9D0E1	HNRPM_MOUSE	20	20	62.934	24.034	25.0533	1.01924	3.71133	+	25.1104	24.9699	25.0795	23.9546	23.9849	24.1626
sp|Q61768|KINH_MOUSE Kinesin-1 heavy chain OS=Mus musculus GN=Kif5b PE=1 SV=3	Q61768	KINH_MOUSE	28	28	102.21	24.6832	25.7014	1.01817	3.00884	+	25.5628	25.7928	25.7486	24.5199	24.6836	24.8461
sp|Q3UIA2|RHG17_MOUSE Rho GTPase-activating protein 17 OS=Mus musculus GN=Arhgap17 PE=1 SV=1	Q3UIA2	RHG17_MOUSE	16	17	62.29	24.6539	25.6681	1.01422	3.33722	+	25.5521	25.6087	25.8435	24.5906	24.6545	24.7165
sp|O08788|DCTN1_MOUSE Dynactin subunit 1 OS=Mus musculus GN=Dctn1 PE=1 SV=3	O08788	DCTN1_MOUSE	12	12	23.031	21.9872	23.0011	1.01385	2.32004	+	23.0968	22.9921	22.9143	21.7263	22.309	21.9264
sp|Q8R050|ERF3A_MOUSE Eukaryotic peptide chain release factor GTP-binding subunit ERF3A OS=Mus musculus GN=Gspt1 PE=1 SV=2	Q8R050	ERF3A_MOUSE	9	9	16.633	21.6574	22.6642	1.00677	1.61961	+	22.5167	22.8886	22.5872	22.1641	21.2989	21.5093
sp|Q8CIE6|COPA_MOUSE Coatomer subunit alpha OS=Mus musculus GN=Copa PE=1 SV=2	Q8CIE6	COPA_MOUSE	35	35	131.02	24.9652	25.9701	1.00486	2.57594	+	26.0918	25.9415	25.8769	24.7766	24.8874	25.2317
sp|P24452|CAPG_MOUSE Macrophage-capping protein OS=Mus musculus GN=Capg PE=1 SV=2	P24452	CAPG_MOUSE	11	11	127.19	25.807	26.8104	1.00344	3.27952	+	26.6523	26.799	26.9801	25.756	25.8166	25.8484
sp|P99024|TBB5_MOUSE Tubulin beta-5 chain OS=Mus musculus GN=Tubb5 PE=1 SV=1	P99024	TBB5_MOUSE	6	7	133.29	27.0019	28.0009	0.99892	2.71536	+	28.05	27.9886	27.964	26.8708	26.8622	27.2728
sp|Q9ERV1|MKRN2_MOUSE Probable E3 ubiquitin-protein ligase makorin-2 OS=Mus musculus GN=Mkrn2 PE=1 SV=2	Q9ERV1	MKRN2_MOUSE	11	11	23.502	23.7362	21.2641	-2.47216	4.56362	+	21.4614	21.0712	21.2595	23.7692	23.6973	23.7421
sp|Q60648|SAP3_MOUSE Ganglioside GM2 activator OS=Mus musculus GN=Gm2a PE=1 SV=2	Q60648	SAP3_MOUSE	7	7	24.387	24.6026	22.6505	-1.95212	1.7034	+	21.8488	23.5267	22.576	24.2424	24.7205	24.8449
sp|Q9D6T0|NOSIP_MOUSE Nitric oxide synthase-interacting protein OS=Mus musculus GN=Nosip PE=1 SV=1	Q9D6T0	NOSIP_MOUSE	8	8	37.329	24.4161	22.5358	-1.8803	3.02442	+	22.6724	22.1459	22.789	24.3301	24.3327	24.5855
sp|O35639|ANXA3_MOUSE Annexin A3 OS=Mus musculus GN=Anxa3 PE=1 SV=4	O35639	ANXA3_MOUSE	32	33	231.28	28.0883	26.3382	-1.75008	5.33525	+	26.3629	26.3371	26.3147	28.0319	28.045	28.1881
sp|O70492|SNX3_MOUSE Sorting nexin-3 OS=Mus musculus GN=Snx3 PE=1 SV=3	O70492	SNX3_MOUSE	12	14	154.28	27.581	25.9418	-1.63912	3.0984	+	26.1351	25.8517	25.8388	27.3156	27.5881	27.8392
sp|Q8C080|SNX16_MOUSE Sorting nexin-16 OS=Mus musculus GN=Snx16 PE=1 SV=2	Q8C080	SNX16_MOUSE	9	10	17.177	23.2513	21.6172	-1.6341	2.26364	+	21.5829	NaN	21.6515	23.0363	23.5955	23.1221
sp|Q8BSU7|MOB3A_MOUSE MOB kinase activator 3A OS=Mus musculus GN=Mob3a PE=1 SV=1;sp|Q8VE04|MOB3B_MOUSE MOB kinase activator 3B OS=Mus musculus GN=Mob3b PE=2 SV=1	Q8BSU7	MOB3A_MOUSE	7	7	10.598	24.3607	22.7266	-1.63407	3.33904	+	22.7875	22.5832	22.8092	24.1945	24.2545	24.6331
sp|Q80WC7|AGFG2_MOUSE Arf-GAP domain and FG repeat-containing protein 2 OS=Mus musculus GN=Agfg2 PE=1 SV=1	Q80WC7	AGFG2_MOUSE	11	11	98.465	25.8564	24.2719	-1.58447	3.15089	+	24.4427	24.0372	24.336	25.7477	25.7326	26.0889
sp|P61021|RAB5B_MOUSE Ras-related protein Rab-5B OS=Mus musculus GN=Rab5b PE=1 SV=1	P61021	RAB5B_MOUSE	7	7	106.49	26.2631	24.6997	-1.56341	3.71096	+	24.6907	24.6667	24.7417	26.0707	26.2439	26.4747
sp|P97821|CATC_MOUSE Dipeptidyl peptidase 1 OS=Mus musculus GN=Ctsc PE=1 SV=1	P97821	CATC_MOUSE	5	5	48.345	24.6868	23.1437	-1.5431	3.25012	+	22.9433	23.3776	23.1101	24.511	24.7577	24.7916
sp|P35278|RAB5C_MOUSE Ras-related protein Rab-5C OS=Mus musculus GN=Rab5c PE=1 SV=2	P35278	RAB5C_MOUSE	11	16	243.44	29.0604	27.5223	-1.53811	3.14842	+	27.6748	27.2367	27.6553	28.9155	29.0769	29.1888
sp|Q8BFR4|GNS_MOUSE N-acetylglucosamine-6-sulfatase OS=Mus musculus GN=Gns PE=1 SV=1	Q8BFR4	GNS_MOUSE	14	14	149	25.1354	23.6026	-1.53283	3.75342	+	23.6126	23.5568	23.6384	24.9884	25.0642	25.3538
sp|Q6P8I4|PCNP_MOUSE PEST proteolytic signal-containing nuclear protein OS=Mus musculus GN=Pcnp PE=1 SV=1	Q6P8I4	PCNP_MOUSE	7	7	17.731	23.8941	22.3759	-1.51821	3.31824	+	22.3192	22.4328	22.3759	23.7046	23.8056	24.1723
sp|Q924H2|MED15_MOUSE Mediator of RNA polymerase II transcription subunit 15 OS=Mus musculus GN=Med15 PE=1 SV=2	Q924H2	MED15_MOUSE	10	10	31.513	23.7627	22.2891	-1.47362	2.75788	+	22.6038	22.213	22.0504	23.544	23.8398	23.9042
sp|O89017|LGMN_MOUSE Legumain OS=Mus musculus GN=Lgmn PE=1 SV=1	O89017	LGMN_MOUSE	14	14	264.19	26.9903	25.5167	-1.47358	2.1767	+	25.1103	25.8601	25.5799	26.6407	27.258	27.0722
sp|P01887|B2MG_MOUSE Beta-2-microglobulin OS=Mus musculus GN=B2m PE=1 SV=2	P01887	B2MG_MOUSE	7	7	54.757	26.1878	24.7195	-1.46825	2.39443	+	25.1059	24.4792	24.5735	25.9186	26.2003	26.4444
sp|P16675|PPGB_MOUSE Lysosomal protective protein OS=Mus musculus GN=Ctsa PE=1 SV=1	P16675	PPGB_MOUSE	16	16	91.067	26.6496	25.1952	-1.45439	3.24147	+	24.9626	25.3709	25.2522	26.5929	26.8107	26.5453
sp|Q9D1L9|LTOR5_MOUSE Ragulator complex protein LAMTOR5 OS=Mus musculus GN=Lamtor5 PE=1 SV=1	Q9D1L9	LTOR5_MOUSE	3	3	45.474	26.0222	24.5872	-1.435	2.09683	+	NaN	24.4803	24.6941	25.8259	25.8914	26.3493
sp|Q9CQD1|RAB5A_MOUSE Ras-related protein Rab-5A OS=Mus musculus GN=Rab5a PE=1 SV=1	Q9CQD1	RAB5A_MOUSE	8	8	81.094	25.8429	24.4095	-1.43345	2.71692	+	24.5941	24.1234	24.5109	25.7102	25.707	26.1114
sp|O70493|SNX12_MOUSE Sorting nexin-12 OS=Mus musculus GN=Snx12 PE=1 SV=1	O70493	SNX12_MOUSE	6	6	38.919	22.5699	21.1826	-1.38733	2.44332	+	21.2837	21.3621	20.9021	22.379	22.4083	22.9225
sp|P35456|UPAR_MOUSE Urokinase plasminogen activator surface receptor OS=Mus musculus GN=Plaur PE=1 SV=1	P35456	UPAR_MOUSE	5	5	41.454	23.7013	22.3354	-1.36596	1.62159	+	22.6381	22.5219	21.8461	23.6446	23.7581	NaN
sp|P12265|BGLR_MOUSE Beta-glucuronidase OS=Mus musculus GN=Gusb PE=1 SV=2	P12265	BGLR_MOUSE	25	25	145.26	26.5038	25.1473	-1.3564	3.59127	+	25.0616	25.0869	25.2935	26.4143	26.6697	26.4273
sp|P61082|UBC12_MOUSE NEDD8-conjugating enzyme Ubc12 OS=Mus musculus GN=Ube2m PE=1 SV=1	P61082	UBC12_MOUSE	9	9	22.472	25.8154	24.461	-1.35445	6.82133	+	24.4341	24.4908	24.4581	25.8091	25.8245	25.8127
sp|Q8VEB4|PAG15_MOUSE Group XV phospholipase A2 OS=Mus musculus GN=Pla2g15 PE=1 SV=1	Q8VEB4	PAG15_MOUSE	8	8	33.502	23.6869	22.3499	-1.33692	2.38659	+	21.904	22.5413	22.6045	23.6626	23.7536	23.6444
sp|Q3TH73|TTYH2_MOUSE Protein tweety homolog 2 OS=Mus musculus GN=Ttyh2 PE=1 SV=1	Q3TH73	TTYH2_MOUSE	8	8	46.098	24.4975	23.1691	-1.3284	1.48542	+	23.6354	23.3495	22.5223	24.6805	24.8005	24.0115
sp|Q6P1E1|ZMIZ1_MOUSE Zinc finger MIZ domain-containing protein 1 OS=Mus musculus GN=Zmiz1 PE=1 SV=1	Q6P1E1	ZMIZ1_MOUSE	6	6	41.571	23.1761	21.8519	-1.32422	3.40971	+	21.6481	22.0648	21.8426	23.174	23.1854	23.1688
sp|B1AVY7|KI16B_MOUSE Kinesin-like protein KIF16B OS=Mus musculus GN=Kif16b PE=1 SV=1	B1AVY7	KI16B_MOUSE	29	30	70.528	24.5353	23.2277	-1.30758	3.42682	+	23.2029	23.3159	23.1645	24.3207	24.6132	24.6721
sp|Q9Z126|PLF4_MOUSE Platelet factor 4 OS=Mus musculus GN=Pf4 PE=1 SV=1	Q9Z126	PLF4_MOUSE	2	2	5.3048	24.227	22.9377	-1.28928	2.75576	+	23.0453	22.8361	22.9317	24.1034	24.3505	NaN
sp|Q07797|LG3BP_MOUSE Galectin-3-binding protein OS=Mus musculus GN=Lgals3bp PE=1 SV=1	Q07797	LG3BP_MOUSE	16	16	115.41	25.8189	24.5319	-1.287	3.74196	+	24.5639	24.5446	24.4871	25.6814	25.9974	25.7779
sp|O08573|LEG9_MOUSE Galectin-9 OS=Mus musculus GN=Lgals9 PE=1 SV=1	O08573	LEG9_MOUSE	12	12	147.39	27.5742	26.3125	-1.26168	3.03746	+	26.4452	26.2042	26.2881	27.3554	27.58	27.7871
sp|P12815|PDCD6_MOUSE Programmed cell death protein 6 OS=Mus musculus GN=Pdcd6 PE=1 SV=2	P12815	PDCD6_MOUSE	7	7	51.525	24.0094	22.7698	-1.23958	3.70121	+	22.6776	22.9	22.7319	23.8767	24.0552	24.0963
sp|P09528|FRIH_MOUSE Ferritin heavy chain OS=Mus musculus GN=Fth1 PE=1 SV=2	P09528	FRIH_MOUSE	3	3	6.5076	21.7694	20.5335	-1.23598	1.53375	+	20.5699	20.5018	20.5287	21.4451	21.3532	22.5101
sp|Q07076|ANXA7_MOUSE Annexin A7 OS=Mus musculus GN=Anxa7 PE=1 SV=2	Q07076	ANXA7_MOUSE	15	15	151.62	26.3724	25.1378	-1.23463	2.67163	+	25.2093	25.1138	25.0903	26.039	26.4717	26.6065
sp|P50429|ARSB_MOUSE Arylsulfatase B OS=Mus musculus GN=Arsb PE=1 SV=3	P50429	ARSB_MOUSE	8	8	15.666	23.5581	22.3248	-1.23339	2.54417	+	22.0352	22.6238	22.3153	23.4026	23.5858	23.686
sp|P23780|BGAL_MOUSE Beta-galactosidase OS=Mus musculus GN=Glb1 PE=1 SV=1	P23780	BGAL_MOUSE	12	12	43.887	24.2482	23.0265	-1.2217	2.03394	+	22.795	23.5378	22.7466	24.17	24.2606	24.3138
sp|Q9CZE3|RAB32_MOUSE Ras-related protein Rab-32 OS=Mus musculus GN=Rab32 PE=1 SV=3	Q9CZE3	RAB32_MOUSE	15	16	207.67	27.7394	26.5209	-1.21845	2.68441	+	26.6871	26.3745	26.5011	27.4918	27.7311	27.9952
sp|P29391|FRIL1_MOUSE Ferritin light chain 1 OS=Mus musculus GN=Ftl1 PE=1 SV=2	P29391	FRIL1_MOUSE	7	7	62.369	24.0815	22.8659	-1.21562	1.73756	+	23.3744	22.483	22.7403	23.7658	24.357	24.1219
sp|O70274|TP4A2_MOUSE Protein tyrosine phosphatase type IVA 2 OS=Mus musculus GN=Ptp4a2 PE=1 SV=1	O70274	TP4A2_MOUSE	3	6	20.933	25.5678	24.3583	-1.20947	2.49643	+	24.506	24.2754	24.2935	25.2447	25.6077	25.8509
sp|Q99K90|TAB2_MOUSE TGF-beta-activated kinase 1 and MAP3K7-binding protein 2 OS=Mus musculus GN=Tab2 PE=1 SV=1	Q99K90	TAB2_MOUSE	8	8	29.73	22.73	21.5278	-1.20224	2.89888	+	21.325	21.4642	21.7941	22.7441	22.6341	22.8119
sp|Q8K1T1|LRC25_MOUSE Leucine-rich repeat-containing protein 25 OS=Mus musculus GN=Lrrc25 PE=1 SV=1	Q8K1T1	LRC25_MOUSE	7	7	55.969	26.1877	24.9886	-1.19908	3.13752	+	24.873	24.8761	25.2167	26.098	26.167	26.298
sp|O88653|LTOR3_MOUSE Ragulator complex protein LAMTOR3 OS=Mus musculus GN=Lamtor3 PE=1 SV=1	O88653	LTOR3_MOUSE	7	7	120.82	28.1098	26.9174	-1.19242	2.02985	+	26.8911	26.582	27.2791	27.8955	28.0247	28.4093
sp|Q8BVW3|TRI14_MOUSE Tripartite motif-containing protein 14 OS=Mus musculus GN=Trim14 PE=1 SV=2	Q8BVW3	TRI14_MOUSE	15	15	136.92	27.2852	26.1026	-1.1826	3.52106	+	26.1075	25.9926	26.2078	27.2042	27.2077	27.4437
sp|P70699|LYAG_MOUSE Lysosomal alpha-glucosidase OS=Mus musculus GN=Gaa PE=1 SV=2	P70699	LYAG_MOUSE	11	11	33.531	22.6417	21.4611	-1.18057	1.94501	+	NaN	21.4531	21.4692	22.3225	22.7377	22.8648
sp|O35448|PPT2_MOUSE Lysosomal thioesterase PPT2 OS=Mus musculus GN=Ppt2 PE=1 SV=1	O35448	PPT2_MOUSE	4	4	34.147	22.6757	21.5101	-1.16559	1.3032	+	NaN	21.4334	21.5868	22.4166	22.9348	NaN
sp|P08228|SODC_MOUSE Superoxide dismutase [Cu-Zn] OS=Mus musculus GN=Sod1 PE=1 SV=2	P08228	SODC_MOUSE	5	5	17.542	23.3381	22.1806	-1.15748	2.45232	+	22.0897	22.0466	22.4055	23.106	23.2891	23.6191
sp|P97429|ANXA4_MOUSE Annexin A4 OS=Mus musculus GN=Anxa4 PE=1 SV=4	P97429	ANXA4_MOUSE	26	26	226.04	28.7575	27.6006	-1.1569	3.78025	+	27.6512	27.517	27.6335	28.6152	28.7974	28.8599
sp|O88668|CREG1_MOUSE Protein CREG1 OS=Mus musculus GN=Creg1 PE=1 SV=1	O88668	CREG1_MOUSE	4	4	19.456	24.435	23.2803	-1.15469	1.46019	+	22.868	23.9428	23.0301	24.1588	24.6792	24.467
sp|P28667|MRP_MOUSE MARCKS-related protein OS=Mus musculus GN=Marcksl1 PE=1 SV=2	P28667	MRP_MOUSE	2	2	10.898	21.3718	20.2482	-1.12367	1.35072	+	19.836	20.3179	20.5906	NaN	21.13	21.6136
sp|Q8BFU3|RN214_MOUSE RING finger protein 214 OS=Mus musculus GN=Rnf214 PE=1 SV=1	Q8BFU3	RN214_MOUSE	27	27	131.73	25.5973	24.4761	-1.12123	2.54697	+	24.7631	24.2646	24.4006	25.4262	25.677	25.6888
sp|P26040|EZRI_MOUSE Ezrin OS=Mus musculus GN=Ezr PE=1 SV=3	P26040	EZRI_MOUSE	23	24	66.71	25.8859	24.7759	-1.10999	3.07998	+	24.7426	24.8348	24.7502	25.7956	25.7398	26.1222
sp|P21956|MFGM_MOUSE Lactadherin OS=Mus musculus GN=Mfge8 PE=1 SV=3	P21956	MFGM_MOUSE	13	13	89.375	26.0511	24.9435	-1.10763	4.30197	+	24.934	25.0026	24.8937	25.9499	26.1019	26.1014
sp|P56542|DNS2A_MOUSE Deoxyribonuclease-2-alpha OS=Mus musculus GN=Dnase2 PE=1 SV=1	P56542	DNS2A_MOUSE	5	5	20.508	22.366	21.2742	-1.09185	2.10072	+	20.8684	21.3722	21.5819	22.3035	22.2956	22.4989
sp|Q8R0F6|ILKAP_MOUSE Integrin-linked kinase-associated serine/threonine phosphatase 2C OS=Mus musculus GN=Ilkap PE=1 SV=1	Q8R0F6	ILKAP_MOUSE	9	9	18.963	24.1146	23.0266	-1.08799	2.02612	+	22.7906	23.0237	23.2654	23.8874	23.9698	24.4865
sp|Q8BG07|PLD4_MOUSE Phospholipase D4 OS=Mus musculus GN=Pld4 PE=1 SV=1	Q8BG07	PLD4_MOUSE	11	11	82.128	25.0178	23.9412	-1.07659	3.11329	+	23.8417	24.0972	23.8846	24.8718	25.0118	25.1697
sp|P14824|ANXA6_MOUSE Annexin A6 OS=Mus musculus GN=Anxa6 PE=1 SV=3	P14824	ANXA6_MOUSE	61	62	323.31	29.2527	28.179	-1.07365	4.76818	+	28.1816	28.15	28.2054	29.1942	29.2317	29.3321
sp|P48036|ANXA5_MOUSE Annexin A5 OS=Mus musculus GN=Anxa5 PE=1 SV=1	P48036	ANXA5_MOUSE	36	36	323.31	30.3712	29.3059	-1.06534	2.62981	+	29.301	29.2418	29.3749	30.12	30.3544	30.6392
sp|Q9ES70|NEK6_MOUSE Serine/threonine-protein kinase Nek6 OS=Mus musculus GN=Nek6 PE=1 SV=1	Q9ES70	NEK6_MOUSE	4	4	12.55	22.9821	21.9216	-1.06048	4.22258	+	21.8487	21.8818	22.0343	23.0134	22.9508	22.982
sp|Q9QZL0|RIPK3_MOUSE Receptor-interacting serine/threonine-protein kinase 3 OS=Mus musculus GN=Ripk3 PE=1 SV=2	Q9QZL0	RIPK3_MOUSE	15	15	87.044	26.5423	25.4909	-1.05137	3.44147	+	25.5226	25.388	25.5621	26.4706	26.4587	26.6975
sp|Q60631|GRB2_MOUSE Growth factor receptor-bound protein 2 OS=Mus musculus GN=Grb2 PE=1 SV=1	Q60631	GRB2_MOUSE	7	7	11.139	23.3213	22.2702	-1.05117	2.54849	+	22.5765	22.1149	22.1191	23.2691	23.419	23.2758
sp|Q3U2C5|RN149_MOUSE E3 ubiquitin-protein ligase RNF149 OS=Mus musculus GN=Rnf149 PE=1 SV=3	Q3U2C5	RN149_MOUSE	5	5	7.7575	21.3608	20.3106	-1.0502	1.86426	+	20.4202	NaN	20.2011	21.419	21.3026	NaN
sp|P61027|RAB10_MOUSE Ras-related protein Rab-10 OS=Mus musculus GN=Rab10 PE=1 SV=1	P61027	RAB10_MOUSE	15	16	96.706	27.7756	26.7349	-1.04076	3.33188	+	26.6224	26.7152	26.867	27.6378	27.8439	27.8452
sp|Q80U62|RUBIC_MOUSE Run domain Beclin-1-interacting and cysteine-rich domain-containing protein OS=Mus musculus GN=Rubcn PE=1 SV=2	Q80U62	RUBIC_MOUSE	7	7	14.233	22.3066	21.2667	-1.03991	2.35956	+	NaN	21.2912	21.2421	22.1066	22.3704	22.4428
sp|P68404|KPCB_MOUSE Protein kinase C beta type OS=Mus musculus GN=Prkcb PE=1 SV=4	P68404	KPCB_MOUSE	16	16	61.361	25.1244	24.0905	-1.03389	2.51913	+	23.8986	24.183	24.1899	25.0119	24.979	25.3824
sp|P29416|HEXA_MOUSE Beta-hexosaminidase subunit alpha OS=Mus musculus GN=Hexa PE=1 SV=2	P29416	HEXA_MOUSE	21	21	86.173	26.3508	25.321	-1.02978	3.1314	+	25.2123	25.4687	25.282	26.2088	26.4846	26.359
sp|P15261|INGR1_MOUSE Interferon gamma receptor 1 OS=Mus musculus GN=Ifngr1 PE=1 SV=3	P15261	INGR1_MOUSE	5	5	13.892	23.8683	22.8456	-1.02268	4.43354	+	22.8558	22.7646	22.9165	23.9163	23.8278	23.8609
sp|P50518|VATE1_MOUSE V-type proton ATPase subunit E 1 OS=Mus musculus GN=Atp6v1e1 PE=1 SV=2	P50518	VATE1_MOUSE	26	26	323.31	27.9588	26.9468	-1.01208	2.61911	+	27.0929	26.8545	26.8928	27.7303	27.9716	28.1746
sp|Q8VCM7|FIBG_MOUSE Fibrinogen gamma chain OS=Mus musculus GN=Fgg PE=1 SV=1	Q8VCM7	FIBG_MOUSE	4	4	6.0117	22.6753	21.664	-1.01131	1.32631	+	NaN	21.6999	21.6281	22.537	22.3473	23.1416
sp|P30204|MSRE_MOUSE Macrophage scavenger receptor types I and II OS=Mus musculus GN=Msr1 PE=1 SV=3	P30204	MSRE_MOUSE	22	22	250.48	28.5575	27.5481	-1.00943	2.15602	+	27.4066	27.3953	27.8424	28.342	28.5323	28.7983
sp|Q8K2Q7|BROX_MOUSE BRO1 domain-containing protein BROX OS=Mus musculus GN=Brox PE=1 SV=1	Q8K2Q7	BROX_MOUSE	12	12	76.875	26.813	25.8058	-1.00723	2.41862	+	25.9694	25.6252	25.8227	26.614	26.757	27.068
sp|Q91XV3|BASP1_MOUSE Brain acid soluble protein 1 OS=Mus musculus GN=Basp1 PE=1 SV=3	Q91XV3	BASP1_MOUSE	13	13	102.67	24.8087	23.8029	-1.00583	1.31388	+	23.7334	23.5721	24.1033	24.3946	24.5882	25.4434
sp|P26041|MOES_MOUSE Moesin OS=Mus musculus GN=Msn PE=1 SV=3	P26041	MOES_MOUSE	57	69	323.31	30.2417	29.238	-1.00369	3.64852	+	29.1407	29.3049	29.2683	30.165	30.1961	30.3639
sp|P20060|HEXB_MOUSE Beta-hexosaminidase subunit beta OS=Mus musculus GN=Hexb PE=1 SV=2	P20060	HEXB_MOUSE	22	22	105.79	26.5462	25.5466	-0.9996	2.50753	+	25.3605	25.5437	25.7356	26.3199	26.673	26.6457
sp|P62748|HPCL1_MOUSE Hippocalcin-like protein 1 OS=Mus musculus GN=Hpcal1 PE=1 SV=2;sp|P84075|HPCA_MOUSE Neuron-specific calcium-binding protein hippocalcin OS=Mus musculus GN=Hpca PE=1 SV=2	P62748	HPCL1_MOUSE	10	10	96.945	25.1895	24.1946	-0.994937	2.98641	+	24.0345	24.2195	24.3299	25.138	25.0871	25.3436
sp|Q6YGZ1|HPSE_MOUSE Heparanase OS=Mus musculus GN=Hpse PE=1 SV=3	Q6YGZ1	HPSE_MOUSE	9	9	48.833	24.7706	23.7763	-0.994337	3.68674	+	23.8943	23.7912	23.6433	24.7659	24.8151	24.7308
sp|P09535|IGF2_MOUSE Insulin-like growth factor II OS=Mus musculus GN=Igf2 PE=1 SV=1	P09535	IGF2_MOUSE	5	5	33.627	26.1112	25.1197	-0.991487	1.54155	+	25.4229	24.8195	25.1168	26.145	26.509	25.6797
sp|Q91YI4|ARRB2_MOUSE Beta-arrestin-2 OS=Mus musculus GN=Arrb2 PE=1 SV=1	Q91YI4	ARRB2_MOUSE	7	7	37.474	23.8367	22.8464	-0.990317	5.67764	+	22.8585	22.8335	22.8471	23.8017	23.8801	23.8282
sp|P28700|RXRA_MOUSE Retinoic acid receptor RXR-alpha OS=Mus musculus GN=Rxra PE=1 SV=1	P28700	RXRA_MOUSE	9	12	56.68	23.7151	22.7283	-0.986763	2.27273	+	22.5743	22.5519	23.0588	23.8158	23.5811	23.7485
sp|O54890|ITB3_MOUSE Integrin beta-3 OS=Mus musculus GN=Itgb3 PE=1 SV=2	O54890	ITB3_MOUSE	10	10	30.835	22.8091	21.8223	-0.98675	2.41067	+	22.0341	21.5474	21.8856	22.7632	22.9638	22.7003
sp|Q920A5|RISC_MOUSE Retinoid-inducible serine carboxypeptidase OS=Mus musculus GN=Scpep1 PE=1 SV=2	Q920A5	RISC_MOUSE	8	8	18.043	23.8947	22.9083	-0.986333	1.76433	+	22.7567	23.3055	22.6628	23.5939	24.081	24.0091
sp|P62880|GBB2_MOUSE Guanine nucleotide-binding protein G(I)/G(S)/G(T) subunit beta-2 OS=Mus musculus GN=Gnb2 PE=1 SV=3	P62880	GBB2_MOUSE	6	10	87.31	26.8607	25.8781	-0.98257	2.81692	+	25.8453	25.7309	26.0581	26.7447	26.8134	27.024
sp|P11087|CO1A1_MOUSE Collagen alpha-1(I) chain OS=Mus musculus GN=Col1a1 PE=1 SV=4	P11087	CO1A1_MOUSE	5	5	16.247	22.9746	21.9945	-0.980097	2.76389	+	21.7482	22.117	22.1183	23.0126	23.0274	22.8839
sp|P47226|TES_MOUSE Testin OS=Mus musculus GN=Tes PE=1 SV=1	P47226	TES_MOUSE	12	12	45.11	24.1445	23.1669	-0.977693	2.16005	+	23.2183	22.9444	23.3378	24.2278	23.8503	24.3555
sp|Q9CPW4|ARPC5_MOUSE Actin-related protein 2/3 complex subunit 5 OS=Mus musculus GN=Arpc5 PE=1 SV=3	Q9CPW4	ARPC5_MOUSE	2	2	9.6162	21.9171	20.9409	-0.976277	2.00752	+	21.0168	20.7112	21.0946	NaN	21.8244	22.0099
sp|Q9JHS3|LTOR2_MOUSE Ragulator complex protein LAMTOR2 OS=Mus musculus GN=Lamtor2 PE=1 SV=1	Q9JHS3	LTOR2_MOUSE	6	6	89.429	26.3751	25.4021	-0.972987	1.58724	+	25.584	25.0695	25.5528	26.0459	26.2695	26.8099
sp|P54822|PUR8_MOUSE Adenylosuccinate lyase OS=Mus musculus GN=Adsl PE=1 SV=2	P54822	PUR8_MOUSE	24	25	199.04	26.8315	25.8599	-0.971663	2.6626	+	25.8856	25.7085	25.9856	26.6824	26.7605	27.0516
sp|Q9D1K2|VATF_MOUSE V-type proton ATPase subunit F OS=Mus musculus GN=Atp6v1f PE=1 SV=2	Q9D1K2	VATF_MOUSE	7	7	40.285	23.9592	22.9883	-0.970967	1.65927	+	23.2754	22.6319	23.0576	23.8451	23.7061	24.3266
sp|Q91V41|RAB14_MOUSE Ras-related protein Rab-14 OS=Mus musculus GN=Rab14 PE=1 SV=3	Q91V41	RAB14_MOUSE	23	23	323.31	30.4162	29.4456	-0.970537	2.69013	+	29.4577	29.3837	29.4956	30.2781	30.2903	30.6801
sp|Q504P2|CL12A_MOUSE C-type lectin domain family 12 member A OS=Mus musculus GN=Clec12a PE=2 SV=1	Q504P2	CL12A_MOUSE	10	10	35.906	24.7946	23.8319	-0.962673	2.27991	+	24.0607	23.7381	23.6969	24.8457	24.9915	24.5465
sp|Q9D9B4|LRMDA_MOUSE Leucine-rich melanocyte differentiation-associated protein OS=Mus musculus GN=Lrmda PE=1 SV=1	Q9D9B4	LRMDA_MOUSE	6	6	11.28	22.5311	21.5757	-0.955413	2.39329	+	21.7334	21.5261	21.4677	22.2882	22.5342	22.771
sp|Q61838|PZP_MOUSE Pregnancy zone protein OS=Mus musculus GN=Pzp PE=1 SV=3	Q61838	PZP_MOUSE	2	2	4.465	23.1656	22.2115	-0.95407	1.97512	+	22.4425	22.1937	21.9983	22.8317	23.3295	23.3355
sp|P55258|RAB8A_MOUSE Ras-related protein Rab-8A OS=Mus musculus GN=Rab8a PE=1 SV=2	P55258	RAB8A_MOUSE	10	10	38.462	27.6121	26.6591	-0.953037	2.83667	+	26.5033	26.7565	26.7175	27.5427	27.4966	27.797
sp|P0CL69|ZN703_MOUSE Zinc finger protein 703 OS=Mus musculus GN=Znf703 PE=1 SV=1	P0CL69	ZN703_MOUSE	14	14	102.57	25.0054	24.0675	-0.937837	3.8148	+	23.9888	24.0418	24.172	24.9861	24.9488	25.0812
sp|Q08093|CNN2_MOUSE Calponin-2 OS=Mus musculus GN=Cnn2 PE=1 SV=1	Q08093	CNN2_MOUSE	10	12	57.814	25.5301	24.5928	-0.937303	2.25872	+	24.4245	24.633	24.721	25.2937	25.4945	25.8022
sp|Q07113|MPRI_MOUSE Cation-independent mannose-6-phosphate receptor OS=Mus musculus GN=Igf2r PE=1 SV=1	Q07113	MPRI_MOUSE	38	38	117.9	24.6645	23.7275	-0.936953	3.4289	+	23.8496	23.5762	23.7569	24.68	24.6993	24.6142
sp|Q6DFX2|ANTR2_MOUSE Anthrax toxin receptor 2 OS=Mus musculus GN=Antxr2 PE=1 SV=1	Q6DFX2	ANTR2_MOUSE	7	7	28.137	23.8164	22.8825	-0.933863	1.74299	+	22.7397	23.175	22.7328	23.6054	23.6434	24.2004
sp|Q9JHL0|NTAL_MOUSE Linker for activation of T-cells family member 2 OS=Mus musculus GN=Lat2 PE=1 SV=1	Q9JHL0	NTAL_MOUSE	4	4	36.536	23.6829	22.7517	-0.931195	1.35278	+	NaN	23.0092	22.4941	23.4456	23.6244	23.9786
sp|P35285|RB22A_MOUSE Ras-related protein Rab-22A OS=Mus musculus GN=Rab22a PE=1 SV=2	P35285	RB22A_MOUSE	10	10	76.691	25.6326	24.7065	-0.92613	2.10529	+	24.6539	24.5831	24.8824	25.4926	25.4447	25.9605
sp|Q921E2|RAB31_MOUSE Ras-related protein Rab-31 OS=Mus musculus GN=Rab31 PE=1 SV=1	Q921E2	RAB31_MOUSE	13	14	95.344	26.683	25.7598	-0.92323	2.17005	+	25.7854	25.6918	25.8022	26.4562	26.5631	27.0297
sp|P61028|RAB8B_MOUSE Ras-related protein Rab-8B OS=Mus musculus GN=Rab8b PE=1 SV=1	P61028	RAB8B_MOUSE	11	14	68.299	28.6046	27.6849	-0.919663	4.29822	+	27.6163	27.6723	27.7662	28.5924	28.6503	28.571
sp|Q9CQ22|LTOR1_MOUSE Ragulator complex protein LAMTOR1 OS=Mus musculus GN=Lamtor1 PE=1 SV=1	Q9CQ22	LTOR1_MOUSE	11	11	138.95	28.2737	27.355	-0.918677	1.58451	+	27.2173	27.2049	27.6428	27.9235	28.2069	28.6906
sp|P49935|CATH_MOUSE Pro-cathepsin H OS=Mus musculus GN=Ctsh PE=1 SV=2	P49935	CATH_MOUSE	6	6	21.949	23.7147	22.8025	-0.91225	1.74844	+	22.3957	22.9999	23.0118	23.5454	23.9416	23.6571
sp|P39061|COIA1_MOUSE Collagen alpha-1(XVIII) chain OS=Mus musculus GN=Col18a1 PE=1 SV=4	P39061	COIA1_MOUSE	4	4	10.214	25.0598	24.1593	-0.90047	2.05683	+	24.4275	23.852	24.1984	24.8916	25.108	25.1797
sp|Q9CQW9|IFM3_MOUSE Interferon-induced transmembrane protein 3 OS=Mus musculus GN=Ifitm3 PE=1 SV=1	Q9CQW9	IFM3_MOUSE	4	5	82.891	27.7127	26.819	-0.893623	4.01332	+	26.7387	26.8353	26.8831	27.6372	27.7593	27.7415
sp|Q9JKP5|MBNL1_MOUSE Muscleblind-like protein 1 OS=Mus musculus GN=Mbnl1 PE=1 SV=1	Q9JKP5	MBNL1_MOUSE	4	9	65.562	27.2814	26.3967	-0.88466	2.487	+	26.6237	26.2278	26.3387	27.243	27.1722	27.4289
sp|Q9Z1G3|VATC1_MOUSE V-type proton ATPase subunit C 1 OS=Mus musculus GN=Atp6v1c1 PE=1 SV=4	Q9Z1G3	VATC1_MOUSE	28	28	129.52	28.2212	27.3405	-0.880753	2.53218	+	27.4156	27.1213	27.4845	28.0916	28.2102	28.3619
sp|P26043|RADI_MOUSE Radixin OS=Mus musculus GN=Rdx PE=1 SV=3	P26043	RADI_MOUSE	21	21	59.367	24.8914	24.0127	-0.878763	2.90435	+	23.8873	23.9763	24.1745	24.8123	24.8375	25.0246
sp|P11438|LAMP1_MOUSE Lysosome-associated membrane glycoprotein 1 OS=Mus musculus GN=Lamp1 PE=1 SV=2	P11438	LAMP1_MOUSE	13	13	194.13	32.1256	31.2493	-0.876353	2.3809	+	31.3251	31.0643	31.3585	32.2905	32.1851	31.9014
sp|Q9DCI3|STR3N_MOUSE STARD3 N-terminal-like protein OS=Mus musculus GN=Stard3nl PE=1 SV=2	Q9DCI3	STR3N_MOUSE	5	5	12.818	25.2446	24.3683	-0.876297	1.71797	+	24.4264	24.1067	24.5717	24.8933	25.5232	25.3172
sp|P51150|RAB7A_MOUSE Ras-related protein Rab-7a OS=Mus musculus GN=Rab7a PE=1 SV=2	P51150	RAB7A_MOUSE	27	28	323.31	31.6097	30.7359	-0.873763	2.91068	+	30.7546	30.5854	30.8677	31.5247	31.5583	31.746
sp|O88983|STX8_MOUSE Syntaxin-8 OS=Mus musculus GN=Stx8 PE=1 SV=1	O88983	STX8_MOUSE	11	11	42.844	26.2416	25.3678	-0.87375	1.53915	+	25.2749	25.129	25.6995	25.8828	26.2754	26.5665
sp|O35664|INAR2_MOUSE Interferon alpha/beta receptor 2 OS=Mus musculus GN=Ifnar2 PE=1 SV=2	O35664	INAR2_MOUSE	5	5	5.6248	22.4865	21.6143	-0.872165	1.67716	+	21.6096	NaN	21.619	22.6149	NaN	22.358
sp|P57746|VATD_MOUSE V-type proton ATPase subunit D OS=Mus musculus GN=Atp6v1d PE=1 SV=1	P57746	VATD_MOUSE	17	17	149.1	26.5577	25.6867	-0.871047	2.45381	+	25.8975	25.4736	25.6889	26.4359	26.5566	26.6807
sp|Q8BVE3|VATH_MOUSE V-type proton ATPase subunit H OS=Mus musculus GN=Atp6v1h PE=1 SV=1	Q8BVE3	VATH_MOUSE	27	27	232.14	28.3801	27.5097	-0.870367	2.66744	+	27.477	27.3432	27.7089	28.2944	28.3445	28.5013
sp|Q8VEA8|RAB7B_MOUSE Ras-related protein Rab-7b OS=Mus musculus GN=Rab7b PE=1 SV=1	Q8VEA8	RAB7B_MOUSE	9	9	44.133	25.2417	24.3786	-0.86315	2.31253	+	24.6548	24.2587	24.2223	25.1658	25.188	25.3715
sp|Q9JL15|LEG8_MOUSE Galectin-8 OS=Mus musculus GN=Lgals8 PE=1 SV=1	Q9JL15	LEG8_MOUSE	11	11	38.071	24.2073	23.3457	-0.86156	3.44547	+	23.4045	23.3434	23.2893	24.2369	24.0755	24.3095
sp|Q61490|CD166_MOUSE CD166 antigen OS=Mus musculus GN=Alcam PE=1 SV=3	Q61490	CD166_MOUSE	22	22	93.41	25.8498	24.991	-0.8588	1.74345	+	24.9056	24.683	25.3842	25.864	25.9823	25.703
sp|Q9Z0M5|LICH_MOUSE Lysosomal acid lipase/cholesteryl ester hydrolase OS=Mus musculus GN=Lipa PE=1 SV=2	Q9Z0M5	LICH_MOUSE	15	15	168.87	29.2039	28.348	-0.85593	4.9759	+	28.3749	28.331	28.3381	29.2583	29.1641	29.1895
sp|P08905|LYZ2_MOUSE Lysozyme C-2 OS=Mus musculus GN=Lyz2 PE=1 SV=2	P08905	LYZ2_MOUSE	5	10	323.31	28.4531	27.5982	-0.854943	1.69432	+	27.4611	27.8644	27.4689	28.4384	28.7827	28.1381
sp|Q8CF89|TAB1_MOUSE TGF-beta-activated kinase 1 and MAP3K7-binding protein 1 OS=Mus musculus GN=Tab1 PE=1 SV=2	Q8CF89	TAB1_MOUSE	7	7	43.196	22.436	21.5834	-0.85261	2.13555	+	21.7657	21.5476	21.437	22.3159	22.2786	22.7136
sp|Q9JIF3|GTR8_MOUSE Solute carrier family 2, facilitated glucose transporter member 8 OS=Mus musculus GN=Slc2a8 PE=1 SV=2	Q9JIF3	GTR8_MOUSE	4	4	63.317	24.435	23.5842	-0.850873	2.19723	+	23.8806	23.3671	23.5048	24.3861	24.5414	24.3776
sp|O35604|NPC1_MOUSE Niemann-Pick C1 protein OS=Mus musculus GN=Npc1 PE=1 SV=2	O35604	NPC1_MOUSE	25	25	152.98	29.5295	28.6787	-0.8508	3.18237	+	28.6697	28.5384	28.8281	29.5845	29.5173	29.4868
sp|P16110|LEG3_MOUSE Galectin-3 OS=Mus musculus GN=Lgals3 PE=1 SV=3	P16110	LEG3_MOUSE	8	8	26.308	26.5675	25.7178	-0.849673	2.16773	+	25.7755	25.7338	25.6441	26.2728	26.6036	26.826
sp|Q9ER00|STX12_MOUSE Syntaxin-12 OS=Mus musculus GN=Stx12 PE=1 SV=1	Q9ER00	STX12_MOUSE	14	14	243.71	26.9468	26.1028	-0.84401	1.67093	+	26.0009	25.9317	26.3758	26.644	26.9179	27.2786
sp|Q3U7R1|ESYT1_MOUSE Extended synaptotagmin-1 OS=Mus musculus GN=Esyt1 PE=1 SV=2	Q3U7R1	ESYT1_MOUSE	55	56	323.31	29.2238	28.384	-0.839817	4.00514	+	28.4342	28.3232	28.3946	29.1886	29.1735	29.3093
sp|P13597|ICAM1_MOUSE Intercellular adhesion molecule 1 OS=Mus musculus GN=Icam1 PE=1 SV=1	P13597	ICAM1_MOUSE	12	12	48.832	25.0107	24.1711	-0.83963	2.40587	+	24.3637	23.9565	24.1929	24.9535	24.9174	25.1612
sp|P50516|VATA_MOUSE V-type proton ATPase catalytic subunit A OS=Mus musculus GN=Atp6v1a PE=1 SV=2	P50516	VATA_MOUSE	47	47	323.31	30.6748	29.836	-0.838747	4.38998	+	29.8249	29.7784	29.9048	30.6308	30.6943	30.6993
sp|Q61598|GDIB_MOUSE Rab GDP dissociation inhibitor beta OS=Mus musculus GN=Gdi2 PE=1 SV=1	Q61598	GDIB_MOUSE	15	20	108.15	25.9418	25.104	-0.83785	4.38709	+	25.0532	25.1693	25.0894	25.9225	25.9097	25.9933
sp|P17439|GLCM_MOUSE Glucosylceramidase OS=Mus musculus GN=Gba PE=1 SV=1	P17439	GLCM_MOUSE	25	25	210.1	28.1958	27.3668	-0.829017	3.06269	+	27.2298	27.4151	27.4555	28.1689	28.1055	28.313
sp|P63024|VAMP3_MOUSE Vesicle-associated membrane protein 3 OS=Mus musculus GN=Vamp3 PE=1 SV=1;sp|P63044|VAMP2_MOUSE Vesicle-associated membrane protein 2 OS=Mus musculus GN=Vamp2 PE=1 SV=2	P63024	VAMP3_MOUSE	7	7	84.313	26.2518	25.4341	-0.81765	1.85885	+	25.4992	25.2646	25.5386	25.9582	26.2318	26.5654
sp|P62814|VATB2_MOUSE V-type proton ATPase subunit B, brain isoform OS=Mus musculus GN=Atp6v1b2 PE=1 SV=1	P62814	VATB2_MOUSE	35	35	323.31	30.0428	29.2255	-0.817307	4.21632	+	29.2586	29.2152	29.2026	29.9835	30.0182	30.1267
sp|O35450|FKBPL_MOUSE FK506-binding protein-like OS=Mus musculus GN=Fkbpl PE=2 SV=1	O35450	FKBPL_MOUSE	9	9	23.085	23.5944	22.7772	-0.81713	2.30246	+	22.9358	22.7133	22.6827	23.4689	23.4757	23.8386
sp|Q9QUN7|TLR2_MOUSE Toll-like receptor 2 OS=Mus musculus GN=Tlr2 PE=1 SV=1	Q9QUN7	TLR2_MOUSE	19	19	48.502	25.3478	24.5323	-0.815507	4.63459	+	24.4691	24.5576	24.5703	25.3153	25.3533	25.3749
sp|P97377|CDK2_MOUSE Cyclin-dependent kinase 2 OS=Mus musculus GN=Cdk2 PE=1 SV=2	P97377	CDK2_MOUSE	11	11	37.01	24.5788	23.7634	-0.815373	2.23911	+	23.5812	23.7412	23.9679	24.4561	24.4992	24.781
sp|Q7M759|AB17B_MOUSE Protein ABHD17B OS=Mus musculus GN=Abhd17b PE=1 SV=1	Q7M759	AB17B_MOUSE	6	6	54.395	24.0613	23.2542	-0.807033	2.67239	+	23.2971	23.3048	23.1607	23.8769	24.2381	24.0687
sp|Q80V24|VGLL4_MOUSE Transcription cofactor vestigial-like protein 4 OS=Mus musculus GN=Vgll4 PE=1 SV=1	Q80V24	VGLL4_MOUSE	8	8	51.139	23.3846	22.581	-0.80367	2.10182	+	22.543	22.6439	22.556	23.1164	23.3673	23.6702
sp|P49615|CDK5_MOUSE Cyclin-dependent-like kinase 5 OS=Mus musculus GN=Cdk5 PE=1 SV=1	P49615	CDK5_MOUSE	9	9	20.522	23.5181	22.715	-0.803083	2.75915	+	22.8151	22.795	22.535	23.4262	23.6289	23.4992
[truncated: 1,246 more rows]
