# Supplementary material for: TPL‐2 kinase induces phagosome acidification to promote macrophage killing of bacteria
Source: EMBO J. 2021 Apr 21;40(10):e106188. doi: 10.15252/embj.2020106188 (PMC8126920; doi:10.15252/embj.2020106188)
Supplement: Supplementary file 3 — Dataset EV2 [file EMBJ-40-e106188-s001.xlsx]

## Sheet: TPL2 D270A_WT
Proteins	Positions within proteins	Leading proteins	Protein names	Gene names	Sequence window	Unique identifier	PhosphoSitePlus window	(-)log welch p value (TPL2 D270A/WT)	welch Difference (TPL2 D270A/WT)	126 SET 1 WT 1	127N SET 1 WT 2	127C 3 SET 1 WT 3	128N 4 SET 1 WT 4	128C 5 SET 1 WT 5	129N 6 SET 1 TPL2 D270A 1	129C 7 SET 1 TPL2 D270A 2	130N 8 SET 1 TPL2 D270A 3	130C SET 1 TPL2 D270A 4	131 10 SET 1 TPL2 D270A 5	Amino acid	Charge	Multiplicity	Motifs	Known site	Origin	PhosphoSitePlus kinase	welch Significant	Localization prob	PEP	Score	Delta score	Score for localization	Mass error [ppm]	Position	Intensity SET 1 bead only	Intensity SET 2 LPS bead
G3UWY2;Q07174	141;141	G3UWY2	Mitogen-activated protein kinase kinase kinase 8	Map3k8	DVLLVPWKLTYRNIGSGFVPRGAFGKVYLAQ	UID8103	LTYRNIGsGFVPRGA	5.26621	1.87562	1.33284	1.2981	1.38383	1.33283	1.28426	-0.40056	-0.469862	-0.533983	-0.63308	-0.708746	S	2	___1	G protein-coupled receptor kinase 1 substrate motif	+	HTP		+	1	7.66902e-05	94.692	53.19	94.692	-0.22537	141	7.44365	6.94984
A0A1D5RLV0;Q8C1D8;A0A1D5RLS6	384;384;32	A0A1D5RLV0	Protein IWS1 homolog	Iws1	DVVSDKSGKRETTVASDSEEEAGKEESSVKK	UID26540	KREtTVAsDsEEEAG	4.99845	1.82286	2.37542	2.07197	2.28197	2.35516	2.31011	0.322863	0.475033	0.453705	0.479124	0.549574	S	3	___2	Casein kinase II substrate motif	+	CST;HTP		+	0.9999	2.08579e-28	137.52	113.43	137.52	0.24768	384	7.41317	7.19855
A0A1D5RLV0;Q8C1D8;A0A1D5RLS6	386;386;34	A0A1D5RLV0	Protein IWS1 homolog	Iws1	VSDKSGKRETTVASDSEEEAGKEESSVKKKE	UID26541	EtTVAsDsEEEAGKE	4.88415	1.80083	2.56444	2.32105	2.53419	2.57966	2.54322	0.508205	0.72772	0.762892	0.76926	0.770325	S	3	___2	b-Adrenergic Receptor kinase substrate motif;BARD1 BRCT domain binding motif;Casein kinase II substrate motif;G protein-coupled receptor kinase 1 substrate motif	+	HTP		+	1	2.08579e-28	137.52	113.43	137.52	0.24768	386	7.66969	7.19855
F8WGX5;Q6PNC0	1903;1903	F8WGX5	DmX-like protein 1	Dmxl1	AKPCCRGSSFLTSKDSSLKLDVREDKCCAAD	UID7916	sFLTSKDssLKLDVR	6.42979	1.67324	1.93323	1.86156	1.92932	1.80713	1.91428	0.181107	0.236435	0.230427	0.230316	0.20101	S	3	___1	AMP-activated protein kinase substrate motif;b-Adrenergic Receptor kinase substrate motif;PKA kinase substrate motif;PKC kinase substrate motif	+	HTP		+	0.986964	5.43958e-15	146.76	102.56	139.04	-0.2131	1903	7.56504	7.41343
F8WGX5;Q6PNC0	1255;1255	F8WGX5	DmX-like protein 1	Dmxl1	PSNKQEPVISESYNGSTPSILSLIKQSNSSS	UID7924	ISESyNGsTPSILSL	2.08382	1.66052	-4.00054	-4.12296	-3.95024	-3.61878	-4.32836	-6.28466	-6.08373	-4.44748	-5.77741	-5.7302	S	2	___1	Casein kinase I substrate motif;Casein kinase II substrate motif;MAPKAPK2 kinase substrate motif	+	HTP		+	0.642823	1.53002e-09	81.619	65.086	40.025	-0.24244	1255	6.42579	NaN
F8WGX5;Q6PNC0	1904;1904	F8WGX5	DmX-like protein 1	Dmxl1	KPCCRGSSFLTSKDSSLKLDVREDKCCAADW	UID7917	FLTSKDssLKLDVRE	4.64846	1.58494	2.02412	1.82566	1.88448	2.08135	1.8916	0.328695	0.44697	0.192976	0.331047	0.482832	S	3	___1	MAPKAPK2 kinase substrate motif;MDC1 BRCT domain binding motif;Phosphorylase kinase substrate motif;PKA kinase substrate motif;PKC kinase substrate motif;Plk1 PBD domain binding motif	+	HTP		+	0.811166	3.44216e-18	120.63	94.479	120.63	0.014146	1904	7.55967	7.39452
E9QA57	564	E9QA57		Spata31d1b	KEQERVWGLPLMVKKSKYTFCPSPPKVLLGS	UID6884		0.219561	1.42884	-2.94963	0.880833	-2.21723	0.37245	1.18361	0.917248	0.472017	-11.5119	0.218216	0.0302677	S	2	___1	Casein kinase I substrate motif;Casein kinase II substrate motif;PKA kinase substrate motif;PKC kinase substrate motif					0.895439	0.0154998	69.721	29.99	69.721	-1.1556	564	7.5958	NaN
Q9QUG9;D3Z3N3;D3YZX2;D3YZP2;D6RDD3;D3YXD6;D3Z2F9	3;3;3;3;3;3;3	Q9QUG9	RAS guanyl-releasing protein 2	Rasgrp2	_____________MTSTLDLDKGCTVEELLR	UID43452		0.860569	1.28208	-1.33022	0.632875	0.500082	-1.88884	0.243078	-0.573622	-0.732842	-3.08092	-2.03744	-1.82859	S	5	___2	Casein kinase II substrate motif;Pyruvate dehydrogenase kinase substrate motif					0.565559	6.03676e-05	65.301	42.452	65.301	-4.3821	3	7.48845	NaN
Q9QUG9;D3Z3N3;D3YZX2;D3YZP2;D6RDD3;D3YXD6;D3Z2F9	2;2;2;2;2;2;2	Q9QUG9	RAS guanyl-releasing protein 2	Rasgrp2	______________MTSTLDLDKGCTVEELL	UID48903		0.860569	1.28208	-1.33022	0.632875	0.500082	-1.88884	0.243078	-0.573622	-0.732842	-3.08092	-2.03744	-1.82859	T	5	___2						0.537285	6.03676e-05	65.301	42.452	65.301	-4.3821	2	7.48845	NaN
Q9QUG9;D3Z3N3;D3YZX2;D3YZP2;D6RDD3;D3YXD6;D3Z2F9	4;4;4;4;4;4;4	Q9QUG9	RAS guanyl-releasing protein 2	Rasgrp2	____________MTSTLDLDKGCTVEELLRG	UID48904		0.860569	1.28208	-1.33022	0.632875	0.500082	-1.88884	0.243078	-0.573622	-0.732842	-3.08092	-2.03744	-1.82859	T	5	___2	MDC1 BRCT domain binding motif;Plk1 PBD domain binding motif					0.556228	6.03676e-05	65.301	42.452	65.301	-4.3821	4	7.48845	NaN
A6H8H2;E9Q449	987;1036	A6H8H2;E9Q449	DENN domain-containing protein 4C	Dennd4c	PTEPPAWGSSIVKVPSGLFDTNNRTSTGSTS	UID3543		3.75432	1.21589	0.14831	-0.030611	0.23992	0.121141	0.176048	-1.05831	-1.22238	-1.00238	-1.28974	-0.85182	S	2	___1	Calmodulin-dependent protein kinase II substrate motif;Chk1 kinase substrate motif;DNA dependent Protein kinase substrate motif;PKA kinase substrate motif;PKC kinase substrate motif				+	0.999999	2.64254e-09	113.61	86.181	113.61	-0.060433	987	7.76093	7.46829
P42128	461	P42128	Forkhead box protein K1	Foxk1	VPEYRYSQSAPGSPVSAQPVIMAVPPRPSNL	UID10095		1.26101	1.016	-3.35584	-3.9371	-3.68903	-3.67594	-3.51314	-5.30021	-3.94078	-4.1314	-5.74821	-4.13044	S	3	___1						0.955814	3.9562e-05	51.956	43.776	51.956	-0.11861	461	6.97789	7.11518
Q8BTI8	1640	Q8BTI8	Serine/arginine repetitive matrix protein 2	Srrm2	RRGSRSSIEPKTKSHTPPRRRSSRSSPELTR	UID23345	EPKtKsHtPPRRRss	0.67375	0.954165	3.20729	3.33966	3.21093	3.22802	3.18608	-0.282865	2.79347	3.02138	3.01923	2.84994	T	3	___1	Cdc2 kinase substrate motif;CDK1,2,4,6 kinase substrate motif;GSK-3, ERK1, ERK2, CDK5 substrate motif;PKA kinase substrate motif;PKC kinase substrate motif;WW domain binding motif	+	CST			0.99995	0.00188726	92.439	79.483	92.439	-0.11669	1640	8.55758	8.27314
Q8K124	245	Q8K124	Pleckstrin homology domain-containing family O member 2	Plekho2	RALTPDSASSGANPESQEDAETPAKEDSDVK	UID16310		2.75623	0.929059	-2.41566	-2.56865	-2.10247	-2.37381	-2.44007	-3.28011	-3.15199	-3.62475	-3.06877	-3.42034	S	3	___1	ATM kinase substrate motif;b-Adrenergic Receptor kinase substrate motif;Casein kinase II substrate motif;DNA dependent Protein kinase substrate motif;G protein-coupled receptor kinase 1 substrate motif;Pyruvate dehydrogenase kinase substrate motif				+	0.736893	1.80121e-76	139.91	131.06	44.264	-0.43236	245	7.49647	NaN
Q61625	663	Q61625	Glutamate receptor ionotropic, delta-2	Grid2	YTANLAAFLTITRIESSIQSLQDLSKQTDIP	UID62431		0.730711	0.916385	-0.345911	2.21886	1.38501	-0.421438	1.12149	0.426111	0.430056	-0.941276	-0.362144	-0.176664	S	3	___3	14-3-3 domain binding motif;b-Adrenergic Receptor kinase substrate motif;Calmodulin-dependent protein kinase II substrate motif;Calmodulin-dependent protein kinase IV substrate motif;Casein kinase I substrate motif;Chk1 kinase substrate motif;G protein-coupled receptor kinase 1 substrate motif;GSK3 kinase substrate motif;PKA kinase substrate motif;PKC kinase substrate motif					0.907009	0.00426574	66.779	28.686	66.779	-1.998	663	7.87889	7.65928
Q61625	664	Q61625	Glutamate receptor ionotropic, delta-2	Grid2	TANLAAFLTITRIESSIQSLQDLSKQTDIPY	UID62432		0.730711	0.916385	-0.345911	2.21886	1.38501	-0.421438	1.12149	0.426111	0.430056	-0.941276	-0.362144	-0.176664	S	3	___3	Casein kinase I substrate motif;Casein kinase II substrate motif;MDC1 BRCT domain binding motif;Plk1 PBD domain binding motif					0.696323	0.00188805	66.779	28.686	43.794	-1.9123	664	7.87889	7.65928
Q61625	667	Q61625	Glutamate receptor ionotropic, delta-2	Grid2	LAAFLTITRIESSIQSLQDLSKQTDIPYGTV	UID62433		0.730711	0.916385	-0.345911	2.21886	1.38501	-0.421438	1.12149	0.426111	0.430056	-0.941276	-0.362144	-0.176664	S	3	___3	Casein kinase II substrate motif;MAPKAPK2 kinase substrate motif;Pyruvate dehydrogenase kinase substrate motif					0.696323	0.00188805	66.779	28.686	43.794	-1.9123	667	7.87889	7.65928
Q61625	672	Q61625	Glutamate receptor ionotropic, delta-2	Grid2	TITRIESSIQSLQDLSKQTDIPYGTVLDSAV	UID62434		0.730711	0.916385	-0.345911	2.21886	1.38501	-0.421438	1.12149	0.426111	0.430056	-0.941276	-0.362144	-0.176664	S	3	___3	Casein kinase I substrate motif;Casein kinase II substrate motif					0.999566	0.00188805	66.779	28.686	66.779	-1.998	672	7.87889	7.65928
H3BJH6;H3BKF3;Q640Q5;A0A0J9YV55;H3BL68;H3BJ17	46;191;191;19;86;46	H3BJH6	PAB-dependent poly(A)-specific ribonuclease subunit PAN3	Pan3	VETKYPLMQRMTSSSSSPSLLNDSAKPYTGH	UID8571		2.97579	0.913918	-0.325897	-0.304712	-0.37495	-0.186987	-0.297823	-0.930645	-1.27607	-1.25314	-1.53717	-1.06293	S	2	___1	Casein kinase I substrate motif;Casein kinase II substrate motif;MDC1 BRCT domain binding motif;Plk1 PBD domain binding motif				+	0.661845	3.22294e-10	91.441	70.528	90.367	-0.12937	46	6.81286	NaN
A0A171EBK8;Q5SVL6	511;451	A0A171EBK8	Rap1 GTPase-activating protein 2	Rap1gap2	RTRAALLDNLHDELHTHTQVMLGMGPEEDKF	UID44444		0.542617	0.901133	0.4209	2.89566	2.50163	0.0306816	2.23497	1.35414	1.56335	-0.96948	0.687065	0.943094	T	4	___2	Casein kinase I substrate motif					1	8.60452e-06	66.479	24.358	40.545	1.4549	511	8.45521	6.86111
A0A171EBK8;Q5SVL6	513;453	A0A171EBK8	Rap1 GTPase-activating protein 2	Rap1gap2	RAALLDNLHDELHTHTQVMLGMGPEEDKFEN	UID44445		0.542617	0.901133	0.4209	2.89566	2.50163	0.0306816	2.23497	1.35414	1.56335	-0.96948	0.687065	0.943094	T	4	___2	AMP-activated protein kinase substrate motif					1	8.60452e-06	66.479	24.358	40.545	1.4549	513	8.45521	6.86111
A2AJW4	58	A2AJW4	Protein phosphatase 1 regulatory subunit	Ppp1r3d	RLRPIIQRRSRSLPTSPERRAKAAGAPGAAC	UID2995		4.22468	0.890609	1.50825	1.43808	1.4399	1.55437	1.314	0.525961	0.546881	0.677336	0.531027	0.520344	S	3	___1	Casein kinase II substrate motif;Cdc2 kinase substrate motif;CDK kinase substrate motif;CDK1,2,4,6 kinase substrate motif;ERK1,2 kinase substrate motif;Growth associated histone HI kinase substrate motif;GSK-3, ERK1, ERK2, CDK5 substrate motif;MAPKAPK2 kinase substrate motif;WW domain binding motif				+	0.947705	0.000401565	71.221	41.146	71.221	0.3395	58	7.41974	7.71425
P97465	415	P97465	Docking protein 1	Dok1	PYNPATDDYAVPPPRSPKPAPAPKPQGLILP	UID10905	yAVPPPRsPKPAPAP	4.51896	0.887759	1.17903	1.20995	1.17142	1.18384	1.24887	0.399824	0.280498	0.217192	0.246389	0.410408	S	4	___1	ERK1,2 kinase substrate motif;G protein-coupled receptor kinase 1 substrate motif;Growth associated histone HI kinase substrate motif;GSK-3, ERK1, ERK2, CDK5 substrate motif;PKA kinase substrate motif;PKC kinase substrate motif;WW domain binding motif	+	CST;HTP		+	1	1.43321e-97	212.8	200.99	212.8	0.015247	415	7.32934	7.85708
P54116	7	P54116	Erythrocyte band 7 integral membrane protein	Stom	_________MSDKRQSSHVQSQRIPESFREN	UID10338	_MSDKRQsSHVQSQR	1.65581	0.876204	-1.77537	-1.71749	-1.84017	-2.15077	-2.23204	-2.54403	-2.30849	-2.90145	-2.74997	-3.59292	S	2	___1	PAK2 kinase substrate motif;PKA kinase substrate motif;PKC kinase substrate motif	+	HTP		+	0.965036	4.20447e-05	79.886	50.197	51.013	0.069945	7	7.08142	NaN
E9PUK6;A2A8V9;A2A8V8;Q52KI8;E9QKA4	401;396;401;401;401	E9PUK6	Serine/arginine repetitive matrix protein 1	Srrm1	LSPSASPPRRRHRPSSPATPPPKTRHSPTPQ	UID30013	RRRHRPssPAtPPPK	0.416162	0.85676	6.55695	6.68949	6.69456	6.71671	6.68727	2.30914	6.71336	6.6723	6.68743	6.67894	S	3	___2	14-3-3 domain binding motif;Akt kinase substrate motif;Calmodulin-dependent protein kinase II substrate motif;Casein kinase I substrate motif;Casein kinase II substrate motif;CDKL5;ERK1,2 kinase substrate motif;G protein-coupled receptor kinase 1 substrate motif;GSK-3, ERK1, ERK2, CDK5 substrate motif;MAPKAPK1 kinase substrate motif;MDC1 BRCT domain binding motif;PKA kinase substrate motif;PKC ki…	+	CST;HTP			0.914941	1.99559e-06	109.79	81.824	92.575	-0.28316	401	8.85362	8.62363
E9QNE9;Q99JP0	464;464	E9QNE9	Mitogen-activated protein kinase kinase kinase kinase;Mitogen-activated protein kinase kinase kinase kinase 3	Map4k3	HSAEDGNQGTIKRCPSSGSPAKPSHVPPRPP	UID7181	GTIKRCPssGsPAKP	1.79326	0.855036	-3.06169	-2.37356	-2.63001	-2.46028	-2.77147	-3.32289	-3.81945	-3.31078	-3.09005	-4.02903	S	3	___1	14-3-3 domain binding motif;Calmodulin-dependent protein kinase II substrate motif;Calmodulin-dependent protein kinase IV substrate motif;Casein kinase I substrate motif;Casein kinase II substrate motif;Chk1 kinase substrate motif;DNA dependent Protein kinase substrate motif;G protein-coupled receptor kinase 1 substrate motif;PKA kinase substrate motif;PKC kinase substrate motif	+	HTP		+	0.876539	0.00242693	49.423	25.132	49.423	-0.40876	464	6.25351	6.43998
Q8BTI8	2052	Q8BTI8	Serine/arginine repetitive matrix protein 2	Srrm2	SDRSRSATPPATRNHSGSRTPPVALSSSRMS	UID64656	PPAtRNHsGsRtPPV	0.72601	0.854858	2.40549	2.09445	2.31223	2.27767	2.18423	-0.739645	1.7976	2.01691	1.91823	2.00668	S	3	___3	14-3-3 domain binding motif;Calmodulin-dependent protein kinase II substrate motif;Casein kinase II substrate motif;CLK1 kinase substrate motif;G protein-coupled receptor kinase 1 substrate motif;PKA kinase substrate motif;PKC kinase substrate motif	+	CST;HTP			1	1.66678e-10	92.31	77.434	80.752	-0.11528	2052	8.02804	8.50189
Q8BTI8	2054	Q8BTI8	Serine/arginine repetitive matrix protein 2	Srrm2	RSRSATPPATRNHSGSRTPPVALSSSRMSCF	UID64657	AtRNHsGsRtPPVAL	0.72601	0.854858	2.40549	2.09445	2.31223	2.27767	2.18423	-0.739645	1.7976	2.01691	1.91823	2.00668	S	3	___3	Casein kinase II substrate motif;G protein-coupled receptor kinase 1 substrate motif	+	CST;HTP			0.999998	1.66678e-10	113.29	103.23	80.752	-0.11528	2054	8.24932	8.51739
Q8BTI8	2056	Q8BTI8	Serine/arginine repetitive matrix protein 2	Srrm2	RSATPPATRNHSGSRTPPVALSSSRMSCFSR	UID72677	RNHsGsRtPPVALsS	0.72601	0.854858	2.40549	2.09445	2.31223	2.27767	2.18423	-0.739645	1.7976	2.01691	1.91823	2.00668	T	3	___3	G protein-coupled receptor kinase 1 substrate motif;Growth associated histone HI kinase substrate motif;GSK-3, ERK1, ERK2, CDK5 substrate motif;MAPKAPK2 kinase substrate motif;WW domain binding motif	+	CST;HTP			0.999991	2.52189e-92	182	159.97	75.064	-0.0086635	2056	8.27207	8.55782
B2RT41	506	B2RT41		Zfc3h1	RFMKLVGGKRRARSKSSDPDLRRSLEKQSDS	UID4065		2.41685	0.854789	-1.35018	-1.36143	-1.3251	-1.41206	-1.19372	-2.07672	-2.26775	-2.67831	-1.92665	-1.96699	S	2	___1	14-3-3 domain binding motif;Akt kinase substrate motif;Calmodulin-dependent protein kinase II substrate motif;MAPKAPK1 kinase substrate motif;PKA kinase substrate motif;PKC kinase substrate motif				+	0.876721	0.00573668	54.982	36.202	54.982	-0.39239	506	NaN	NaN
E9PUK6;A2A8V9;A2A8V8;Q52KI8;E9QKA4	404;399;404;404;404	E9PUK6	Serine/arginine repetitive matrix protein 1	Srrm1	SASPPRRRHRPSSPATPPPKTRHSPTPQQSN	UID45273	HRPssPAtPPPKtRH	0.416546	0.851078	6.56718	6.69991	6.70409	6.72604	6.69675	2.35062	6.72287	6.68132	6.69666	6.68712	T	3	___2	ERK1,2 kinase substrate motif;GSK3, Erk1, Erk2 and CDK5 kinase motif;GSK-3, ERK1, ERK2, CDK5 substrate motif;MAPKAPK2 kinase substrate motif;WW domain binding motif	+	CST;HTP			0.999996	1.99559e-06	109.79	81.824	109.79	-0.13955	404	8.84594	8.59324
Q6A099;Q6DFZ1	1290;1344	Q6A099		Gbf1	PGKIHRSATDADMVNSGWLVVGKDDIDNSKP	UID13578		3.51913	0.828016	-0.0884609	-0.125822	0.0498848	0.0788765	-0.0389175	-0.868513	-0.929428	-0.790768	-0.666817	-1.00899	S	3	___1					+	0.882109	6.94e-10	75.064	62.007	75.064	1.053	1290	7.09618	NaN
A0A1Y7VIR0	40	A0A1Y7VIR0			QDTAETEIASRKNSLTVVQSSTSTKIKVPIP	UID19896		2.07235	0.82002	-2.00209	-1.76062	-2.01085	-1.68265	-1.87269	-2.39847	-2.7972	-2.99335	-2.23648	-3.0035	T	3	___1	G protein-coupled receptor kinase 1 substrate motif;PKA kinase substrate motif				+	0.5	0.000394662	82.707	75.336	82.707	-0.18149	40	6.98025	6.67976
Q8K4L2;A0A1B0GS91;Q8K4L3;F6R6A4;E9Q3Z5	1036;1123;1036;23;922	Q8K4L2;E9Q3Z5	Supervillin	Svil	EQTEVAARKASVQMATPGAWKQQESSEQLAE	UID19793		3.05336	0.811495	-0.263552	-0.504555	-0.628578	-0.290884	-0.486261	-1.22882	-1.21604	-1.47747	-1.15349	-1.15549	T	3	___1	GSK-3, ERK1, ERK2, CDK5 substrate motif;WW domain binding motif				+	0.67412	4.75677e-07	90.444	62.475	90.444	-0.10227	922	6.92246	NaN
Q8K2F8	346	Q8K2F8	Protein LSM14 homolog A	Lsm14a	VNGEDKGDSGVDTQNSEGNADEEDPLGPNCY	UID16414		1.16459	0.810988	-4.313	-3.87865	-4.09098	-4.17147	-3.76908	-4.73811	-3.98822	-4.61949	-5.90395	-5.02833	S	3	___1	G protein-coupled receptor kinase 1 substrate motif					0.957906	3.8719e-05	52.329	40.249	52.329	1.4417	346	6.39359	NaN
D3Z5T2;Q9D0L7	52;52	D3Z5T2	Armadillo repeat-containing protein 10	Armc10	RLRPSRSAEDLTDGSYDDILNAEQLKKLLYL	UID24421	EDLtDGsyDDILNAE	3.85886	0.808237	-0.636715	-0.527248	-0.633093	-0.680882	-0.494513	-1.48065	-1.24855	-1.38434	-1.40616	-1.49395	Y	2	___1	ALK kinase substrate motif;JAK2 kinase substrate motif;Src kinase substrate motif;Src, Fyn, Lck, Fgr, Abl, Crk, Nck SH2 domain binding motif	+	HTP		+	0.632875	5.64505e-132	194.24	169.39	194.24	-0.079259	52	7.07375	NaN
P70399;A2AU90	533;533	P70399	Tumor suppressor p53-binding protein 1	Tp53bp1;Trp53bp1	STSEYSQSSKMESLGSPRTEEDRENTQIDDT	UID35392	SKMEsLGsPRtEEDR	0.836681	0.803505	-2.50597	-0.119945	-0.852913	-1.67269	-1.55955	-1.72551	-1.8241	-2.80753	-2.23437	-2.13709	S	2	___2	Casein kinase I substrate motif;Casein kinase II substrate motif;ERK1,2 kinase substrate motif;Growth associated histone HI kinase substrate motif;GSK-3, ERK1, ERK2, CDK5 substrate motif;PKA kinase substrate motif;PKC kinase substrate motif;WW domain binding motif	+	CST;HTP			0.999698	2.51136e-16	96.034	74.183	96.034	0.4988	533	7.32662	NaN
S4R2J9;A0A0A0MQ79;Q3TLH4;S4R294;S4R2L9;S4R209	2643;2643;2645;2645;1154;1366	S4R2J9	Protein PRRC2C	Prrc2c	GRSTTPTSSPFRATSTSPNSQSSKMNSVVYQ	UID44043		0.981192	0.782646	-3.36786	-4.39825	-3.63252	-3.63001	-3.6985	-5.31178	-4.60242	-5.16568	-3.94398	-3.6165	T	2	___2	G protein-coupled receptor kinase 1 substrate motif;MDC1 BRCT domain binding motif;Plk1 PBD domain binding motif					0.908856	4.88469e-55	174.05	141.89	79.974	0.15817	2643	8.4754	6.6163
Q3TML0;Q922R8	433;428	Q3TML0	Protein disulfide-isomerase A6	Pdia6	DGKDGELPVEDDIDLSDVELDDLEKDEL___	UID11367	VEDDIDLsDVELDDL	3.54307	0.779048	0.0720539	-0.176453	-0.0328255	0.152807	-0.00641441	-0.813175	-0.814488	-0.867277	-0.717089	-0.674044	S	3	___1	Casein kinase II substrate motif	+	CST;HTP		+	1	6.00089e-34	116.94	105.62	66.386	0.42657	433	7.24234	6.69609
O54988	783	O54988	STE20-like serine/threonine-protein kinase	Slk	FLSKAKDSGSVSLQETRRQKKTLKKTRKFIV	UID21617		2.27739	0.778168	-2.34043	-2.31627	-2.17069	-2.43328	-2.07336	-3.28957	-2.56327	-3.08287	-3.10609	-3.18306	T	2	___1	b-Adrenergic Receptor kinase substrate motif;MAPKAPK2 kinase substrate motif;PKA kinase substrate motif;PKC kinase substrate motif				+	0.725677	2.12891e-09	102.4	61.001	102.4	-0.19725	783	6.5586	NaN
A0A1D5RM97;E9Q8S5;Q3U214	347;363;363	A0A1D5RM97	Microtubule-associated serine/threonine-protein kinase 3	Mast3	KDPLEEIQPLNDLDESQPPAPGSPESRGLGG	UID1954		3.01919	0.759473	-3.07546	-2.98455	-2.91324	-2.85663	-2.85377	-3.54061	-3.72925	-3.54854	-3.70275	-3.95987	S	3	___1	ATM kinase substrate motif;b-Adrenergic Receptor kinase substrate motif;DNA dependent Protein kinase substrate motif;G protein-coupled receptor kinase 1 substrate motif				+	0.577087	3.04635e-08	72.707	63.999	49.199	0.081815	347	7.38367	NaN
A0A087WR70;A0A087WQS1;Q9ERE3	126;126;126	A0A087WR70	Serine/threonine-protein kinase Sgk3	Sgk3	PDVRAFLQMDSPRHQSDPSEDEDERSTSKPH	UID24803	MDSPRHQsDPsEDED	1.63549	0.756723	1.49913	1.5084	1.48583	1.39866	1.49492	-0.120562	0.944128	0.917395	0.940227	0.922138	S	3	___2	14-3-3 domain binding motif;Calmodulin-dependent protein kinase II substrate motif;Casein kinase I substrate motif;Casein kinase II substrate motif;PKA kinase substrate motif;PKC kinase substrate motif	+	HTP		+	1	2.28492e-35	128.38	112.84	100.19	-0.053206	126	7.67335	7.45634
A0A087WR70;A0A087WQS1;Q9ERE3	129;129;129	A0A087WR70	Serine/threonine-protein kinase Sgk3	Sgk3	RAFLQMDSPRHQSDPSEDEDERSTSKPHSTS	UID24804	PRHQsDPsEDEDERS	1.63549	0.756723	1.49913	1.5084	1.48583	1.39866	1.49492	-0.120562	0.944128	0.917395	0.940227	0.922138	S	3	___2	BARD1 BRCT domain binding motif;Casein kinase II substrate motif;DNA dependent Protein kinase substrate motif;G protein-coupled receptor kinase 1 substrate motif	+	HTP		+	1	2.28492e-35	128.38	112.84	95.957	-0.096586	129	7.7232	7.53343
Q9JJQ0	29	Q9JJQ0	GPI mannosyltransferase 3	Pigb	NLHGSSGEMKLRRRKSRQYVSAQEKRSPRRG	UID18664	MKLRRRKsRQYVSAQ	2.77667	0.755507	-1.95459	-1.5474	-1.8407	-1.41668	-1.6366	-2.34592	-2.49137	-2.43334	-2.44481	-2.45807	S	3	___1	14-3-3 domain binding motif;AMP-activated protein kinase substrate motif;Calmodulin-dependent protein kinase I substrate motif;Calmodulin-dependent protein kinase II substrate motif;Calmodulin-dependent protein kinase IV substrate motif;Casein kinase II substrate motif;Chk1 kinase substrate motif;MAPKAPK1 kinase substrate motif;PAK2 kinase substrate motif;Pim1 kinase substrate sequence;PKA kinase…	+	CST;HTP		+	0.90304	0.000540116	63.185	40.307	63.185	-0.10604	29	6.6061	NaN
Q8BTI8	944	Q8BTI8	Serine/arginine repetitive matrix protein 2	Srrm2	PCPKVDSRLRHSRSRSSSPDSKMELGTPLRH	UID64770	LRHSRsRsssPDsKM	2.38442	0.740582	-0.497866	-0.653555	-0.661087	-0.705662	-0.887589	-1.83961	-1.2799	-1.35713	-1.2272	-1.40482	S	2	___3	14-3-3 domain binding motif;Calmodulin-dependent protein kinase II substrate motif;Casein kinase II substrate motif;MAPKAPK2 kinase substrate motif;NDR1;PKA kinase substrate motif;PKC kinase substrate motif	+	HTP		+	0.817627	0.0113836	46.592	20.933	45.891	-0.11634	944	6.92162	NaN
Q8BTI8	946	Q8BTI8	Serine/arginine repetitive matrix protein 2	Srrm2	PKVDSRLRHSRSRSSSPDSKMELGTPLRHSG	UID64771	HSRsRsssPDsKMEL	2.38442	0.740582	-0.497866	-0.653555	-0.661087	-0.705662	-0.887589	-1.83961	-1.2799	-1.35713	-1.2272	-1.40482	S	2	___3	14-3-3 domain binding motif;Akt kinase substrate motif;AMP-activated protein kinase 2 substrate motif;Calmodulin-dependent protein kinase II substrate motif;Casein kinase I substrate motif;Casein kinase II substrate motif;ERK1,2 kinase substrate motif;GSK-3, ERK1, ERK2, CDK5 substrate motif;MAPKAPK1 kinase substrate motif;MAPKAPK2 kinase substrate motif;MDC1 BRCT domain binding motif;PKA kinase s…	+	HTP		+	0.940207	0.00131044	66.267	33.852	45.891	-0.11634	946	7.42703	NaN
Q8BTI8	949	Q8BTI8	Serine/arginine repetitive matrix protein 2	Srrm2	DSRLRHSRSRSSSPDSKMELGTPLRHSGSTS	UID64772	sRsssPDsKMELGtP	2.38442	0.740582	-0.497866	-0.653555	-0.661087	-0.705662	-0.887589	-1.83961	-1.2799	-1.35713	-1.2272	-1.40482	S	2	___3	b-Adrenergic Receptor kinase substrate motif;Casein kinase II substrate motif;MAPKAPK2 kinase substrate motif	+	HTP		+	0.881221	0.000414355	77.185	36.461	45.891	-0.11634	949	6.92162	6.86458
Q8VDV3	195	Q8VDV3	Guanine nucleotide exchange factor for Rab-3A	Rab3il1	SPTKAGPRKGHSRQKSTSSSLCPVVCPTAGH	UID16909		3.72657	0.738255	4.64167	4.88073	4.91429	4.84386	4.81674	4.10297	4.08388	3.99261	4.05507	4.17149	S	3	___1	14-3-3 domain binding motif;Calmodulin-dependent protein kinase II substrate motif;Casein kinase I substrate motif;Casein kinase II substrate motif;G protein-coupled receptor kinase 1 substrate motif;GSK3 kinase substrate motif;MAPKAPK2 kinase substrate motif;NDR1;PKA kinase substrate motif;PKC kinase substrate motif				+	0.968871	1.53573e-92	262.97	237.95	262.97	-0.29285	195	9.1023	9.06266
F2Z3U3;F2Z4B7;G5E867;S4R2K5	575;627;627;164	F2Z3U3		Raph1	SDTLPTGHIRSQSTVSSIFSEAWKRGTQLEE	UID7268		3.67064	0.7358	0.676708	0.58654	0.392328	0.537443	0.391781	-0.24486	-0.23476	-0.219742	-0.165293	-0.229544	S	2	___1	G protein-coupled receptor kinase 1 substrate motif;GSK3 kinase substrate motif				+	0.626697	5.68292e-130	211.75	183.43	211.75	-0.040018	575	7.23312	NaN
E9Q774;E9Q777	1128;1128	E9Q774		Akap11	SKQLKGELAKEFAPATPPSTPHNSSVGSLSE	UID45615		2.39115	0.734776	-0.894762	-0.542358	-0.613913	-1.08485	-0.665153	-1.45308	-1.3495	-1.48992	-1.77096	-1.41146	T	3	___2	Casein kinase I substrate motif;Casein kinase II substrate motif;ERK1,2 kinase substrate motif;G protein-coupled receptor kinase 1 substrate motif;GSK3, Erk1, Erk2 and CDK5 kinase motif;GSK-3, ERK1, ERK2, CDK5 substrate motif;WW domain binding motif				+	0.975592	2.36266e-06	69.094	61.623	69.094	-0.12051	1128	6.95224	NaN
Q8BGT0	328	Q8BGT0	Osteopetrosis-associated transmembrane protein 1	Ostm1	QKKRKLILPKRLKSSTSFANIQENAT_____	UID47904	PKRLKsstsFANIQE	2.32512	0.732862	-1.52526	-1.36318	-1.64471	-1.17915	-1.43613	-2.103	-1.89962	-2.21229	-2.07806	-2.51977	T	2	___2	MDC1 BRCT domain binding motif;PKA kinase substrate motif;PKC kinase substrate motif;Plk1 PBD domain binding motif	+	CST;HTP		+	0.545532	1.11756e-12	212.39	182.14	104.17	0.21383	328	6.51928	6.93136
Q99PV5	247	Q99PV5	Class E basic helix-loop-helix protein 41	Bhlhe41	AEQGRAAVKQEPPGDSSPAPKRPKLEARGAL	UID17696		2.64687	0.731223	-2.05228	-1.93271	-2.15539	-2.03187	-1.58794	-2.65025	-2.64229	-2.83715	-2.66778	-2.61884	S	2	___1	b-Adrenergic Receptor kinase substrate motif;G protein-coupled receptor kinase 1 substrate motif				+	0.5	0.0015013	92.925	70.392	45.915	-0.042429	247	6.2183	NaN
A2A9M5;A2A9M4;Q8R1A4;A0A0U1RNK7;E9PX48;A0A0U1RNY4;A2AW79;F6ZJ55	896;896;896;896;896;313;169;181	A2A9M5	Dedicator of cytokinesis protein 7	Dock7	RSAVRPASLNLNRSRSLSNSNPDISGTPTSP	UID51934	LNLNRSRsLsNsNPD	1.98911	0.729235	-1.5817	-1.60631	-1.65804	-1.30878	-1.37569	-2.0205	-1.88963	-2.68215	-2.14647	-2.43796	S	3	___3	14-3-3 domain binding motif;Calmodulin-dependent protein kinase II alpha substrate motif;Calmodulin-dependent protein kinase II substrate motif;Calmodulin-dependent protein kinase IV substrate motif;Casein kinase II substrate motif;Chk1 kinase substrate motif;G protein-coupled receptor kinase 1 substrate motif;GSK3 kinase substrate motif;Phosphorylase kinase substrate motif;PKA kinase substrate m…	+	HTP		+	0.767766	1.55756e-32	135.49	119.02	70.268	0.14203	896	7.12041	7.22691
A2A9M5;A2A9M4;Q8R1A4;A0A0U1RNK7;E9PX48;A0A0U1RNY4;A2AW79;F6ZJ55	900;900;900;900;900;317;173;185	A2A9M5	Dedicator of cytokinesis protein 7	Dock7	RPASLNLNRSRSLSNSNPDISGTPTSPDDEV	UID51936	RSRsLsNsNPDIsGt	1.98911	0.729235	-1.5817	-1.60631	-1.65804	-1.30878	-1.37569	-2.0205	-1.88963	-2.68215	-2.14647	-2.43796	S	2	___3	Casein kinase II substrate motif;MAPKAPK2 kinase substrate motif;Pyruvate dehydrogenase kinase substrate motif	+	HTP		+	0.999957	1.98517e-280	316.76	274.7	316.76	-0.20076	900	8.48179	7.24182
A2A9M5;A2A9M4;Q8R1A4;A0A0U1RNK7;E9PX48;A0A0U1RNY4;A2AW79;F6ZJ55	909;909;909;909;909;326;182;194	A2A9M5	Dedicator of cytokinesis protein 7	Dock7	SRSLSNSNPDISGTPTSPDDEVRSIIGSKGL	UID69328	PDIsGtPtsPDDEVR	1.98911	0.729235	-1.5817	-1.60631	-1.65804	-1.30878	-1.37569	-2.0205	-1.88963	-2.68215	-2.14647	-2.43796	T	3	___3	Casein kinase II substrate motif;DNA dependent Protein kinase substrate motif;MAPKAPK2 kinase substrate motif	+	HTP		+	0.862974	1.55756e-32	135.49	119.02	135.49	0.10056	909	7.12041	7.53546
A2RSY1	515	A2RSY1	KAT8 regulatory NSL complex subunit 3	Kansl3	RDLAFEIPERGSRPASPAARLPTSPSGSEDL	UID3419	ERGsRPAsPAARLPt	2.86989	0.728199	-0.847719	-0.700159	-0.768738	-1.1239	-0.822382	-1.62893	-1.55994	-1.47975	-1.46453	-1.77075	S	3	___1	14-3-3 domain binding motif;Calmodulin-dependent protein kinase II substrate motif;CDKL5;ERK1,2 kinase substrate motif;GSK-3, ERK1, ERK2, CDK5 substrate motif;MAPKAPK2 kinase substrate motif;PKA kinase substrate motif;PKC kinase substrate motif;WW domain binding motif	+	CST;HTP		+	0.999974	0.000604861	94.551	61.289	94.551	0.12609	515	7.18935	6.32412
Q8C4Q9	177	Q8C4Q9	Transmembrane protein 154	Tmem154	CLPTLKEEKEPNPSPSDNES___________	UID15799		3.16982	0.725111	0.179924	0.170769	0.275696	0.143831	0.131043	-0.334825	-0.455479	-0.55693	-0.620499	-0.756557	S	2	___1	Casein kinase II substrate motif;DNA dependent Protein kinase substrate motif;G protein-coupled receptor kinase 1 substrate motif;GSK3 kinase substrate motif				+	0.998281	1.69573e-20	154.65	134.56	150.59	0.030902	177	7.63541	7.57545
G3X9N1;Q8C4V1;D3Z5T4	374;374;284	G3X9N1	Rho GTPase-activating protein 24	Arhgap24	NKENNNTKESPVRRCSWDKPESPQRSSVDNG	UID8347	ESPVRRCsWDKPEsP	3.06412	0.724869	-0.35121	-0.568743	-0.624126	-0.346722	-0.494598	-1.16973	-1.35283	-1.32372	-1.09814	-1.06532	S	4	___1	14-3-3 domain binding motif;Calmodulin-dependent protein kinase II substrate motif;G protein-coupled receptor kinase 1 substrate motif;PAK2 kinase substrate motif;PKA kinase substrate motif;PKC epsilon kinase substrate motif;PKC kinase substrate motif	+	HTP		+	1	4.5309e-23	153.95	128	140.22	-0.04227	374	7.01271	7.89327
P47713;Q9DBX5	434;426	P47713	Cytosolic phospholipase A2;Phospholipase A2;Lysophospholipase	Pla2g4a	EELENITAKHIVSNDSSDSDDEAQGPKGTEN	UID10133	KHIVsNDssDsDDEA	0.662619	0.724688	-1.31374	-1.30637	-1.20793	-1.3232	-1.64652	-3.98473	-1.67194	-1.16009	-1.85232	-1.75213	S	4	___1	b-Adrenergic Receptor kinase substrate motif;Casein kinase I substrate motif;Casein kinase II substrate motif	+	HTP			0.664873	2.46709e-10	94.163	82.403	78.717	-0.43456	434	7.19374	NaN
A2A9M5;A2A9M4;Q8R1A4;A0A0U1RNK7;E9PX48;A0A0U1RNY4;A2AW79;F6ZJ55	910;910;910;910;910;327;183;195	A2A9M5	Dedicator of cytokinesis protein 7	Dock7	RSLSNSNPDISGTPTSPDDEVRSIIGSKGLD	UID27268	DIsGtPtsPDDEVRS	1.82499	0.720252	-1.46033	-1.14211	-1.26469	-1.30363	-1.40485	-1.56176	-2.31902	-2.48529	-1.99812	-1.81268	S	2	___2	Casein kinase II substrate motif;ERK1,2 kinase substrate motif;GSK-3, ERK1, ERK2, CDK5 substrate motif;Pyruvate dehydrogenase kinase substrate motif;WW domain binding motif	+	CST;HTP		+	0.788027	1.00959e-21	125.04	103.28	125.04	0.28096	910	7.08792	7.63963
Q5XJE5	213	Q5XJE5	RNA polymerase-associated protein LEO1	Leo1	SDDDRQQLSEEEKGNSDDEHPVASDNDEEKQ	UID37376	sEEEKGNsDDEHPVA	3.81109	0.715897	1.40009	1.35004	1.40937	1.50727	1.41705	0.654873	0.662102	0.847061	0.75094	0.589363	S	3	___2	BARD1 BRCT domain binding motif;Casein kinase II substrate motif;PKA kinase substrate motif;PKC kinase substrate motif	+	HTP		+	1	4.59594e-34	217.89	190.4	68.445	-0.20323	213	7.69809	7.64488
Q5XJE5	221	Q5XJE5	RNA polymerase-associated protein LEO1	Leo1	SEEEKGNSDDEHPVASDNDEEKQNSDDEDQP	UID37377	DDEHPVAsDNDEEKQ	3.81109	0.715897	1.40009	1.35004	1.40937	1.50727	1.41705	0.654873	0.662102	0.847061	0.75094	0.589363	S	3	___2	Casein kinase II substrate motif;Pyruvate dehydrogenase kinase substrate motif	+	HTP		+	1	4.59594e-34	217.89	190.4	68.445	-0.20323	221	7.69809	7.64488
Q8R1G6;E9Q996	134;134	Q8R1G6	PDZ and LIM domain protein 2	Pdlim2	RSACFSPVSLSPRPCSPFSTPPPTSPVALSK	UID41303	sLsPRPCsPFstPPP	2.38327	0.712751	-0.423029	-0.547596	-0.25518	-0.710329	-0.393286	-0.994235	-1.16856	-1.16352	-1.04056	-1.52631	S	3	___2	14-3-3 domain binding motif;Calmodulin-dependent protein kinase II substrate motif;Casein kinase I substrate motif;Casein kinase II substrate motif;CDKL5;ERK1,2 kinase substrate motif;G protein-coupled receptor kinase 1 substrate motif;GSK-3, ERK1, ERK2, CDK5 substrate motif;PKA kinase substrate motif;PKC kinase substrate motif;WW domain binding motif	+	CST;HTP		+	0.99853	4.89227e-105	177.98	161.18	177.98	-0.54192	134	8.25244	7.2331
E9QK36;Q3U3T8;F6R9F0	1144;1143;673	E9QK36	WD repeat-containing protein 62	Wdr62	KTSRCPPRLPLHLMKSPEAQPVGQGGNQPKA	UID6971	LPLHLMKsPEAQPVG	2.89447	0.711063	-1.07293	-1.10236	-1.06635	-1.03495	-0.890572	-1.96563	-1.51915	-1.75656	-1.62384	-1.85729	S	2	___1	Casein kinase II substrate motif;ERK1,2 kinase substrate motif;Growth associated histone HI kinase substrate motif;GSK-3, ERK1, ERK2, CDK5 substrate motif;WW domain binding motif	+	HTP		+	1	1.29576e-23	155.98	102.73	117.93	-0.0037798	1144	7.15909	7.39851
Q3TRX6;E9Q9H3;P54103	60;60;60	Q3TRX6	DnaJ homolog subfamily C member 2;DnaJ homolog subfamily C member 2, N-terminally processed	Dnajc2	NASTSFQELEDKKELSEESEDEELQLEEFPM	UID31520	LEDKKELsEEsEDEE	2.53982	0.707035	-1.71561	-1.50019	-1.69836	-1.27233	-1.31606	-2.09955	-2.08851	-2.19708	-2.39972	-2.25285	S	3	___2	Casein kinase I substrate motif;Casein kinase II substrate motif;G protein-coupled receptor kinase 1 substrate motif;PKA kinase substrate motif;PKC kinase substrate motif	+	CST;HTP		+	1	9.7421e-16	116.94	108	116.94	0.27178	60	6.91952	NaN
Q3TRX6;E9Q9H3;P54103	63;63;63	Q3TRX6	DnaJ homolog subfamily C member 2;DnaJ homolog subfamily C member 2, N-terminally processed	Dnajc2	TSFQELEDKKELSEESEDEELQLEEFPMLKT	UID31521	KKELsEEsEDEELQL	2.53982	0.707035	-1.71561	-1.50019	-1.69836	-1.27233	-1.31606	-2.09955	-2.08851	-2.19708	-2.39972	-2.25285	S	3	___2	b-Adrenergic Receptor kinase substrate motif;BARD1 BRCT domain binding motif;Casein kinase II substrate motif;G protein-coupled receptor kinase 1 substrate motif	+	CST;HTP		+	1	7.42441e-28	116.94	108	116.94	0.27178	63	7.02057	6.98328
P97465	405	P97465	Docking protein 1	Dok1	ARLKEEGYELPYNPATDDYAVPPPRSPKPAP	UID22211	ELPyNPAtDDyAVPP	3.78532	0.702163	1.65262	1.64366	1.6245	1.67452	1.68334	0.786608	0.889463	1.01543	1.04464	1.03169	T	4	___1	Casein kinase II substrate motif;G protein-coupled receptor kinase 1 substrate motif	+	CST;HTP		+	0.742006	1.95661e-52	120.08	113.1	117.83	0.15646	405	7.62357	7.75866
B1AST8;B1AST7;E9QLW6;E9Q1Q1	1521;1527;1582;1588	B1AST8		Mast2	GSPRVDVPGLSPRKLSRPQAFEEATNPLQVP	UID3733		2.83998	0.698799	-1.28446	-1.40582	-1.09816	-0.96097	-1.27192	-1.96184	-1.78753	-1.89999	-2.0308	-1.83517	S	4	___1	14-3-3 domain binding motif;Calmodulin-dependent protein kinase II substrate motif;G protein-coupled receptor kinase 1 substrate motif;PKA kinase substrate motif;PKC epsilon kinase substrate motif;PKC kinase substrate motif				+	0.8661	3.34923e-05	80.752	70.494	80.752	-0.22743	1521	6.81761	NaN
G3UXC3;P16951;A2AQE9;A2AQF0;A2AQF1	72;72;72;72;32	G3UXC3	Cyclic AMP-dependent transcription factor ATF-2	Atf2	FLKNCEEVGLFNELASPFENEFKKASEDDIK	UID8143	GLFNELAsPFENEFK	1.61904	0.698395	-1.50489	-2.2258	-1.90827	-1.71092	-1.7493	-2.57312	-3.0494	-2.35412	-2.09603	-2.51848	S	3	___1	Casein kinase I substrate motif;Casein kinase II substrate motif;ERK1,2 kinase substrate motif;GSK-3, ERK1, ERK2, CDK5 substrate motif;WW domain binding motif	+	CST;HTP;LTP		+	1	1.82538e-80	240.21	215.62	124.35	-0.05186	72	6.46453	7.5743
P05627	63	P05627	Transcription factor AP-1	Jun	SLKPHLRAKNSDLLTSPDVGLLKLASPELER	UID9431	kNsDLLtsPDVGLLK	4.75241	0.696575	3.81028	3.80384	3.88797	3.93875	3.89275	3.18433	3.20567	3.1296	3.15689	3.17423	S	2	___1	ERK1,2 kinase substrate motif;GSK-3, ERK1, ERK2, CDK5 substrate motif;WW domain binding motif	+	HTP;LTP	ERK1;JNK1;JNK3	+	0.999608	5.13974e-219	310.2	256.63	310.2	0.15396	63	8.27729	9.02457
F8VPT6;P97366	689;689	F8VPT6	Ecotropic viral integration site 5 protein	Evi5	QKEEGKLQGQLNRSDSNQYIRELKDQIAELT	UID7752	GQLNRSDsNQYIREL	2.74111	0.693866	-1.35811	-1.11035	-1.17097	-1.213	-1.32175	-1.79189	-2.17777	-1.74646	-2.05993	-1.86748	S	3	___1	14-3-3 domain binding motif;b-Adrenergic Receptor kinase substrate motif;Calmodulin-dependent protein kinase I substrate motif;Calmodulin-dependent protein kinase II substrate motif;Calmodulin-dependent protein kinase IV substrate motif;Casein kinase II substrate motif;Chk1 kinase substrate motif;PKA kinase substrate motif;PKC kinase substrate motif	+	CST;HTP		+	0.998532	1.9128e-29	158.47	96.78	74.519	0.27462	689	6.75128	7.78879
F7BJB9;A0A0J9YU83	801;728	F7BJB9		Morc3	LKRQCSALQQVKSECSQASCTESKSEVDEMA	UID7649		2.9064	0.693258	-1.23291	-1.11304	-0.995027	-1.2437	-1.08641	-1.69019	-1.62309	-1.90737	-1.9627	-1.95404	S	2	___1	ATM kinase substrate motif;Casein kinase I substrate motif;Casein kinase II substrate motif;DNA dependent Protein kinase substrate motif;PKA kinase substrate motif				+	0.999732	0.000502042	101.39	79.192	101.39	-0.43455	801	6.99219	NaN
A6H8H2	1620	A6H8H2	DENN domain-containing protein 4C	Dennd4c	EIKKTNGDVQSVKMSSVPNSLSKRNVSLTRS	UID3520		2.82282	0.692336	-0.509554	-0.558893	-0.727631	-0.683531	-0.852276	-1.19021	-1.32723	-1.58839	-1.30607	-1.38166	S	2	___1	Casein kinase I substrate motif;G protein-coupled receptor kinase 1 substrate motif;GSK3 kinase substrate motif;MDC1 BRCT domain binding motif;Phosphorylase kinase substrate motif;PKA kinase substrate motif;PKC kinase substrate motif;Plk1 PBD domain binding motif				+	0.934551	1.61679e-06	105.13	60.442	103.91	0.16824	1620	6.90439	6.68932
H3BKQ2;Q9CQI4	67;235	H3BKQ2	Uncharacterized protein C11orf74 homolog	B230118H07Rik;Nwc	EIATIQELSKQKRVGSGTNVCELHD______	UID8648	SKQKRVGsGtNVCEL	2.15169	0.690722	-1.78654	-2.05961	-1.66326	-1.8334	-1.85265	-2.50255	-2.52842	-2.97428	-2.29331	-2.3505	S	3	___1	14-3-3 domain binding motif;Calmodulin-dependent protein kinase II substrate motif;Casein kinase II substrate motif;PKA kinase substrate motif;PKC kinase substrate motif	+	HTP		+	0.5	0.0134977	43.791	37.946	43.791	-0.072279	67	6.26783	NaN
P81122	556	P81122	Insulin receptor substrate 2	Irs2	MDRPLSHCGRPYRRVSGDGAQDLDRGLRKRT	UID10807	GRPYRRVsGDGAQDL	3.24225	0.680953	1.17858	1.24806	1.13941	1.12099	0.992083	0.64961	0.420786	0.458078	0.426741	0.319147	S	3	___1	14-3-3 domain binding motif;Calmodulin-dependent protein kinase II substrate motif;G protein-coupled receptor kinase 1 substrate motif;PAK2 kinase substrate motif;PKA kinase substrate motif;PKC epsilon kinase substrate motif;PKC kinase substrate motif	+	HTP;LTP		+	1	1.01148e-44	187.78	156.1	69.594	-0.029913	556	7.85786	7.8323
A2A482;A2A484;Q3UH28;Q3U1M7;A2A483;E9Q8D1;A2A485	684;713;684;704;709;729;704	A2A482		Zmynd8	GKDETDSPTVHLGLDSDSESELVIDLGEDPS	UID27035		2.0774	0.675919	-2.84533	-3.206	-2.72383	-2.90449	-3.17859	-3.25999	-3.74878	-3.83439	-3.62931	-3.76536	S	4	___2	b-Adrenergic Receptor kinase substrate motif;Casein kinase II substrate motif;G protein-coupled receptor kinase 1 substrate motif;GSK3 kinase substrate motif				+	0.718774	3.42113e-24	93.776	87.481	93.776	-0.033418	684	6.89597	NaN
A2A482;A2A484;Q3UH28;Q3U1M7;A2A483;E9Q8D1;A2A485	686;715;686;706;711;731;706	A2A482		Zmynd8	DETDSPTVHLGLDSDSESELVIDLGEDPSGR	UID27036		2.0774	0.675919	-2.84533	-3.206	-2.72383	-2.90449	-3.17859	-3.25999	-3.74878	-3.83439	-3.62931	-3.76536	S	4	___2	b-Adrenergic Receptor kinase substrate motif;Casein kinase I substrate motif;Casein kinase II substrate motif;G protein-coupled receptor kinase 1 substrate motif				+	0.718848	3.42113e-24	93.776	87.481	93.776	-0.033418	686	6.89597	NaN
Q8BX70	1397	Q8BX70	Vacuolar protein sorting-associated protein 13C	Vps13c	RIQERGETKACREVSTPQDVHTTQGVPAARV	UID23396		1.16712	0.675794	-2.5807	-1.79824	-2.145	-2.48668	-1.94307	-2.25518	-2.3804	-3.32863	-3.18395	-3.18449	T	3	___1	Casein kinase I substrate motif;Casein kinase II substrate motif;GSK-3, ERK1, ERK2, CDK5 substrate motif;MDC1 BRCT domain binding motif;Plk1 PBD domain binding motif;WW domain binding motif					0.836322	2.93135e-18	106.49	90.137	106.49	0.17874	1397	6.87892	7.24055
Q8CIS0	598	Q8CIS0	Caspase recruitment domain-containing protein 11	Card11	KEDAPHRSTVEEDNDSCGFDALDLDDENHER	UID16161		0.727694	0.675505	-5.10482	-4.42927	-4.88187	-4.10479	-4.81808	-6.26121	-5.45185	-4.93506	-4.09398	-5.97426	S	3	___1	b-Adrenergic Receptor kinase substrate motif;Casein kinase I substrate motif					0.999946	3.12357e-14	81.922	74.562	81.922	-0.19186	598	6.16167	NaN
J3QNE8;Q5I012	674;674	J3QNE8	Putative sodium-coupled neutral amino acid transporter 10	Slc38a10	REKKEAEQQGGDQAGSKLEAGVGWVLLEAGR	UID8822		2.46103	0.673752	-0.239189	-0.364855	-0.277578	-0.0797443	-0.456325	-0.813427	-0.773853	-1.25444	-1.05522	-0.889517	S	2	___1	Casein kinase II substrate motif;G protein-coupled receptor kinase 1 substrate motif				+	1	4.48367e-27	160.78	132.57	135.02	-0.05623	674	7.08293	7.00406
Q69Z38	727	Q69Z38	Pseudopodium-enriched atypical kinase 1	Peak1	RGQSSPQRSYSSTHSSPAKIQRPTQEPAGKT	UID38158		1.71101	0.671219	-2.88524	-2.9577	-2.8495	-3.12487	-3.48803	-3.39481	-3.75468	-4.00077	-3.46345	-4.04771	S	3	___2	Cdc2 kinase substrate motif;CDK kinase substrate motif;CDK1,2,4,6 kinase substrate motif;ERK1,2 kinase substrate motif;Growth associated histone HI kinase substrate motif;GSK-3, ERK1, ERK2, CDK5 substrate motif;MAPKAPK2 kinase substrate motif;MDC1 BRCT domain binding motif;Plk1 PBD domain binding motif;WW domain binding motif				+	0.989901	0.000240893	73.067	36.542	62.732	0.12988	727	7.05503	NaN
Q99PV5	248	Q99PV5	Class E basic helix-loop-helix protein 41	Bhlhe41	EQGRAAVKQEPPGDSSPAPKRPKLEARGALL	UID17697		2.48206	0.670789	-1.1682	-0.898888	-0.913115	-0.998753	-0.780167	-1.50714	-1.80157	-1.85418	-1.43409	-1.51608	S	2	___1	ERK1,2 kinase substrate motif;GSK-3, ERK1, ERK2, CDK5 substrate motif;MDC1 BRCT domain binding motif;Plk1 PBD domain binding motif;WW domain binding motif				+	0.865408	0.000106993	92.925	70.392	76.522	0.22346	248	6.58477	NaN
A0A0A6YVU8;Q9JKV1	213;213	A0A0A6YVU8	Proteasomal ubiquitin receptor ADRM1	Gm9774;Adrm1	SGPPASSSSSSSRSQSAAVTPSSSTSSARAT	UID387		1.34373	0.65929	-3.24294	-3.05466	-3.38645	-3.05618	-2.68662	-3.45256	-3.5301	-3.94657	-3.36876	-4.42531	S	2	___1	14-3-3 domain binding motif;Calmodulin-dependent protein kinase II substrate motif;G protein-coupled receptor kinase 1 substrate motif;MAPKAPK2 kinase substrate motif;PKA kinase substrate motif;PKC kinase substrate motif				+	0.965188	9.21008e-05	61.641	48.504	51.695	-0.27932	213	6.82513	6.48477
G3X9N1;Q8C4V1;D3Z5T4	414;414;324	G3X9N1	Rho GTPase-activating protein 24	Arhgap24	TNSPRNSIHKLDISRSPPLMVKKNPAFNKGS	UID8346	HKLDIsRsPPLMVKK	5.07119	0.658473	3.41712	3.39536	3.40092	3.39397	3.37303	2.82361	2.72101	2.7197	2.71597	2.70775	S	3	___1	ERK1,2 kinase substrate motif;Growth associated histone HI kinase substrate motif;GSK-3, ERK1, ERK2, CDK5 substrate motif;WW domain binding motif	+	CST;HTP		+	0.999356	2.09123e-14	125.28	87.258	117.4	-0.066428	414	8.58667	8.54816
Q3UJB0	294	Q3UJB0		Sf3b2	METDTRSSLGQSASETEEDTVSISKKEKNRK	UID22458		2.59349	0.65737	-1.72031	-1.90638	-1.48821	-1.7281	-1.75689	-2.49733	-2.36732	-2.24462	-2.20303	-2.57445	T	2	___1	b-Adrenergic Receptor kinase substrate motif;Casein kinase I substrate motif;Casein kinase II substrate motif;G protein-coupled receptor kinase 1 substrate motif;MAPKAPK2 kinase substrate motif				+	0.70847	8.59465e-18	105	78.854	105	0.012175	294	6.81315	NaN
Q8VEK3	247	Q8VEK3	Heterogeneous nuclear ribonucleoprotein U	Hnrnpu	GYFEYIEENKYSRAKSPQPPVEEEDEHFDDT	UID16969	NkySRAKsPQPPVEE	3.31999	0.657134	4.31268	4.59645	4.37223	4.3673	4.46044	3.78067	3.62174	3.78395	3.77787	3.8592	S	4	___1	14-3-3 domain binding motif;Calmodulin-dependent protein kinase II substrate motif;Calmodulin-dependent protein kinase IV substrate motif;ERK1,2 kinase substrate motif;G protein-coupled receptor kinase 1 substrate motif;Growth associated histone HI kinase substrate motif;GSK-3, ERK1, ERK2, CDK5 substrate motif;MAPKAPK2 kinase substrate motif;PKA kinase substrate motif;PKC kinase substrate motif;W…	+	CST;HTP		+	1	0	389.07	370.4	330.54	-0.34248	247	9.19173	9.59071
Q6ZPJ3	510	Q6ZPJ3	E2/E3 hybrid ubiquitin-protein ligase UBE2O	Ube2o	STTSSQSGSGTGRKKSIPLSIKNLKRKHKRK	UID14118	SGTGRKKsIPLSIkN	4.85165	0.655246	1.70947	1.73557	1.68813	1.64386	1.66676	1.01134	0.966392	1.04609	1.07097	1.07276	S	2	___1	14-3-3 domain binding motif;Calmodulin-dependent protein kinase II substrate motif;Casein kinase I substrate motif;G protein-coupled receptor kinase 1 substrate motif;GSK3 kinase substrate motif;Phosphorylase kinase substrate motif;PKA kinase substrate motif;PKC epsilon kinase substrate motif;PKC kinase substrate motif	+	CST;HTP		+	0.99999	0.0042646	102.07	24.335	102.07	-0.1837	510	7.5476	NaN
Q8BLR5	971	Q8BLR5	PH and SEC7 domain-containing protein 4	Psd4	SQEPRPSLKKSHSSPSLHQEEAPTTAKVKRN	UID15144	KKSHssPsLHQEEAP	0.815135	0.654672	1.98939	2.81719	2.59128	1.90519	2.4107	0.442961	2.35855	1.71724	1.90052	2.0211	S	3	___1	DNA dependent Protein kinase substrate motif	+	HTP			0.87747	3.84206e-16	109.65	80.159	44.415	0.2026	971	7.87254	NaN
Q9CRD4	117	Q9CRD4	Dysbindin domain-containing protein 2	Dbndd2	SLLVPTSDRTTSRTSSLSSDSSNLRSPNPSD	UID17770	RTTSRTSsLssDSSN	1.42456	0.654392	-3.06	-2.63114	-3.02998	-2.68292	-2.8016	-3.06324	-3.94549	-3.35165	-3.1452	-3.97202	S	2	___1	14-3-3 domain binding motif;Calmodulin-dependent protein kinase II substrate motif;Casein kinase I substrate motif;Casein kinase II substrate motif;MAPKAPK2 kinase substrate motif;MDC1 BRCT domain binding motif;Phosphorylase kinase substrate motif;PKA kinase substrate motif;PKC kinase substrate motif;Plk1 PBD domain binding motif	+	HTP		+	0.981387	2.83046e-05	85.845	57.639	85.845	0.090821	117	6.21256	NaN
Q9D1M1	105	Q9D1M1		Polr1d	SYKRSLHSSRGSAGCSPPRKRTSRTSRDKCD	UID17978	SRGSAGCsPPRKRTS	2.50124	0.64643	2.04716	2.27286	1.99699	1.90454	1.92389	1.34761	1.17268	1.37032	1.36749	1.65519	S	3	___1	Cdc2 kinase substrate motif;CDK kinase substrate motif;CDK1,2,4,6 kinase substrate motif;ERK1,2 kinase substrate motif;GSK-3, ERK1, ERK2, CDK5 substrate motif;MAPKAPK2 kinase substrate motif;WW domain binding motif	+	HTP		+	0.999034	0.000738872	61.375	38.842	61.375	-0.022417	105	7.74698	7.98568
A0A0R4J196;F8WH31;E9PUD1;F6WNT4	115;115;115;115	A0A0R4J196		Spag9	HTSLKDELSDISQGGSKATTPASTANSDVSA	UID1270		3.11507	0.645728	1.36712	1.06619	1.29204	1.32854	1.11059	0.583723	0.453358	0.648264	0.628727	0.621763	S	2	___1	Casein kinase I substrate motif;Casein kinase II substrate motif;G protein-coupled receptor kinase 1 substrate motif;MAPKAPK2 kinase substrate motif				+	1	1.79486e-55	228.19	186.08	228.19	-0.060813	115	7.36944	7.8245
Q3U9H3;Q61337	128;170	Q3U9H3	Bcl2-associated agonist of cell death	Bad	SDEFEGSFKGLPRPKSAGTATQMRQSAGWTR	UID11590	KGLPRPKsAGtATQM	3.39735	0.644549	1.95026	2.052	2.10212	1.8667	1.90006	1.48154	1.26789	1.30239	1.30682	1.28975	S	2	___1	14-3-3 domain binding motif;Calmodulin-dependent protein kinase II substrate motif;Calmodulin-dependent protein kinase IV substrate motif;Casein kinase I substrate motif;Casein kinase II substrate motif;CDKL5;Chk1 kinase substrate motif;G protein-coupled receptor kinase 1 substrate motif;PKA kinase substrate motif;PKC kinase substrate motif	+	HTP;LTP	CaMK2-gamma;Pim3	+	0.999976	2.33382e-13	195.8	153.45	108.9	-0.055876	128	8.29048	7.56252
Q8BGC0	645	Q8BGC0	HIV Tat-specific factor 1 homolog	Htatsf1	DDEEEVVYERVFDDDSDDIEEEEEADEKECE	UID14845	ERVFDDDsDDIEEEE	3.43275	0.641161	1.35191	1.36329	1.44589	1.43121	1.40545	0.601446	0.860598	0.890144	0.674879	0.764862	S	2	___1	b-Adrenergic Receptor kinase substrate motif;Casein kinase I substrate motif	+	CST;HTP		+	1	0	385.89	363.57	107.98	0.42204	645	7.8058	7.8808
Q80WQ6	357	Q80WQ6	Inactive rhomboid protein 2	Rhbdf2	GLGVVGNWLNRSYRRSISSTVQRQLESFDSH	UID14633	LNRSYRRsIssTVQR	3.36188	0.640189	-0.75794	-0.682161	-0.690529	-0.65547	-0.803001	-1.39264	-1.36109	-1.45121	-1.43142	-1.1537	S	2	___1	Casein kinase I substrate motif;Casein kinase II substrate motif;G protein-coupled receptor kinase 1 substrate motif;MAPKAPK2 kinase substrate motif;PKA kinase substrate motif;PKC kinase substrate motif	+	HTP		+	0.998448	0.00081884	106.2	59.001	106.2	0.22938	357	6.54533	6.98853
A0A0U1RPL0;Q3TGG2;Q7TQH0;E9Q5Q0	629;549;635;515	A0A0U1RPL0;Q3TGG2	Ataxin-2-like protein	Atxn2l	GTEGPEQLPAPCPSQTGSPPVGLIKGDEKEE	UID19704	PAPCPsQtGsPPVGL	1.92779	0.638918	-0.244642	-0.141529	-0.00244904	-0.286875	-0.508276	-1.14506	-1.04977	-0.934712	-0.784573	-0.464256	T	3	___1	G protein-coupled receptor kinase 1 substrate motif	+	HTP		+	0.521129	2.4679e-28	116.94	98.382	116.94	0.52672	629	7.38817	NaN
Q9CXE2	113	Q9CXE2	B-cell CLL/lymphoma 7 protein family member A	Bcl7a	SIADASPIKQENSSNSSPAPETNPPVPSDGT	UID17852		2.23353	0.636271	-1.66988	-1.49347	-1.27076	-1.29823	-1.58193	-1.83944	-2.10779	-2.3911	-2.0234	-2.13389	S	3	___1	G protein-coupled receptor kinase 1 substrate motif				+	0.565174	9.4741e-12	105.16	84.54	105.16	0.072026	113	6.75531	NaN
A0A0R4J196;F8WH31;E9PUD1;F6WNT4;F6SH61;Q58A65	83;83;83;83;62;226	A0A0R4J196;F6SH61;Q58A65	C-Jun-amino-terminal kinase-interacting protein 4	Spag9	AGDGLLTPDTQKGGETPGSEQWKFQELSQPR	UID19654	DtQKGGEtPGSEQWk	5.6129	0.636205	2.76992	2.75222	2.79021	2.76454	2.80902	2.10787	2.14063	2.14193	2.18486	2.1296	T	2	___1	b-Adrenergic Receptor kinase substrate motif;Casein kinase I substrate motif;Casein kinase II substrate motif;GSK-3, ERK1, ERK2, CDK5 substrate motif;PKA kinase substrate motif;WW domain binding motif	+	HTP		+	0.99998	5.00822e-82	228.61	154.72	196.15	-0.1172	83	7.96332	8.5083
P70399;A2AU90	552;552	P70399	Tumor suppressor p53-binding protein 1	Tp53bp1;Trp53bp1	EEDRENTQIDDTEPLSPVSNSKLPADSENVL	UID35393	IDDtEPLsPVSNSKL	0.969889	0.63614	-0.74535	0.911018	0.210794	-0.336529	-0.298965	-0.448725	-0.382662	-0.982277	-0.796101	-0.829966	S	3	___2	Casein kinase I substrate motif;Casein kinase II substrate motif;ERK1,2 kinase substrate motif;GSK-3, ERK1, ERK2, CDK5 substrate motif;WW domain binding motif	+	CST;HTP			0.993936	3.01487e-18	95.794	85.278	95.794	0.1341	552	7.41003	6.97776
Q3UR91;Q80U58	587;587	Q3UR91	Pumilio homolog 2	Pum2	SSVGSSASSSATRRESLSTSSDLYKRSSSSL	UID11904	SSATRREsLSTSSDL	4.55256	0.635925	1.15145	1.19704	1.27583	1.17435	1.13565	0.606651	0.532393	0.571634	0.523371	0.520655	S	3	___1	14-3-3 domain binding motif;Aurora-A kinase substrate motif;b-Adrenergic Receptor kinase substrate motif;Calmodulin-dependent protein kinase II substrate motif;Casein kinase I substrate motif;Casein kinase II substrate motif;G protein-coupled receptor kinase 1 substrate motif;GSK3 kinase substrate motif;PAK2 kinase substrate motif;Phosphorylase kinase substrate motif;PKA kinase substrate motif;PK…	+	HTP		+	0.999747	6.64527e-36	156.57	95.534	156.57	-0.047435	587	7.38751	7.38378
P23298	675	P23298	Protein kinase C eta type	Prkch	EGHLPMINQDEFRNFSYVSPELQL_______	UID9740	QDEFRNFsYVSPELQ	2.75636	0.63569	-0.358831	-0.652393	-0.414398	-0.386982	-0.62775	-1.27971	-1.01572	-0.965444	-1.1934	-1.16453	S	2	___1	14-3-3 domain binding motif;Calmodulin-dependent protein kinase II substrate motif;Casein kinase I substrate motif;Casein kinase II substrate motif;G protein-coupled receptor kinase 1 substrate motif;PDK1 kinase substrate motif;PKA kinase substrate motif;PKC kinase substrate motif	+	HTP		+	0.999833	6.23583e-54	186.13	161.88	186.13	-0.36029	675	7.00762	7.63017
A0A1W2P7K6;Q68EF0	272;240	A0A1W2P7K6	Rab-3A-interacting protein	Rab3ip	AAAKTPFKRGHTRNKSTSSAMGGSHQDLSVI	UID2151	RGHTRNKsTSsAMGG	2.49314	0.635408	-0.125275	-0.0137234	-0.0159416	-0.16297	0.192761	-0.468754	-0.716938	-0.912199	-0.690268	-0.514028	S	3	___1	14-3-3 domain binding motif;Calmodulin-dependent protein kinase II substrate motif;Casein kinase I substrate motif;Casein kinase II substrate motif;G protein-coupled receptor kinase 1 substrate motif;NDR1;PKA kinase substrate motif;PKC kinase substrate motif	+	HTP;LTP	NDR1	+	0.685962	9.74729e-09	99.366	76.492	99.366	-0.43254	272	6.93373	NaN
Q62318	689	Q62318	Transcription intermediary factor 1-beta	Trim28	DLKEEDGSLSLDGADSTGVVAKLSPANQRKC	UID13278		2.73328	0.635015	-0.914806	-0.945576	-1.00618	-1.01374	-1.27434	-1.47404	-1.60961	-1.81705	-1.68438	-1.74464	S	2	___1	b-Adrenergic Receptor kinase substrate motif				+	0.878443	1.99502e-24	109.24	84.444	76.85	0.66241	689	6.83201	NaN
Q571K4	387	Q571K4	TGF-beta-activated kinase 1 and MAP3K7-binding protein 3	Tab3	ITVEPSQRPGTAITRSPSPISNQPSPRNQHS	UID12314	PGTAItRsPsPISNQ	1.50382	0.634777	-2.54265	-2.83301	-2.85611	-2.0793	-2.77458	-3.2561	-3.21272	-2.80446	-3.59571	-3.39054	S	2	___1	Casein kinase II substrate motif;ERK1,2 kinase substrate motif;Growth associated histone HI kinase substrate motif;GSK-3, ERK1, ERK2, CDK5 substrate motif;WW domain binding motif	+	HTP		+	0.532392	0.000280216	71.176	46.832	71.176	-0.46811	387	7.38401	NaN
P47713;Q9DBX5	437;429	P47713	Cytosolic phospholipase A2;Phospholipase A2;Lysophospholipase	Pla2g4a	ENITAKHIVSNDSSDSDDEAQGPKGTENEEA	UID10135	VsNDssDsDDEAQGP	0.961678	0.631606	3.9046	3.8352	3.83288	3.84065	3.85108	1.9924	3.52883	3.52586	3.51614	3.54317	S	3	___1	b-Adrenergic Receptor kinase substrate motif;BARD1 BRCT domain binding motif;Casein kinase II substrate motif;G protein-coupled receptor kinase 1 substrate motif	+	HTP			0.999384	3.61643e-198	264.56	225.44	165.06	-0.02723	437	8.30522	7.85084
P97784	575	P97784	Cryptochrome-1	Cry1	AHGDSQQTHSLKQGRSSAGTGLSSGKRPSQE	UID60279	HSLKQGRsSAGTGLS	3.10376	0.62803	0.169962	-0.0290375	-0.14072	-0.105816	-0.0413589	-0.744036	-0.736908	-0.528267	-0.590755	-0.687155	S	4	___3	G protein-coupled receptor kinase 1 substrate motif;PKA kinase substrate motif	+	HTP		+	0.975313	0.0071195	45.704	6.6996	42.068	0.18114	575	7.19918	7.13906
P97784	576	P97784	Cryptochrome-1	Cry1	HGDSQQTHSLKQGRSSAGTGLSSGKRPSQEE	UID60280		3.10376	0.62803	0.169962	-0.0290375	-0.14072	-0.105816	-0.0413589	-0.744036	-0.736908	-0.528267	-0.590755	-0.687155	S	4	___3	Casein kinase I substrate motif;Casein kinase II substrate motif;MDC1 BRCT domain binding motif;PKA kinase substrate motif;PKC kinase substrate motif;Plk1 PBD domain binding motif				+	0.977572	0.0071195	45.704	6.6996	42.068	0.18114	576	7.19918	7.13906
P97784	582	P97784	Cryptochrome-1	Cry1	THSLKQGRSSAGTGLSSGKRPSQEEDAQSVG	UID60281		3.10376	0.62803	0.169962	-0.0290375	-0.14072	-0.105816	-0.0413589	-0.744036	-0.736908	-0.528267	-0.590755	-0.687155	S	4	___3					+	0.977572	0.0071195	45.704	6.6996	42.068	0.18114	582	7.19918	7.13906
P97784	579	P97784	Cryptochrome-1	Cry1	SQQTHSLKQGRSSAGTGLSSGKRPSQEEDAQ	UID71558		3.10376	0.62803	0.169962	-0.0290375	-0.14072	-0.105816	-0.0413589	-0.744036	-0.736908	-0.528267	-0.590755	-0.687155	T	4	___3	Casein kinase I substrate motif;Casein kinase II substrate motif;G protein-coupled receptor kinase 1 substrate motif;MAPKAPK2 kinase substrate motif				+	0.977572	0.0071195	45.704	6.6996	42.068	0.18114	579	7.19918	7.13906
Q60591;A2AQC8;B5B2R5	136;116;136	Q60591	Nuclear factor of activated T-cells, cytoplasmic 2	Nfatc2	LMQAGGALRGRDAGLSPEQPALALAGVAASP	UID37427	RGRDAGLsPEQPALA	3.4165	0.626663	1.35618	1.39894	1.50324	1.53712	1.49371	0.82209	0.830751	0.864017	0.67876	0.960241	S	3	___2	Casein kinase II substrate motif;ERK1,2 kinase substrate motif;G protein-coupled receptor kinase 1 substrate motif;GSK-3, ERK1, ERK2, CDK5 substrate motif;WW domain binding motif	+	HTP		+	1	2.37476e-228	334.55	308.59	220.78	-0.0044892	136	8.71405	8.94941
Q60591;A2AQC8;B5B2R5	150;130;150	Q60591	Nuclear factor of activated T-cells, cytoplasmic 2	Nfatc2	LSPEQPALALAGVAASPRFTLPVPGYEGYRE	UID37428	ALAGVAAsPRFTLPV	3.4165	0.626663	1.35618	1.39894	1.50324	1.53712	1.49371	0.82209	0.830751	0.864017	0.67876	0.960241	S	3	___2	Casein kinase I substrate motif;ERK1,2 kinase substrate motif;G protein-coupled receptor kinase 1 substrate motif;Growth associated histone HI kinase substrate motif;GSK-3, ERK1, ERK2, CDK5 substrate motif;PKA kinase substrate motif;PKC kinase substrate motif;WW domain binding motif	+	HTP		+	1	1.77018e-205	223.54	199.79	124.48	-0.073767	150	7.98047	7.84973
A0A087WRU0;A0A087WQ94;A0A087WQM0;A0A087WQS0;A0A1D5RM59;E9Q0S6	949;949;1074;1118;1118;1118	A0A087WRU0		Tns1	SYKEAFEEMEGTSPSSPPHSVARSPPGLAKT	UID108		0.684975	0.626504	0.117958	2.04902	1.53854	-0.102858	1.08624	0.495171	0.451147	0.206335	0.215843	0.187889	S	3	___1	Casein kinase I substrate motif;ERK1,2 kinase substrate motif;G protein-coupled receptor kinase 1 substrate motif;GSK3 kinase substrate motif;GSK-3, ERK1, ERK2, CDK5 substrate motif;MDC1 BRCT domain binding motif;Plk1 PBD domain binding motif;WW domain binding motif					0.835153	2.43895e-28	115.88	99.211	97.974	0.25471	949	7.50973	6.97994
A0A1D5RLF9;A0A1D5RM97;E9Q8S5;Q3U214;A0A1D5RM57	84;91;107;107;109	A0A1D5RLF9;A0A1D5RM97	Microtubule-associated serine/threonine-protein kinase 3	Mast3	AISFPFARRADGRRWSLASLPSSGYGTNTPS	UID1838	RADGRRWsLASLPSS	1.70498	0.622407	-1.5418	-1.19848	-1.65882	-1.42022	-1.0888	-2.40837	-2.1384	-1.93031	-1.65148	-1.89159	S	3	___1	14-3-3 domain binding motif;Aurora-A kinase substrate motif;Calmodulin-dependent protein kinase II substrate motif;Casein kinase I substrate motif;Casein kinase II substrate motif;MAPKAPK2 kinase substrate motif;PAK2 kinase substrate motif;Phosphorylase kinase substrate motif;PKA kinase substrate motif;PKC epsilon kinase substrate motif;PKC kinase substrate motif	+	HTP		+	0.992708	7.7009e-11	78.831	70.666	78.831	0.01111	91	7.57886	6.94
B2RT41	507	B2RT41		Zfc3h1	FMKLVGGKRRARSKSSDPDLRRSLEKQSDSA	UID4066		2.19845	0.622075	-0.540869	-0.595787	-0.375778	-0.330393	-0.291618	-0.990778	-1.10746	-1.41671	-0.873697	-0.856174	S	3	___1	Casein kinase II substrate motif;MDC1 BRCT domain binding motif;PKA kinase substrate motif;PKC kinase substrate motif;Plk1 PBD domain binding motif;Pyruvate dehydrogenase kinase substrate motif				+	0.574377	0.00233039	62.463	34.938	62.463	0.18343	507	6.8277	NaN
Q8BGT0	327	Q8BGT0	Osteopetrosis-associated transmembrane protein 1	Ostm1	EQKKRKLILPKRLKSSTSFANIQENAT____	UID39547	LPKRLKsstsFANIQ	1.82259	0.619838	-1.21997	-1.07463	-1.27753	-0.877109	-1.11151	-1.45785	-1.54025	-1.76629	-1.666	-2.22954	S	2	___2	Casein kinase II substrate motif;G protein-coupled receptor kinase 1 substrate motif;MDC1 BRCT domain binding motif;PKA kinase substrate motif;PKC kinase substrate motif;Plk1 PBD domain binding motif	+	CST;HTP		+	0.61676	2.08682e-05	104.17	84.773	55.04	0.20615	327	6.77898	6.98598
Q80VP1	459	Q80VP1	Epsin-1	Epn1	GGSLAESVGSPPPAATPTPTPPTRKTPESFL	UID23154	GsPPPAAtPtPtPPT	1.98737	0.619471	-2.1955	-1.6092	-1.81057	-1.99141	-1.81167	-2.39791	-2.71209	-2.71965	-2.24153	-2.44453	T	3	___1	G protein-coupled receptor kinase 1 substrate motif;GSK-3, ERK1, ERK2, CDK5 substrate motif;WW domain binding motif	+	HTP		+	0.719399	7.59642e-05	50.94	43.384	50.94	0.097616	459	7.16738	NaN
A0A1D5RMH7;F6Z9E6;A0A1D5RLK2;Q2PFD7;E9PUC5	1250;966;996;998;337	A0A1D5RMH7	PH and SEC7 domain-containing protein 3	Psd3	ELLTTDGNEPVGLKKSHSSPSLNPDASPVTA	UID1979	EPVGLkKsHssPsLN	0.826264	0.619263	-0.9578	-0.576294	-0.641367	-0.837854	-0.824116	-2.67714	-0.976847	-1.4201	-1.1092	-0.750456	S	3	___1	Casein kinase I substrate motif;Casein kinase II substrate motif;G protein-coupled receptor kinase 1 substrate motif;PKA kinase substrate motif;PKC kinase substrate motif	+	HTP			0.522834	4.97878e-29	143.95	110	143.95	0.51477	1250	7.323	NaN
Q60929	233	Q60929	Myocyte-specific enhancer factor 2A	Mef2a	AGNSPVGNGFVNSRASPNLIGNTGANSLGKV	UID12874	GFVNSRAsPNLIGNT	2.77545	0.617708	0.306074	0.439013	0.585459	0.535618	0.487431	0.0693779	-0.0978413	-0.154608	-0.334105	-0.21777	S	2	___1	AMP-activated protein kinase substrate motif;ERK1,2 kinase substrate motif;GSK-3, ERK1, ERK2, CDK5 substrate motif;PKA kinase substrate motif;PKC kinase substrate motif;WW domain binding motif	+	CST;HTP		+	1	8.76151e-30	220.82	175.74	78.069	0.084194	233	7.46398	6.85078
E9PUK6;A2A8V9;A2A8V8;Q52KI8;E9QKA4;F6UK16	602;597;588;602;602;48	E9PUK6	Serine/arginine repetitive matrix protein 1	Srrm1	RRRRSPTPPPRRRTPSPPPRRRSPSPRRYSP	UID30039	PPRRRtPsPPPRRRs	3.48704	0.617474	2.82039	2.68736	2.62834	2.70077	2.68823	2.01881	1.9904	2.13368	2.2321	2.06273	S	3	___2	14-3-3 domain binding motif;Akt kinase substrate motif;AMP-activated protein kinase 2 substrate motif;Calmodulin-dependent protein kinase II substrate motif;DNA dependent Protein kinase substrate motif;ERK1,2 kinase substrate motif;GSK-3, ERK1, ERK2, CDK5 substrate motif;MAPKAPK1 kinase substrate motif;PKA kinase substrate motif;PKC kinase substrate motif;WW domain binding motif;ZIP kinase substr…	+	HTP		+	1	3.65399e-05	90.05	41.61	90.05	-0.32279	602	8.0412	8.43805
E9PUK6;A2A8V9;A2A8V8;Q52KI8;E9QKA4;F6UK16	600;595;586;600;600;46	E9PUK6	Serine/arginine repetitive matrix protein 1	Srrm1	PPRRRRSPTPPPRRRTPSPPPRRRSPSPRRY	UID45277	tPPPRRRtPsPPPRR	3.48704	0.617474	2.82039	2.68736	2.62834	2.70077	2.68823	2.01881	1.9904	2.13368	2.2321	2.06273	T	3	___2	Calmodulin-dependent protein kinase II substrate motif;G protein-coupled receptor kinase 1 substrate motif;Growth associated histone HI kinase substrate motif;GSK-3, ERK1, ERK2, CDK5 substrate motif;PAK2 kinase substrate motif;PKA kinase substrate motif;PKC kinase substrate motif;WW domain binding motif	+	HTP		+	1	3.65399e-05	90.05	41.61	90.05	-0.32279	600	8.0412	8.43805
Q6P5B5;Q9WVR4	605;604	Q6P5B5	Fragile X mental retardation syndrome-related protein 2	Fxr2	SRRRRNRGNRTDGSISGDRQPVTVADYISRA	UID38500	NRtDGsIsGDRQPVT	2.39482	0.616617	-1.64009	-1.70254	-1.46962	-1.3395	-1.68201	-2.13444	-2.30867	-2.26161	-1.90458	-2.30755	S	3	___2		+	CST;HTP		+	0.981894	7.17982e-14	91.767	77.004	91.767	0.23194	605	7.00954	NaN
Q6P5B5;Q9WVR4	600;599	Q6P5B5	Fragile X mental retardation syndrome-related protein 2	Fxr2	QRRNRSRRRRNRGNRTDGSISGDRQPVTVAD	UID47635	RRNRGNRtDGsIsGD	2.39482	0.616617	-1.64009	-1.70254	-1.46962	-1.3395	-1.68201	-2.13444	-2.30867	-2.26161	-1.90458	-2.30755	T	3	___2	Casein kinase I substrate motif;Casein kinase II substrate motif	+	HTP		+	0.757291	7.17982e-14	91.767	77.004	91.767	0.23194	600	7.00954	NaN
A2AJ14;A2AJ15	119;102	A2AJ14	Endoplasmic reticulum mannosyl-oligosaccharide 1,2-alpha-mannosidase	Man1b1	MKQEVLPVLPAPQKESAEQEGFADILSQKRQ	UID2930	LPAPQKEsAEQEGFA	3.65429	0.616499	1.99969	1.89846	1.98513	2.07677	2.02889	1.28406	1.29594	1.47685	1.4133	1.43631	S	3	___1	b-Adrenergic Receptor kinase substrate motif;Casein kinase II substrate motif;PKA kinase substrate motif;PKC kinase substrate motif	+	HTP		+	1	4.19588e-88	199.21	184.54	199.21	-0.31914	119	7.74507	7.69794
Q5FWX7;E9Q6C1;F6UHR6;E9PXZ2;A0A0A6YXH3;A2A8Z1	216;246;309;313;336;326	Q5FWX7	Oxysterol-binding protein;Oxysterol-binding protein-related protein 9	Osbpl9	LIDSSGSASVLTHSSSGNSLKRPDTTESLNS	UID476	SVLTHsSsGNSLKRP	2.96763	0.61555	-0.418604	-0.268841	-0.135567	-0.362827	-0.0859089	-0.864122	-0.93027	-0.963125	-0.768196	-0.823784	S	3	___1	Casein kinase I substrate motif;Casein kinase II substrate motif;MDC1 BRCT domain binding motif;Plk1 PBD domain binding motif	+	CST;HTP		+	0.792412	4.05722e-21	100.08	79.715	91.767	-0.047909	216	NaN	NaN
O70546	1061	O70546	Lysine-specific demethylase 6A	Kdm6a	SLREENEKRSHHKDHSDSESTSSDNSGKRRK	UID9225	RsHHKDHsDSESTSS	0.625564	0.61405	-0.520384	-0.697548	-0.653418	-0.331192	-0.635378	-2.91404	-0.775087	-0.934624	-0.589647	-0.694769	S	3	___1	Casein kinase II substrate motif;G protein-coupled receptor kinase 1 substrate motif;GSK3 kinase substrate motif;PKA kinase substrate motif;PKC kinase substrate motif	+	HTP			0.989065	2.02278e-50	225.32	146.23	127.2	0.20984	1061	7.44857	7.43589
P51432	1107	P51432	1-phosphatidylinositol 4,5-bisphosphate phosphodiesterase beta-3	Plcb3	KELQKILDRKRNNSISEAKTREKHKKEVELT	UID10290	RKRNNsIsEAKTREK	3.28511	0.612988	0.514719	0.63472	0.473967	0.682457	0.584515	0.053875	-0.156809	-0.136362	0.0549069	0.00982666	S	2	___1	G protein-coupled receptor kinase 1 substrate motif	+	CST		+	0.601813	7.04802e-10	132.47	73.996	54.486	0.83477	1107	7.38256	NaN
Q3UHC2	1064	Q3UHC2	Leucine-rich repeat serine/threonine-protein kinase 1	Lrrk1	NKKNTKSRNRKVTIYSFTGSQRNRCSTFRVR	UID36356		0.601444	0.611135	-2.41248	-1.3616	-1.7551	-2.84016	-1.80005	-2.21361	-2.17414	-4.10478	-2.55105	-2.18148	S	3	___2	Casein kinase II substrate motif;G protein-coupled receptor kinase 1 substrate motif;GSK3 kinase substrate motif					0.691191	0.0128485	57.106	30.325	57.106	-0.036675	1064	7.76535	NaN
Q3UHC2	1061	Q3UHC2	Leucine-rich repeat serine/threonine-protein kinase 1	Lrrk1	LFENKKNTKSRNRKVTIYSFTGSQRNRCSTF	UID47093		0.601444	0.611135	-2.41248	-1.3616	-1.7551	-2.84016	-1.80005	-2.21361	-2.17414	-4.10478	-2.55105	-2.18148	T	3	___2	Akt kinase substrate motif;Calmodulin-dependent protein kinase II substrate motif;Casein kinase I substrate motif;Casein kinase II substrate motif;Dual specificity protein phosphatase 6 substrate motif;p70 Ribosomal S6 kinase substrate motif;PKA kinase substrate motif;PKC kinase substrate motif;PP2C delta substrate motif					0.691191	0.0128485	57.106	30.325	57.106	-0.036675	1061	7.76535	NaN
D3YZP9;F7B4D5;F6SXB0	360;73;85	D3YZP9	Coiled-coil domain-containing protein 6	Ccdc6	SPIPYTPSPSSSRPISPGLSYASHTVGFTPP	UID4680	PsSsRPIsPGLSyAS	2.19934	0.609398	0.86599	1.213	1.02845	0.789631	1.32178	0.344357	0.544729	0.258085	0.557739	0.46695	S	4	___1	14-3-3 domain binding motif;Calmodulin-dependent protein kinase II substrate motif;Casein kinase I substrate motif;CDKL5;ERK1,2 kinase substrate motif;G protein-coupled receptor kinase 1 substrate motif;GSK3 kinase substrate motif;GSK-3, ERK1, ERK2, CDK5 substrate motif;MAPKAPK2 kinase substrate motif;PKA kinase substrate motif;PKC kinase substrate motif;WW domain binding motif	+	HTP		+	0.946501	2.08375e-132	180.75	165.26	180.75	0.18635	360	8.22876	8.20118
Q3UZA1	68	Q3UZA1	CapZ-interacting protein	Rcsd1	LFPPKVELGQNGEEKSPSGASHPPKIKVKSS	UID12045	GQNGEEKsPSGASHP	3.59073	0.607587	2.69549	2.86116	2.75047	2.65326	2.74958	2.26471	2.05793	2.0898	2.12165	2.13793	S	2	___1	Casein kinase I substrate motif;Casein kinase II substrate motif;ERK1,2 kinase substrate motif;G protein-coupled receptor kinase 1 substrate motif;Growth associated histone HI kinase substrate motif;GSK-3, ERK1, ERK2, CDK5 substrate motif;WW domain binding motif	+	HTP		+	0.997399	1.09545e-20	138.45	93.586	111.86	-0.0026892	68	7.08668	8.18061
P51125	15	P51125	Calpastatin	Cast	_MSQPGPKPAASPRPSRGAAARHTQEHVNEK	UID10277		1.94597	0.607577	2.89189	2.57793	2.73162	2.47077	2.39906	1.86789	1.72575	2.23438	2.25566	1.94969	S	2	___1	DNA dependent Protein kinase substrate motif;G protein-coupled receptor kinase 1 substrate motif;MAPKAPK2 kinase substrate motif;PKA kinase substrate motif;PKC kinase substrate motif				+	0.987798	0.00089403	113.44	76.38	113.44	0.11724	15	8.4558	7.98986
Q64337;D3YZJ1	271;271	Q64337	Sequestosome-1	Sqstm1	DIDVEHGGKRSRLTPTTPESSSTGTEDKSNT	UID22848	KRsRLtPttPEssst	2.50243	0.607283	-2.0326	-1.9995	-2.20693	-2.01261	-2.03746	-2.93039	-2.48244	-2.6009	-2.80746	-2.5043	T	3	___1	Casein kinase II substrate motif;DNA dependent Protein kinase substrate motif;G protein-coupled receptor kinase 1 substrate motif	+	CST;HTP		+	0.509882	1.24632e-40	156.22	96.956	88.836	0.18097	271	7.5274	NaN
G3UXW9;A0A140LJB7;Q3MIA8;Q99LD4	503;463;464;448	G3UXW9	COP9 signalosome complex subunit 1	Gps1	MILRAAVLRNQIHVKSPPREGSQGELTPANS	UID8159	RNQIHVksPPREGsQ	2.67916	0.606522	-1.06016	-0.895891	-0.880974	-0.819881	-0.944279	-1.55932	-1.34702	-1.76975	-1.57143	-1.38628	S	3	___1	Cdc2 kinase substrate motif;CDK kinase substrate motif;CDK1,2,4,6 kinase substrate motif;ERK1, ERK2, SAPK, CDK5 and GSK3 kinase substrate motif;ERK1,2 kinase substrate motif;Growth associated histone HI kinase substrate motif;GSK-3, ERK1, ERK2, CDK5 substrate motif;WW domain binding motif	+	CST;HTP		+	0.999063	6.79027e-18	97.346	62.94	76.417	-0.14588	503	7.82831	6.97267
Q9WUK2	21	Q9WUK2	Eukaryotic translation initiation factor 4H	Eif4h	TYDDRAYSSFGGGRGSRGSAGGHGSRSQKEL	UID19091	sFGGGrGsrGSAGGH	1.24727	0.605874	-3.43864	-2.60839	-3.14528	-3.0968	-3.68729	-3.68331	-3.94194	-4.13881	-3.91202	-3.32968	S	3	___1	Casein kinase I substrate motif;Casein kinase II substrate motif;G protein-coupled receptor kinase 1 substrate motif;PKA kinase substrate motif;PKC kinase substrate motif	+	HTP			0.98828	2.40242e-07	71.54	61.055	71.54	0.15165	21	7.29414	NaN
Q91VW5;A0A1D5RME8;A0A1D5RLC6	96;96;105	Q91VW5	Golgin subfamily A member 4	Golga4	QTFAQKLQLRVPSMESLFRSPIKESLFRSSK	UID17057	LRVPsMEsLFRsPIK	3.33335	0.603964	0.633577	0.707344	0.707056	0.48411	0.573944	-0.0830059	-0.02915	0.146316	0.0495872	0.00246239	S	2	___1	b-Adrenergic Receptor kinase substrate motif;G protein-coupled receptor kinase 1 substrate motif;GSK3 kinase substrate motif	+	CST;HTP		+	0.684231	4.28199e-13	140.05	103.81	113.74	-0.30096	96	7.40073	NaN
Q8C079	65	Q8C079	Striatin-interacting protein 1	Strip1	EFNRNQRKDSEGYSESPDLEFEYADTDKWAA	UID15668		1.70054	0.600835	-2.89759	-2.74149	-2.61925	-2.45697	-2.49686	-3.17505	-3.15116	-3.34156	-2.85157	-3.69698	S	2	___1	b-Adrenergic Receptor kinase substrate motif;ERK1,2 kinase substrate motif;GSK-3, ERK1, ERK2, CDK5 substrate motif;WW domain binding motif				+	0.731902	3.8067e-06	85.537	64.722	40.113	1.4832	65	6.42623	NaN
A0A140T8S5;Q8K327	622;622	A0A140T8S5	Chromosome alignment-maintaining phosphoprotein 1	Champ1	KKLKKDSQENSDAELSSSEYIRADLDTLDTK	UID26292	ENsDAELssSEYIRA	1.84144	0.600771	-2.47939	-2.34474	-2.62435	-2.45134	-2.59466	-3.3494	-2.71163	-3.21064	-3.38236	-2.84432	S	2	___2	Casein kinase II substrate motif	+	HTP		+	0.78096	8.43322e-05	64.507	54.72	61.648	0.52651	622	6.5774	6.3813
Q5XJE5	140	Q5XJE5	RNA polymerase-associated protein LEO1	Leo1	EGSRHSEAEGSEKAQSDDEKWDGEDKSDQSD	UID12703	EGSEKAQsDDEKWDG	2.46507	0.599698	-0.214972	-0.675901	-0.302164	-0.50902	-0.600748	-1.06306	-1.1522	-0.928772	-1.0217	-1.13556	S	2	___1	BARD1 BRCT domain binding motif;Casein kinase II substrate motif;PKA kinase substrate motif;PKC kinase substrate motif	+	HTP		+	1	0.00576569	85.355	43.067	74.841	0.62984	140	6.57581	6.56067
A2AQN5;A2AQN4;Q9QXG4;F7CU63	265;265;265;127	A2AQN5	Acetyl-coenzyme A synthetase, cytoplasmic	Acss2	VKHLGRAELGMNDSPSQSPPVKRPCPDVQIC	UID27830	LGMNDsPsQsPPVkR	1.9187	0.598877	-2.37648	-2.538	-2.20511	-2.18805	-2.26297	-3.38702	-2.72319	-2.87126	-2.81423	-2.7693	S	2	___2	ATM kinase substrate motif;Casein kinase I substrate motif;Casein kinase II substrate motif;DNA dependent Protein kinase substrate motif;G protein-coupled receptor kinase 1 substrate motif	+	HTP		+	0.988148	2.40568e-27	122.33	101.46	84.658	0.20075	265	6.85312	6.3678
Q8C0C3;Q8K2L8	234;234	Q8C0C3	Trafficking protein particle complex subunit 12	Trappc12	LFLQDGFESQMVKSPSFSSTSETSAKTPPPM	UID15679	SQMVKsPsFSSTSET	4.64602	0.598213	0.752958	0.717493	0.730909	0.690481	0.77474	0.168045	0.146791	0.0491009	0.143301	0.16828	S	2	___1	Calmodulin-dependent protein kinase II substrate motif;Casein kinase I substrate motif;Casein kinase II substrate motif;Chk1 kinase substrate motif;DNA dependent Protein kinase substrate motif;G protein-coupled receptor kinase 1 substrate motif;PKA kinase substrate motif;PKC kinase substrate motif	+	HTP		+	0.995654	1.63152e-17	121.76	99.183	121.76	-0.091226	234	7.33626	7.38261
A0A0A6YXG9;A0A0B4J1E5;Q99PM9	187;243;254	A0A0A6YXG9	Uridine-cytidine kinase 2	Uck2	NGYLNGYTPSRKRQASESSSRPH________	UID474	PSRKRQAsEsSSRPH	2.80637	0.597229	-1.09136	-0.797777	-0.821205	-1.01697	-0.900787	-1.39494	-1.48948	-1.67484	-1.43446	-1.62052	S	3	___1	14-3-3 domain binding motif;Akt kinase substrate motif;Calmodulin-dependent protein kinase II substrate motif;Casein kinase I substrate motif;Casein kinase II substrate motif;G protein-coupled receptor kinase 1 substrate motif;GSK3 kinase substrate motif;MAPKAPK1 kinase substrate motif;PKA kinase substrate motif;PKC kinase substrate motif	+	CST;HTP		+	0.999732	4.86233e-11	132.09	125.99	115.24	-0.51182	187	7.19687	8.19899
A2ATI9;Q99JX3	423;443	A2ATI9	Golgi reassembly-stacking protein 2	Gorasp2	EDRVSDCTPAVEKPVSDADASEPS_______	UID3233	PAVEKPVsDADASEP	1.56903	0.596879	-2.77491	-2.74592	-2.64977	-2.97613	-3.03996	-3.75751	-3.2977	-3.26549	-3.845	-3.00539	S	2	___1	Calmodulin-dependent protein kinase II substrate motif;Casein kinase II substrate motif;Chk1 kinase substrate motif;G protein-coupled receptor kinase 1 substrate motif;PKA kinase substrate motif;PKC kinase substrate motif;Pyruvate dehydrogenase kinase substrate motif	+	HTP		+	0.980777	1.29071e-07	70.08	61.167	49.993	0.44465	423	6.53247	NaN
E9PUF7;F6ZN61	441;145	E9PUF7		Arhgef1	RRATPEPGDDGEPGRSGLELEPEEPPGWREL	UID5283		1.74602	0.595465	-2.50042	-2.03381	-2.50745	-2.20371	-2.2561	-2.94002	-3.16874	-2.67801	-2.54715	-3.1449	S	3	___1	Casein kinase II substrate motif				+	0.928882	2.55644e-11	80.711	64.815	80.711	0.15666	441	7.57689	NaN
Q8BGQ1	119	Q8BGQ1	Spermatogenesis-defective protein 39 homolog	Vipas39	TYSLSSFFRGRTRPGSFQSLSDALSDTPAKS	UID14872	RGRtRPGsFQsLsDA	4.79001	0.594264	2.56113	2.58943	2.51621	2.63504	2.50933	1.9602	1.96028	1.97979	1.95477	1.9848	S	3	___1	14-3-3 domain binding motif;Akt kinase substrate motif;Calmodulin-dependent protein kinase II substrate motif;Casein kinase I substrate motif;Casein kinase II substrate motif;CDKL5;MAPKAPK1 kinase substrate motif;PKA kinase substrate motif;PKC kinase substrate motif	+	CST;HTP		+	0.978364	5.59597e-193	232.07	207.77	232.07	0.51333	119	8.12235	7.89674
P02802;A0A1D5RLN7	8;8	P02802	Metallothionein-1	Mt1	________MDPNCSCSTGGSCTCTSSCACKN	UID9397	MDPNCsCsTGGSCTC	1.11923	0.593395	-3.18115	-3.42049	-2.95042	-2.94165	-3.03107	-3.88971	-3.01805	-4.34549	-3.89421	-3.34429	S	2	___1	G protein-coupled receptor kinase 1 substrate motif;GSK3 kinase substrate motif	+	HTP			0.557602	3.72721e-30	92.063	78.332	92.063	-0.26508	8	NaN	NaN
E9Q774;E9Q777	1131;1131	E9Q774		Akap11	LKGELAKEFAPATPPSTPHNSSVGSLSENEQ	UID31258		2.18173	0.593089	-0.514669	-0.125822	-0.193891	-0.502378	-0.164825	-0.683708	-0.775505	-1.0046	-1.10421	-0.899014	S	3	___2	DNA dependent Protein kinase substrate motif				+	0.541641	1.01975e-07	69.094	61.623	67.832	0.26628	1131	7.22162	NaN
P42128	408	P42128	Forkhead box protein K1	Foxk1	TPFGPLSSRSAPASPTHPGLMSPRSSGLQTP	UID46611	RsAPAsPtHPGLMsP	0.610722	0.592469	-4.75409	-3.95472	-4.0269	-4.22699	-5.37472	-4.22674	-5.25191	-5.90696	-4.28674	-5.62742	T	3	___2	DNA dependent Protein kinase substrate motif	+	HTP			0.942843	3.9627e-17	108.58	87.184	60.325	-0.066757	408	6.46331	7.1536
G3UXC3;P16951;A2AQE9;A2AQF0	118;118;118;118	G3UXC3	Cyclic AMP-dependent transcription factor ATF-2	Atf2	SKIEEPSVVETTHQDSPLPHPESTTSDEKEV	UID8141		2.78622	0.592127	0.612917	0.808785	0.770559	0.867632	0.852543	0.391991	0.184242	0.029232	0.255371	0.0909653	S	4	___1	b-Adrenergic Receptor kinase substrate motif;ERK1,2 kinase substrate motif;GSK-3, ERK1, ERK2, CDK5 substrate motif;WW domain binding motif				+	0.999999	1.0439e-162	205.37	178.03	205.37	-0.014565	118	7.60173	7.1839
B1AZF9;B1AZF3;Q80YE4	467;524;515	B1AZF9	Serine/threonine-protein kinase LMTK1	Aatk	SPGSAARLQELCAPDSSPPGVVPVLSAHSPS	UID3944		1.85177	0.591471	-1.08383	-1.02704	-1.33881	-1.08989	-0.756885	-1.75017	-1.70141	-1.96962	-1.47452	-1.35809	S	3	___1	b-Adrenergic Receptor kinase substrate motif				+	0.499954	6.50893e-08	67.752	59.348	67.752	-0.26821	467	7.41527	NaN
B1AZF9;B1AZF3;Q80YE4	468;525;516	B1AZF9	Serine/threonine-protein kinase LMTK1	Aatk	PGSAARLQELCAPDSSPPGVVPVLSAHSPSV	UID3945	ELCAPDSsPPGVVPV	1.85177	0.591471	-1.08383	-1.02704	-1.33881	-1.08989	-0.756885	-1.75017	-1.70141	-1.96962	-1.47452	-1.35809	S	3	___1	ERK1,2 kinase substrate motif;GSK-3, ERK1, ERK2, CDK5 substrate motif;MDC1 BRCT domain binding motif;Plk1 PBD domain binding motif;WW domain binding motif	+	CST;HTP		+	0.499954	6.50893e-08	67.752	59.348	67.752	-0.26821	468	7.41527	NaN
A2RSJ4	934	A2RSJ4	UHRF1-binding protein 1-like	Uhrf1bp1l	IRNATLNHMSDNRSMSVDLSHAPLKDPLLFK	UID3416	MSDNRsMsVDLsHAP	5.0475	0.59133	2.5183	2.54279	2.54805	2.50199	2.53358	1.91766	1.90353	1.90627	1.9582	2.00241	S	3	___1	14-3-3 domain binding motif;Calmodulin-dependent protein kinase II substrate motif;G protein-coupled receptor kinase 1 substrate motif;GSK3 kinase substrate motif;MAPKAPK2 kinase substrate motif;Phosphorylase kinase substrate motif;PKA kinase substrate motif;PKC kinase substrate motif	+	HTP		+	0.860668	6.55596e-33	125.79	103.14	96.464	0.3574	934	7.19623	7.35438
Q64012;A2AU62	270;270	Q64012	RNA-binding protein Raly	Raly	CSSSSRLPAPQEDTASEAGTPQGEVQTRDDG	UID13361	APQEDtAsEAGtPQG	0.781612	0.591038	-3.48121	-3.57126	-3.01527	-4.06614	-3.27541	-3.5835	-3.70855	-3.4663	-4.8922	-4.71394	S	2	___1	Casein kinase I substrate motif;G protein-coupled receptor kinase 1 substrate motif	+	CST;HTP			0.93325	1.22316e-06	69.148	54.458	69.148	0.073102	270	6.91835	NaN
H3BKF6;H3BK24;H3BJQ9;P53564;E9QKE9;H3BLS0	938;1053;1066;1064;975;1058	H3BKF6	Homeobox protein cut-like;Homeobox protein cut-like 1	Cux1	SPAPESPMSSSESVKSLTELVQQPCPAIETS	UID8601		1.55632	0.591036	-0.613579	-0.67309	-0.993755	-0.505379	-0.529633	-1.28644	-0.786823	-1.18437	-1.73582	-1.27717	S	2	___1	Casein kinase II substrate motif				+	0.877039	1.77832e-29	205.62	174.4	205.62	0.38264	938	7.12522	7.47035
E9Q784	1273	E9Q784		Zc3h13	GSNRSHRSHTSGRLRSPSNDSAHRSGDDQGS	UID31282		1.5379	0.589844	-2.66991	-2.77344	-2.50237	-2.91882	-2.59859	-3.32902	-3.08194	-3.84026	-2.87145	-3.28969	S	3	___2	14-3-3 domain binding motif;Calmodulin-dependent protein kinase II substrate motif;Casein kinase II substrate motif;ERK1,2 kinase substrate motif;Growth associated histone HI kinase substrate motif;GSK-3, ERK1, ERK2, CDK5 substrate motif;PKA kinase substrate motif;PKC kinase substrate motif;WW domain binding motif				+	0.999987	2.95659e-97	198.1	165.67	73.386	0.30305	1273	8.28567	7.84262
E9Q784	1275	E9Q784		Zc3h13	NRSHRSHTSGRLRSPSNDSAHRSGDDQGSRK	UID31283		1.5379	0.589844	-2.66991	-2.77344	-2.50237	-2.91882	-2.59859	-3.32902	-3.08194	-3.84026	-2.87145	-3.28969	S	3	___2	14-3-3 domain binding motif;Akt kinase substrate motif;Calmodulin-dependent protein kinase II substrate motif;Casein kinase I substrate motif;Casein kinase II substrate motif;DNA dependent Protein kinase substrate motif;G protein-coupled receptor kinase 1 substrate motif;MAPKAPK1 kinase substrate motif;PKA kinase substrate motif;PKC kinase substrate motif				+	0.986955	0.000187641	76.01	50.42	73.386	0.30305	1275	6.57999	7.02612
O54988	181	O54988	STE20-like serine/threonine-protein kinase	Slk	DGDIKLADFGVSAKNTRTIQRRDSFIGTPYW	UID21619	FGVSAKNtRtIQRRD	1.93404	0.589796	-2.51077	-2.34788	-2.3069	-2.64	-2.39301	-3.05037	-3.13064	-3.22308	-3.17759	-2.56586	T	3	___1	MAPKAPK2 kinase substrate motif;PKA kinase substrate motif;PKC kinase substrate motif	+	CST		+	0.956213	0.00788795	60.59	19.561	60.59	-0.10393	181	6.40902	NaN
F8WIE5;Q69ZR2	1384;1389	F8WIE5	E3 ubiquitin-protein ligase HECTD1	Hectd1	PDKTSAAAGSSSRKGSSSSVCSVASSSDISL	UID7991		2.63257	0.58938	-0.463564	-0.652359	-0.38645	-0.49605	-0.266445	-0.860636	-1.20008	-0.988465	-1.11059	-1.052	S	3	___1	14-3-3 domain binding motif;Calmodulin-dependent protein kinase II substrate motif;Casein kinase I substrate motif;Casein kinase II substrate motif;MAPKAPK2 kinase substrate motif;PKA kinase substrate motif;PKC epsilon kinase substrate motif;PKC kinase substrate motif				+	0.6236	5.80313e-51	157.66	134.79	64.733	0.12238	1384	7.31838	7.34875
E9PVC6;E9Q9E1;E9PVC5;Q6NZJ6;A0A0J9YUS5	1164;1204;1205;1211;914	E9PVC6	Eukaryotic translation initiation factor 4 gamma 1	Eif4g1	SRERPSQPEGLRKAASLTEDRGRDPVKREAT	UID5485	EGLRKAAsLtEDRGR	4.67766	0.588963	5.90114	6.01161	5.95847	5.96565	5.92988	5.41279	5.33207	5.33981	5.33557	5.4017	S	4	___1	Calmodulin-dependent protein kinase II substrate motif;Casein kinase II substrate motif;Chk1 kinase substrate motif;Phosphorylase kinase substrate motif;PKA kinase substrate motif;PKC kinase substrate motif	+	CST;HTP		+	0.999725	1.36129e-50	201.61	125.87	161.14	-0.1719	1164	8.21656	8.34416
E9Q6J5	480	E9Q6J5		Bod1l	RHAYVHKPYLYSKYYSDSDDELTVEQRRQSI	UID6488		1.66523	0.588448	-3.2964	-3.52514	-3.13234	-2.77946	-3.34115	-3.99585	-3.89691	-3.42124	-3.79733	-3.90541	S	2	___1	Casein kinase II substrate motif;MAPKAPK2 kinase substrate motif;PKA kinase substrate motif;PKC kinase substrate motif;Pyruvate dehydrogenase kinase substrate motif				+	0.999996	3.86724e-68	224.33	207.84	200.44	-0.019823	480	7.19072	7.41056
A2RSJ4	932	A2RSJ4	UHRF1-binding protein 1-like	Uhrf1bp1l	HRIRNATLNHMSDNRSMSVDLSHAPLKDPLL	UID3415	NHMSDNRsMsVDLsH	5.0995	0.586246	2.28565	2.30288	2.35008	2.25497	2.3068	1.70724	1.68312	1.7212	1.7	1.75759	S	4	___1	Casein kinase I substrate motif;Casein kinase II substrate motif;MAPKAPK2 kinase substrate motif	+	HTP		+	0.553752	1.26478e-33	142.04	125.35	142.04	0.10342	932	7.12261	7.33792
A0A1W2P750;Q9DBR7	63;529	A0A1W2P750;Q9DBR7	Protein phosphatase 1 regulatory subunit 12A	Ppp1r12a	KENRESSSLRTSSSYTRRKWEDDLKKNSSIN	UID19890		1.57277	0.58598	-2.7027	-2.67105	-2.53827	-2.78616	-2.67603	-3.14156	-3.72794	-2.97518	-3.5753	-2.88413	T	2	___1	MAPKAPK2 kinase substrate motif;PKA kinase substrate motif;PKC kinase substrate motif				+	0.95799	0.00512501	78.934	42.241	78.934	0.20496	529	7.14414	NaN
G5E8R8;Q6P5G6	288;266	G5E8R8	UBX domain-containing protein 7	Ubxn7	KKCARSESLIDASEDSQLEAAIRASLQETHF	UID33178		1.91204	0.583078	-3.08459	-2.67105	-3.10563	-3.2083	-3.10694	-3.62002	-3.7438	-3.25048	-3.792	-3.6856	S	2	___2	ATM kinase substrate motif;b-Adrenergic Receptor kinase substrate motif;Casein kinase II substrate motif;DNA dependent Protein kinase substrate motif;G protein-coupled receptor kinase 1 substrate motif				+	0.99957	1.01799e-68	168.79	143.6	168.79	0.13377	288	7.38378	7.07185
E9Q8K8;Q6ZPZ3;A0A1B0GRU3	43;92;51	E9Q8K8	Zinc finger CCCH domain-containing protein 4	Zc3h4	GGQERSRKEKGEKHHSDSEEEKSHRRLKRKR	UID31455	EKGEKHHsDsEEEKS	0.346542	0.581675	5.07995	5.242	5.3473	5.70564	5.00507	1.97397	5.23185	5.68403	5.32437	5.25737	S	3	___2	Casein kinase II substrate motif;PKA kinase substrate motif;PKC kinase substrate motif	+	HTP			1	5.22093e-10	184.03	128.61	52.693	-0.22419	43	7.91653	7.13621
E9Q8K8;Q6ZPZ3;A0A1B0GRU3	45;94;53	E9Q8K8	Zinc finger CCCH domain-containing protein 4	Zc3h4	QERSRKEKGEKHHSDSEEEKSHRRLKRKRKK	UID31456	GEKHHsDsEEEKSHR	0.346542	0.581675	5.07995	5.242	5.3473	5.70564	5.00507	1.97397	5.23185	5.68403	5.32437	5.25737	S	3	___2	b-Adrenergic Receptor kinase substrate motif;BARD1 BRCT domain binding motif;Casein kinase II substrate motif;G protein-coupled receptor kinase 1 substrate motif	+	HTP			1	5.22093e-10	184.03	128.61	52.693	-0.22419	45	7.90545	7.13621
Q8C788	224	Q8C788	Sorting nexin	Snx18	GAKSSATVSRNLNRFSTFVKSGGEAFVLGEA	UID15836		3.17499	0.581499	1.00544	0.922859	0.733152	0.943666	0.839565	0.245104	0.263733	0.227474	0.405813	0.395067	S	3	___1	PKA kinase substrate motif;PKC kinase substrate motif				+	0.989125	1.22458e-16	135.6	101.07	135.6	0.030843	224	7.19162	6.48701
A0A1Y7VIR0	38	A0A1Y7VIR0			EGQDTAETEIASRKNSLTVVQSSTSTKIKVP	UID2165		2.90806	0.575942	-0.520321	-0.469759	-0.391047	-0.395868	-0.547172	-1.00747	-1.12053	-1.01808	-0.839653	-1.21813	S	3	___1	14-3-3 domain binding motif;Calmodulin-dependent protein kinase II substrate motif;Casein kinase II substrate motif;MAPKAPK2 kinase substrate motif;Phosphorylase kinase substrate motif;PKA kinase substrate motif;PKC epsilon kinase substrate motif;PKC kinase substrate motif				+	0.962558	1.23393e-05	82.707	75.336	79.311	0.034823	38	7.29561	6.94512
E9PUK6;A2A8V9;A2A8V8;Q52KI8;E9QKA4	409;404;409;409;409	E9PUK6	Serine/arginine repetitive matrix protein 1	Srrm1	RRRHRPSSPATPPPKTRHSPTPQQSNRTRKS	UID45281	PAtPPPKtRHsPtPQ	1.0181	0.574352	-3.52974	-3.69889	-4.1945	-3.68081	-3.38135	-4.20441	-4.11064	-3.8444	-4.0511	-5.14651	T	2	___2	Casein kinase I substrate motif;Casein kinase II substrate motif;G protein-coupled receptor kinase 1 substrate motif	+	CST;HTP			0.895352	1.90573e-09	109.07	80.746	69.602	0.25494	409	8.10816	8.17222
O54988	183	O54988	STE20-like serine/threonine-protein kinase	Slk	DIKLADFGVSAKNTRTIQRRDSFIGTPYWMA	UID21620	VSAKNtRtIQRRDsF	3.43837	0.573723	3.51568	3.47903	3.43457	3.52663	3.42287	2.86382	2.82087	2.90621	2.83863	3.08065	T	3	___1	PKA kinase substrate motif	+	CST;HTP		+	0.999282	1.57217e-29	106.88	40.259	67.993	-0.42935	183	8.67003	8.39447
E9Q784	921	E9Q784		Zc3h13	GSPSPRQSPKRRREHSPDSDTYHSGDDKNEK	UID6600		1.83208	0.573512	-1.69449	-1.38655	-1.47605	-2.0049	-1.38998	-2.0017	-2.24005	-2.24118	-2.36024	-1.97635	S	4	___1	14-3-3 domain binding motif;Akt kinase substrate motif;Calmodulin-dependent protein kinase II substrate motif;Casein kinase I substrate motif;Casein kinase II substrate motif;ERK1,2 kinase substrate motif;GSK-3, ERK1, ERK2, CDK5 substrate motif;MAPKAPK1 kinase substrate motif;PKA kinase substrate motif;PKC epsilon kinase substrate motif;PKC kinase substrate motif;WW domain binding motif;ZIP kinas…				+	0.999948	1.57796e-08	80.156	71.869	73.546	-0.090021	921	6.95327	6.93015
G3X9H7;Q8R1S4	607;607	G3X9H7	Metastasis suppressor protein 1	Mtss1	TIRRTPSTKPSVRRGTIGAGPIPIKTPVIPV	UID21407	KPsVRRGtIGAGPIP	5.53448	0.573426	3.15534	3.1191	3.1295	3.17322	3.09625	2.5674	2.57572	2.57243	2.55097	2.53976	T	3	___1	Aurora-A kinase substrate motif;Calmodulin-dependent protein kinase II substrate motif;PAK2 kinase substrate motif;PKA kinase substrate motif;PKC kinase substrate motif	+	CST;HTP		+	1	1.06931e-10	130.29	97.348	70.529	-0.024756	607	7.90562	7.38947
P05627	246	P05627	Transcription factor AP-1	Jun	EPQTVPEMPGETPPLSPIDMESQERIKAERK	UID9429	PGEtPPLsPIDMESQ	4.09862	0.572549	0.920181	0.949795	0.896454	0.946196	0.886217	0.322287	0.278484	0.297943	0.380438	0.456944	S	3	___1	Casein kinase II substrate motif;ERK1,2 kinase substrate motif;GSK-3, ERK1, ERK2, CDK5 substrate motif;Pyruvate dehydrogenase kinase substrate motif;WW domain binding motif	+	HTP;LTP	ERK2;GSK3B;mTOR	+	0.999827	3.65508e-29	108.39	92.507	87.719	0.15444	246	7.93782	NaN
G3X9A3;E9Q3R9;E9Q444	205;177;205	G3X9A3		Zbtb21	ASGPAMQDLSHTARASPSASVKTTISKPHVA	UID6129		1.16662	0.572046	-1.59116	-0.495039	-0.961798	-1.57017	-0.966475	-1.64717	-1.32592	-1.84421	-1.88675	-1.74082	S	4	___1	Casein kinase I substrate motif;Casein kinase II substrate motif;ERK1,2 kinase substrate motif;G protein-coupled receptor kinase 1 substrate motif;GSK3 kinase substrate motif;GSK-3, ERK1, ERK2, CDK5 substrate motif;PKA kinase substrate motif;PKC kinase substrate motif;WW domain binding motif					0.881627	1.35886e-37	123.35	106.85	123.35	-0.1027	205	6.2199	NaN
A0A1L1STE4;Q9Z1X4;Q45VK5;A0A1L1SU19	495;482;482;89	A0A1L1STE4	Interleukin enhancer-binding factor 3	Ilf3	LPTGAEGRDSSKGEDSAEESDGKPAIVAPPP	UID2035	DssKGEDsAEEsDGK	2.26197	0.571875	-0.339068	-0.752338	-0.497362	-0.617806	-0.628197	-0.999066	-0.971406	-1.29281	-1.07593	-1.35494	S	3	___1	b-Adrenergic Receptor kinase substrate motif;Casein kinase II substrate motif;G protein-coupled receptor kinase 1 substrate motif;GSK3 kinase substrate motif;PKA kinase substrate motif	+	HTP		+	0.999513	1.41522e-19	102.33	83.251	102.33	-0.40886	495	6.72797	NaN
Q9CWE0;D3YW54;D6RCX5;D3Z0X8	38;38;38;38	Q9CWE0	Mitochondrial fission regulator 1-like	Mtfr1l	RRIGTNLPLKPCPRASFETLPNISDLCLKDV	UID17812	LKPCPRAsFETLPNI	1.90948	0.57146	-1.13149	-1.15657	-0.836307	-1.36596	-0.973471	-1.62571	-1.90776	-1.48885	-1.43074	-1.86805	S	2	___1	Casein kinase I substrate motif;Casein kinase II substrate motif;PKA kinase substrate motif;PKC kinase substrate motif	+	HTP		+	0.999529	1.01462e-12	127.36	86.803	127.36	-0.00086186	38	7.14154	NaN
Q6P7T9;B5B2N7;B5B2N2;Q9DBQ6;O88942	263;249;263;249;263	Q6P7T9	Nuclear factor of activated T-cells, cytoplasmic 1	Nfatc1	ITEESWLGARGSRPTSPCNKRKYSLNGRQPS	UID28910	ARGSRPTsPCNKRKY	2.77945	0.571157	0.907827	1.01594	1.18121	0.931343	0.987247	0.358074	0.512711	0.458162	0.252674	0.586157	S	3	___2	14-3-3 domain binding motif;Calmodulin-dependent protein kinase II substrate motif;CDKL5;ERK1,2 kinase substrate motif;GSK-3, ERK1, ERK2, CDK5 substrate motif;MAPKAPK2 kinase substrate motif;PKA kinase substrate motif;PKC kinase substrate motif;WW domain binding motif	+			+	0.912016	2.08733e-37	120	103.28	81.647	-0.37263	263	7.18943	7.02657
P05627;P15066	73;100	P05627;P15066	Transcription factor AP-1;Transcription factor jun-D	Jun;Jund	DGLLASPDLGLLKLASPELERLIIQSNGLVT;SDLLTSPDVGLLKLASPELERLIIQSSNGHI	UID9430	VGLLKLAsPELERLI;LGLLKLAsPELERLI	3.58296	0.571049	2.59954	2.61099	2.6097	2.62155	2.57521	2.11251	2.15635	1.94336	2.0314	1.91814	S	2	___1	Calmodulin-dependent protein kinase II substrate motif;Calmodulin-dependent protein kinase II substrate motif;Casein kinase II substrate motif;Casein kinase II substrate motif;Chk1 kinase substrate motif;Chk1 kinase substrate motif;ERK1,2 kinase substrate motif;ERK1,2 kinase substrate motif;GSK-3, ERK1, ERK2, CDK5 substrate motif;GSK-3, ERK1, ERK2, CDK5 substrate motif;PKA kinase substrate motif;…	+	HTP;LTP	ERK1;ERK2;JNK1	+	1	3.72106e-11	139.02	107.6	139.02	0.0021012	73	8.60858	8.95711
E9Q784	926	E9Q784		Zc3h13	RQSPKRRREHSPDSDTYHSGDDKNEKHRLLS	UID20952		1.73944	0.570709	-1.75367	-1.48512	-1.26778	-1.8001	-1.61453	-2.22932	-1.79401	-2.42007	-2.31694	-2.01441	T	3	___1	b-Adrenergic Receptor kinase substrate motif;Casein kinase I substrate motif;Casein kinase II substrate motif				+	0.692518	3.01582e-10	97.579	83.226	97.579	0.18607	926	7.09149	NaN
Q80TM9;F7AFP3;F6YR29	1373;127;141	Q80TM9	Nischarin	Nisch	LQHLMLVLSSLERTPSPEPVDKDFYSEFGDK	UID14470	SSLERtPsPEPVDkD	3.96991	0.569001	1.91393	1.91415	1.86896	1.79073	1.89176	1.2505	1.36933	1.38589	1.27787	1.25092	S	2	___1	14-3-3 domain binding motif;Calmodulin-dependent protein kinase I substrate motif;Calmodulin-dependent protein kinase II substrate motif;Calmodulin-dependent protein kinase IV substrate motif;Casein kinase II substrate motif;Chk1 kinase substrate motif;DNA dependent Protein kinase substrate motif;ERK1,2 kinase substrate motif;GSK-3, ERK1, ERK2, CDK5 substrate motif;PKA kinase substrate motif;PKC …	+	HTP		+	0.999772	1.88012e-09	169.65	125.35	169.65	0.16067	1373	7.73091	NaN
O54790	124	O54790	Transcription factor MafG	Mafg	SKYEALQNFARTVARSPVAPARGPLAAGLGP	UID9083	FARtVARsPVAPARG	1.09867	0.568197	-2.67472	-2.86227	-2.74993	-2.79929	-3.13695	-3.42965	-3.82463	-3.12231	-2.71401	-3.97355	S	3	___1	ERK1,2 kinase substrate motif;G protein-coupled receptor kinase 1 substrate motif;Growth associated histone HI kinase substrate motif;GSK-3, ERK1, ERK2, CDK5 substrate motif;WW domain binding motif	+	CST			0.9979	1.33029e-06	90.861	55.15	53.001	-0.51143	124	6.13707	7.45416
E9PVC6;E9Q9E1;E9PVC5;Q6NZJ6;A0A0J9YUS5	1100;1140;1141;1147;850	E9PVC6	Eukaryotic translation initiation factor 4 gamma 1	Eif4g1	LPAENTDNRRVVQRSSLSRERGEKAGDRGDR	UID30164	RRVVQRSsLsRERGE	2.41544	0.568081	-0.293009	-0.229698	-0.0508995	-0.158711	-0.427858	-0.60726	-0.870888	-0.86532	-0.986571	-0.670544	S	2	___2	Casein kinase II substrate motif;MDC1 BRCT domain binding motif;PKA kinase substrate motif;PKC kinase substrate motif;Plk1 PBD domain binding motif	+	HTP		+	0.999987	8.36401e-35	165.18	83.841	165.18	-0.020084	1100	8.60919	9.13171
E9PVC6;E9Q9E1;E9PVC5;Q6NZJ6;A0A0J9YUS5	1102;1142;1143;1149;852	E9PVC6	Eukaryotic translation initiation factor 4 gamma 1	Eif4g1	AENTDNRRVVQRSSLSRERGEKAGDRGDRLE	UID30165	VVQRSsLsRERGEKA	2.41544	0.568081	-0.293009	-0.229698	-0.0508995	-0.158711	-0.427858	-0.60726	-0.870888	-0.86532	-0.986571	-0.670544	S	3	___2	Casein kinase II substrate motif	+	HTP;LTP		+	0.999993	1.76713e-10	125.03	87.607	90.64	0.42657	1102	7.59215	6.56845
Q8R1G6;E9Q996	137;137	Q8R1G6	PDZ and LIM domain protein 2	Pdlim2	CFSPVSLSPRPCSPFSTPPPTSPVALSKEDM	UID41304	PRPCsPFstPPPtsP	3.3097	0.566512	0.541931	0.719234	0.683065	0.500738	0.583689	0.146334	-0.00699806	0.0573273	0.0641708	-0.0647373	S	3	___2	G protein-coupled receptor kinase 1 substrate motif	+	CST;HTP;LTP	PKCA	+	0.779423	1.33378e-63	126.25	112.61	104.14	-0.21612	137	7.78499	NaN
Q62018	1079	Q62018	RNA polymerase-associated protein CTR9 homolog	Ctr9	SGSEAGSPRRSGRQESDEDSDSDQPSRKRRR	UID62538	RRSGRQEsDEDsDsD	1.82619	0.566488	0.784311	1.24658	1.12816	0.744797	1.03271	0.614424	0.451742	0.0421715	0.494379	0.501392	S	3	___3	14-3-3 domain binding motif;b-Adrenergic Receptor kinase substrate motif;Calmodulin-dependent protein kinase II substrate motif;Casein kinase II substrate motif;G protein-coupled receptor kinase 1 substrate motif;GSK3 kinase substrate motif;PKA kinase substrate motif;PKC kinase substrate motif;Pyruvate dehydrogenase kinase substrate motif	+	HTP		+	0.969165	3.44189e-05	66.853	54.42	66.853	0.06205	1079	7.6862	7.04214
Q62018	1083	Q62018	RNA polymerase-associated protein CTR9 homolog	Ctr9	AGSPRRSGRQESDEDSDSDQPSRKRRRSGSE	UID62539	RQEsDEDsDsDQPSR	1.82619	0.566488	0.784311	1.24658	1.12816	0.744797	1.03271	0.614424	0.451742	0.0421715	0.494379	0.501392	S	3	___3	b-Adrenergic Receptor kinase substrate motif;Casein kinase I substrate motif;Casein kinase II substrate motif;MAPKAPK2 kinase substrate motif;Pyruvate dehydrogenase kinase substrate motif	+	HTP		+	0.999821	3.44189e-05	66.853	54.42	66.853	0.06205	1083	7.6862	7.04214
Q62018	1085	Q62018	RNA polymerase-associated protein CTR9 homolog	Ctr9	SPRRSGRQESDEDSDSDQPSRKRRRSGSEQS	UID62540	EsDEDsDsDQPSRKR	1.82619	0.566488	0.784311	1.24658	1.12816	0.744797	1.03271	0.614424	0.451742	0.0421715	0.494379	0.501392	S	3	___3	b-Adrenergic Receptor kinase substrate motif;Casein kinase I substrate motif;G protein-coupled receptor kinase 1 substrate motif;GSK3 kinase substrate motif	+	HTP		+	0.993795	3.44189e-05	66.853	54.42	66.853	0.06205	1085	7.6862	7.04214
A2ACM0;Q8K4Q0	722;722	A2ACM0	Regulatory-associated protein of mTOR	Rptor	PVRDSPCTPRLRSVSSYGNIRAVTTARNLNK	UID2676	PRLRsVssyGNIRAV	4.45034	0.566433	2.93427	2.98516	2.97459	3.05925	2.92891	2.39687	2.37932	2.46768	2.41343	2.39272	S	2	___1	AMP-activated protein kinase substrate motif;MDC1 BRCT domain binding motif;Plk1 PBD domain binding motif	+	CST;HTP		+	0.999061	6.01342e-46	192.5	106.96	176.33	0.10429	722	8.34392	7.44501
A0A1B0GRJ0;E9Q8L9;Q9D620	346;346;346	A0A1B0GRJ0	Rab11 family-interacting protein 1	Rab11fip1	EARSEIRESSPSNSPSPQGFRRKHLFSSTEN	UID1705		1.4061	0.566282	-3.15087	-3.48908	-3.31302	-3.00354	-3.29109	-4.41717	-3.56272	-3.521	-3.62038	-3.95773	S	3	___1	DNA dependent Protein kinase substrate motif;ERK1,2 kinase substrate motif;GSK-3, ERK1, ERK2, CDK5 substrate motif;MAPKAPK2 kinase substrate motif;WW domain binding motif				+	0.999607	7.4261e-05	83.453	69.722	77.287	-0.10969	346	7.00792	7.49689
Q6P7T9;B5B2N7;B5B2N2;Q9DBQ6;O88942	259;245;259;245;259	Q6P7T9	Nuclear factor of activated T-cells, cytoplasmic 1	Nfatc1	PRASITEESWLGARGSRPTSPCNKRKYSLNG	UID28909		3.0046	0.566262	1.32109	1.39764	1.53531	1.34567	1.35626	0.760668	0.898479	0.837603	0.660555	0.967365	S	3	___2	Casein kinase I substrate motif;Casein kinase II substrate motif;G protein-coupled receptor kinase 1 substrate motif;GSK3 kinase substrate motif;PKA kinase substrate motif;PKC kinase substrate motif				+	0.999888	2.08733e-37	132.24	117.09	73.466	-0.48676	259	7.47612	NaN
Q924A2;E9QP01	2195;1289	Q924A2	Protein capicua homolog	Cic	PGLGLESRGEPPTPPSPAPATGPSGSSSGSS	UID17364	GEPPtPPsPAPATGP	1.07929	0.565413	-3.34403	-3.09908	-3.45703	-3.90447	-3.58243	-3.5835	-3.50359	-4.49639	-4.34896	-4.28164	S	2	___1	DNA dependent Protein kinase substrate motif;ERK1,2 kinase substrate motif;G protein-coupled receptor kinase 1 substrate motif;GSK-3, ERK1, ERK2, CDK5 substrate motif;WW domain binding motif	+	HTP			0.878997	9.92474e-05	50.053	29.957	42.612	-0.091714	2195	6.86471	NaN
A1L341;Q61214	749;758	A1L341	Dual specificity tyrosine-phosphorylation-regulated kinase 1A	Dyrk1a	ADREESPMTGVCVQQSPVASS__________	UID2299	TGVCVQQsPVASS__	1.28677	0.564856	-2.92082	-2.15493	-2.51072	-2.75511	-2.50773	-2.70743	-3.31034	-3.26815	-3.56261	-2.82505	S	2	___1	Casein kinase I substrate motif;ERK1,2 kinase substrate motif;G protein-coupled receptor kinase 1 substrate motif;GSK3 kinase substrate motif;GSK-3, ERK1, ERK2, CDK5 substrate motif;WW domain binding motif	+	HTP			0.944963	2.57224e-05	82.037	75.239	72.015	-0.13685	749	7.05519	NaN
Q62433	364	Q62433	Protein NDRG1	Ndrg1	GPRSRSHTSEGSRSRSHTSEDARLNITPNSG	UID13325	sEGsRsRsHtsEDAR	1.9038	0.564111	-0.255743	0.153246	-0.0428753	-0.336796	0.0138683	-0.534695	-0.441395	-0.982208	-0.748098	-0.58246	S	2	___1	14-3-3 domain binding motif;Calmodulin-dependent protein kinase II substrate motif;Casein kinase I substrate motif;Casein kinase II substrate motif;MAPKAPK2 kinase substrate motif;PKA kinase substrate motif;PKC kinase substrate motif	+	CST;HTP		+	0.990578	3.92908e-45	149.66	113.47	142.89	0.043771	364	7.15875	7.03937
O54774	784	O54774	AP-3 complex subunit delta-1	Ap3d1	RVDIITEEMPENALPSDEDDKDPNDPYRALD	UID9080	MPENALPsDEDDKDP	2.44695	0.564085	2.40203	2.11567	2.41557	2.56317	2.4048	1.80202	1.60759	1.84648	1.90798	1.91675	S	3	___1	Casein kinase II substrate motif;DNA dependent Protein kinase substrate motif;Pyruvate dehydrogenase kinase substrate motif	+	CST;HTP		+	1	1.09088e-84	186.01	175.94	186.01	0.038243	784	8.42495	7.58967
Q8BX70	1396	Q8BX70	Vacuolar protein sorting-associated protein 13C	Vps13c	PRIQERGETKACREVSTPQDVHTTQGVPAAR	UID15547		1.13024	0.562227	-1.98161	-1.3324	-1.37688	-1.82321	-1.51745	-1.57123	-1.9145	-2.58019	-2.18384	-2.59292	S	3	___1	14-3-3 domain binding motif;Calmodulin-dependent protein kinase II substrate motif;PKA kinase substrate motif;PKC epsilon kinase substrate motif;PKC kinase substrate motif					0.532135	1.5929e-05	72.086	61.493	68.49	0.099491	1396	7.15427	6.82058
F7DBB3;Q3URZ6	910;104	F7DBB3		Ahnak2	HSKDVTTELHVRSPSTTAELVRSKTELPSSK	UID21237		2.00191	0.561559	-0.778915	-0.677574	-0.634363	-0.552521	-0.775353	-0.901672	-1.61858	-1.25257	-1.19967	-1.25403	T	2	___1	AMP-activated protein kinase substrate motif;Casein kinase II substrate motif;MDC1 BRCT domain binding motif;Plk1 PBD domain binding motif				+	0.752536	1.25549e-21	146.17	113.01	146.17	0.25837	910	6.93504	NaN
F6PZ73;E9PVB6;P53668	306;313;321	F6PZ73	LIM domain kinase 1	Limk1	SSLASPASQRKDLGRSESLRVVCRPHRIFRP	UID5480		1.62804	0.560481	-2.26412	-2.18747	-1.90883	-1.93528	-2.69095	-2.87026	-2.86526	-2.64365	-2.86666	-2.54322	S	3	___1	Casein kinase II substrate motif;G protein-coupled receptor kinase 1 substrate motif				+	0.653419	0.00814163	53.237	20.013	53.237	0.16391	306	6.52359	NaN
Q3B7Z2	236	Q3B7Z2	Oxysterol-binding protein 1	Osbp	TCNDLIAKHGTALQRSLSELESLKLPAESNE	UID11258	HGTALQRsLsELESL	3.11958	0.560026	1.19734	1.20232	1.16075	1.15737	1.07399	0.715107	0.563667	0.413565	0.714777	0.584515	S	2	___1	Casein kinase II substrate motif	+	HTP		+	0.999853	1.41965e-45	172.56	94.462	117.52	0.28739	236	7.42713	6.77948
A0A1B0GRS5;P30204	32;32	A0A1B0GRS5	Macrophage scavenger receptor types I and II	Msr1	EDADCSSESVKFDARSMTASLPHSTKNGPSL	UID51059	SVkFDARsMtAsLPH	1.89796	0.559351	-0.643568	-0.597534	-0.335747	-0.96615	-0.360846	-0.992613	-1.03443	-1.34677	-1.14594	-1.18085	S	2	___3	Casein kinase I substrate motif;Casein kinase II substrate motif;G protein-coupled receptor kinase 1 substrate motif;GSK3 kinase substrate motif	+	HTP		+	0.998037	8.97461e-17	133.98	95.675	96.64	-0.13233	32	7.48935	6.87029
A0A1B0GRS5;P30204	40;40	A0A1B0GRS5	Macrophage scavenger receptor types I and II	Msr1	SVKFDARSMTASLPHSTKNGPSLQEKLKSFK	UID51061	MtAsLPHstKNGPSL	1.89796	0.559351	-0.643568	-0.597534	-0.335747	-0.96615	-0.360846	-0.992613	-1.03443	-1.34677	-1.14594	-1.18085	S	2	___3	MAPKAPK2 kinase substrate motif;PKA kinase substrate motif;PKC kinase substrate motif	+	HTP		+	0.830036	0.00266062	79.639	59.898	79.639	0.22886	40	6.59165	6.54845
A0A1B0GRS5;P30204	34;34	A0A1B0GRS5	Macrophage scavenger receptor types I and II	Msr1	ADCSSESVKFDARSMTASLPHSTKNGPSLQE	UID69128	kFDARsMtAsLPHst	1.89796	0.559351	-0.643568	-0.597534	-0.335747	-0.96615	-0.360846	-0.992613	-1.03443	-1.34677	-1.14594	-1.18085	T	3	___3	Calmodulin-dependent protein kinase II substrate motif;G protein-coupled receptor kinase 1 substrate motif;PKC kinase substrate motif	+	HTP		+	0.88289	6.76752e-17	131.32	103.12	65.495	-0.33059	34	7.32325	7.52532
B1AW40;Q811M1	204;204	B1AW40	Rho GTPase-activating protein 15	Arhgap15	FQAIKNAIDRLPKNPSCGSLELFNLQRSSSS	UID3847	DRLPKNPsCGSLELF	3.53968	0.559182	1.66264	1.6542	1.81723	1.85777	1.81651	1.18211	1.20927	1.27587	1.17891	1.16629	S	2	___1	Calmodulin-dependent protein kinase II substrate motif;Casein kinase I substrate motif;Casein kinase II substrate motif;Chk1 kinase substrate motif;DNA dependent Protein kinase substrate motif;PKA kinase substrate motif;PKC kinase substrate motif	+	HTP		+	0.999997	1.17546e-129	209.66	171.64	209.66	0.24616	204	7.82819	7.53866
Q80UI5;P26450	286;556	Q80UI5	Phosphatidylinositol 3-kinase regulatory subunit alpha	Pik3r1	SRRRLEEDLKKQAAEYREIDKRMNSIKPDLI	UID24514		3.38427	0.556386	1.09224	1.22337	1.15474	1.16909	1.18683	0.641182	0.63456	0.443308	0.597017	0.728268	Y	3	___1	EGFR kinase substrate motif;JAK2 kinase substrate motif;Src, Fyn, Lck, Fgr, Abl, Crk, Nck SH2 domain binding motif;TC-PTP phosphatase substrate motif				+	1	1.58128e-05	100.55	51.203	82.417	0.38131	286	7.21264	6.42126
E9PUK6;A2A8V9;A2A8V8;Q52KI8;E9QKA4	387;382;387;387;387	E9PUK6	Serine/arginine repetitive matrix protein 1	Srrm1	PPKRTSSPPRKTRRLSPSASPPRRRHRPSSP	UID54696	PRKtRRLsPsAsPPR	1.70551	0.553605	-1.02007	-1.64761	-1.54211	-1.25986	-1.27972	-2.18717	-1.95485	-1.60433	-1.9627	-1.80832	S	3	___3	14-3-3 domain binding motif;Calmodulin-dependent protein kinase II substrate motif;Casein kinase I substrate motif;Casein kinase II substrate motif;ERK1,2 kinase substrate motif;G protein-coupled receptor kinase 1 substrate motif;GSK3 kinase substrate motif;GSK-3, ERK1, ERK2, CDK5 substrate motif;MAPKAPK1 kinase substrate motif;PAK2 kinase substrate motif;PKA kinase substrate motif;PKC epsilon ki…	+	CST;HTP		+	1	1.12813e-07	113.34	98.672	48.527	-0.041683	387	7.70858	6.79137
E9PUK6;A2A8V9;A2A8V8;Q52KI8;E9QKA4	389;384;389;389;389	E9PUK6	Serine/arginine repetitive matrix protein 1	Srrm1	KRTSSPPRKTRRLSPSASPPRRRHRPSSPAT	UID54697	KtRRLsPsAsPPRRR	1.70551	0.553605	-1.02007	-1.64761	-1.54211	-1.25986	-1.27972	-2.18717	-1.95485	-1.60433	-1.9627	-1.80832	S	3	___3	Casein kinase II substrate motif;DNA dependent Protein kinase substrate motif;G protein-coupled receptor kinase 1 substrate motif	+	CST;HTP		+	1	0.000778006	88.101	66.871	48.527	-0.041683	389	7.46473	NaN
E9PUK6;A2A8V9;A2A8V8;Q52KI8;E9QKA4	391;386;391;391;391	E9PUK6	Serine/arginine repetitive matrix protein 1	Srrm1	TSSPPRKTRRLSPSASPPRRRHRPSSPATPP	UID54698	RRLsPsAsPPRRRHR	1.70551	0.553605	-1.02007	-1.64761	-1.54211	-1.25986	-1.27972	-2.18717	-1.95485	-1.60433	-1.9627	-1.80832	S	3	___3	Cdc2 kinase substrate motif;CDK kinase substrate motif;CDK1,2,4,6 kinase substrate motif;ERK1,2 kinase substrate motif;GSK-3, ERK1, ERK2, CDK5 substrate motif;MAPKAPK2 kinase substrate motif;WW domain binding motif	+	CST;HTP		+	1	1.12813e-07	113.34	98.672	48.527	-0.041683	391	7.70858	6.79137
Q8CI11	505	Q8CI11	Guanine nucleotide-binding protein-like 3	Gnl3	AEISDVAPVEETRELSPEQSTAGKPSDGSSA	UID16111	VEEtRELsPEQsTAG	2.69594	0.553002	1.27155	1.47254	1.52059	1.30123	1.59299	0.990078	0.818531	0.974045	0.754351	0.856884	S	4	___1	14-3-3 domain binding motif;Calmodulin-dependent protein kinase II substrate motif;Casein kinase I substrate motif;Casein kinase II substrate motif;ERK1,2 kinase substrate motif;G protein-coupled receptor kinase 1 substrate motif;GSK3 kinase substrate motif;GSK-3, ERK1, ERK2, CDK5 substrate motif;PKA kinase substrate motif;PKC epsilon kinase substrate motif;PKC kinase substrate motif;WW domain bi…	+	CST;HTP		+	0.998993	1.1579e-121	180.44	154.52	180.44	0.37871	505	7.82057	7.27395
F8WHR6;Q569Z5	102;102	F8WHR6	Probable ATP-dependent RNA helicase DDX46	Ddx46	SRDRRRSRSRSRGRRSRSSSPGSKTKKTENR	UID57295		1.97595	0.552892	2.43966	2.16638	2.13861	2.36328	2.3163	1.49538	1.50793	1.91213	2.03547	1.70886	S	2	___3	Casein kinase I substrate motif;Casein kinase II substrate motif;G protein-coupled receptor kinase 1 substrate motif;GSK3 kinase substrate motif;PKA kinase substrate motif;PKC kinase substrate motif				+	0.999728	0.00303975	96.745	48.851	96.745	0.70054	102	7.23165	NaN
F8WHR6;Q569Z5	104;104	F8WHR6	Probable ATP-dependent RNA helicase DDX46	Ddx46	DRRRSRSRSRGRRSRSSSPGSKTKKTENRSR	UID57296		1.97595	0.552892	2.43966	2.16638	2.13861	2.36328	2.3163	1.49538	1.50793	1.91213	2.03547	1.70886	S	2	___3	14-3-3 domain binding motif;Calmodulin-dependent protein kinase II substrate motif;Casein kinase II substrate motif;PKA kinase substrate motif;PKC kinase substrate motif;ZIP kinase substrate motif				+	0.979035	0.00303975	96.745	48.851	96.745	0.70054	104	7.23165	NaN
F8WHR6;Q569Z5	105;105	F8WHR6	Probable ATP-dependent RNA helicase DDX46	Ddx46	RRRSRSRSRGRRSRSSSPGSKTKKTENRSRS	UID57297		1.97595	0.552892	2.43966	2.16638	2.13861	2.36328	2.3163	1.49538	1.50793	1.91213	2.03547	1.70886	S	2	___3	G protein-coupled receptor kinase 1 substrate motif;GSK3 kinase substrate motif;MDC1 BRCT domain binding motif;PKA kinase substrate motif;PKC kinase substrate motif;Plk1 PBD domain binding motif				+	0.815231	0.00303975	96.745	48.851	96.745	0.70054	105	7.23165	NaN
Q3U1T9	530	Q3U1T9	DENN domain-containing protein 1B	Dennd1b	ISSEDGEETRAYFYESDDSVEAQVKAPYSGE	UID36185		0.772261	0.552071	-3.11049	-3.61391	-3.29913	-3.18771	-2.48971	-3.51285	-3.08401	-4.6587	-3.86804	-3.3377	S	2	___2	b-Adrenergic Receptor kinase substrate motif;Casein kinase I substrate motif;Casein kinase II substrate motif					0.994901	5.28446e-06	62.042	47.351	62.042	0.00043701	530	6.15461	NaN
Q3U1T9	533	Q3U1T9	DENN domain-containing protein 1B	Dennd1b	EDGEETRAYFYESDDSVEAQVKAPYSGEMDL	UID36186		0.772261	0.552071	-3.11049	-3.61391	-3.29913	-3.18771	-2.48971	-3.51285	-3.08401	-4.6587	-3.86804	-3.3377	S	2	___2	b-Adrenergic Receptor kinase substrate motif;Casein kinase II substrate motif					0.997707	5.28446e-06	62.042	47.351	62.042	0.00043701	533	6.15461	NaN
A2RSJ4	952	A2RSJ4	UHRF1-binding protein 1-like	Uhrf1bp1l	LSHAPLKDPLLFKSASDTNLQKGTSFLDYLS	UID3412	PLLFKSAsDTNLQKG	4.47939	0.551204	1.95218	1.97442	2.01287	2.03645	1.93562	1.46592	1.47863	1.39671	1.37902	1.43523	S	2	___1	AMP-activated protein kinase substrate motif;Calmodulin-dependent protein kinase II substrate motif;Casein kinase II substrate motif;Chk1 kinase substrate motif;HMGCoA Reductase kinase substrate motif;PKA kinase substrate motif;PKC kinase substrate motif	+	HTP		+	0.99964	1.34463e-18	178.67	92.708	178.67	-0.091503	952	7.89317	7.8541
Q6A099;Q6DFZ1	1244;1298	Q6A099		Gbf1	LQATARADAPDAGAQSDSELPSYHQNDVSLD	UID13567	APDAGAQsDsELPSY	0.980486	0.54947	-3.28858	-3.07884	-3.41363	-2.50464	-3.0666	-3.16384	-3.56053	-4.42058	-3.45574	-3.49897	S	3	___1	Casein kinase II substrate motif	+	CST;HTP			0.985051	1.80405e-46	124.8	113	78.311	-1.6564	1244	7.22773	NaN
Q8VEK3	262	Q8VEK3	Heterogeneous nuclear ribonucleoprotein U	Hnrnpu	SPQPPVEEEDEHFDDTVVCLDTYNCDLHFKI	UID23769	EDEHFDDtVVCLDTY	2.54518	0.549287	-0.627426	-0.392071	-0.414398	-0.699512	-0.560782	-1.20033	-1.22823	-1.10911	-0.968379	-0.93457	T	3	___1	b-Adrenergic Receptor kinase substrate motif	+	HTP		+	0.972145	6.85521e-53	124.09	115.3	124.09	-0.10615	262	7.78898	7.94008
A0A1D5RLV0;Q8C1D8	263;263	A0A1D5RLV0	Protein IWS1 homolog	Iws1	SDSESEDPQKGPASDSEAEDASRHKEKPDSD	UID26546	QKGPAsDsEAEDASR	3.48085	0.549097	0.155699	0.0967941	0.0600262	0.0997677	0.129345	-0.48715	-0.296869	-0.430181	-0.571791	-0.417864	S	2	___2	b-Adrenergic Receptor kinase substrate motif;Casein kinase II substrate motif;G protein-coupled receptor kinase 1 substrate motif	+	HTP		+	1	0.000269531	101.2	93.806	101.2	-0.43413	263	7.3407	6.95347
P97825	91	P97825	Hematological and neurological expressed 1 protein;Hematological and neurological expressed 1 protein, N-terminally processed	Hn1	DSESPGTQRSNSSEASSGDFLDLKGEGDMHE	UID10957		2.20812	0.548943	-0.845392	-0.817188	-0.784744	-0.913248	-1.00643	-1.53164	-1.7449	-1.34346	-1.22319	-1.26853	S	2	___1	Casein kinase II substrate motif;MAPKAPK2 kinase substrate motif;Pyruvate dehydrogenase kinase substrate motif				+	0.901574	1.07438e-28	131.24	103.38	56.359	0.30083	91	7.25701	7.47338
Q6P7T9;B5B2N7;B5B2N2;Q9DBQ6;O88942	262;248;262;248;262	Q6P7T9	Nuclear factor of activated T-cells, cytoplasmic 1	Nfatc1	SITEESWLGARGSRPTSPCNKRKYSLNGRQP	UID45009		3.57318	0.548303	-0.684208	-0.707117	-0.664692	-0.65642	-0.791305	-1.27723	-1.19293	-1.27461	-1.36127	-1.13921	T	3	___2	DNA dependent Protein kinase substrate motif;PKA kinase substrate motif;PKC kinase substrate motif				+	0.877253	1.44962e-23	132.24	117.09	62.924	-0.3381	262	7.36401	NaN
A0A0R4J0B3;Q6PB82;O70405	635;641;635	A0A0R4J0B3	Serine/threonine-protein kinase ULK1	Ulk1	LGSPTKAGPSFDFPKTPSSQNLLTLLARQGV	UID19577	PSFDFPKtPssQNLL	2.04761	0.548079	-0.486776	-0.268043	-0.274744	-0.411549	-0.653481	-0.733515	-1.19527	-1.15816	-0.908932	-0.839117	T	2	___1	Casein kinase I substrate motif;Casein kinase II substrate motif;ERK1,2 kinase substrate motif;Growth associated histone HI kinase substrate motif;GSK3, Erk1, Erk2 and CDK5 kinase motif;GSK-3, ERK1, ERK2, CDK5 substrate motif;WW domain binding motif	+	HTP		+	0.987762	3.72852e-74	186.69	155.2	165.86	0.015355	635	7.29874	7.7773
A2AR02	411	A2AR02	Peptidyl-prolyl cis-trans isomerase G	Ppig	PVRVKEKKITDHRHMSESPNRKVEKEKKAKD	UID27845	ITDHRHMsEsPNRKV	1.56868	0.546186	0.391369	0.203466	0.353212	0.299938	0.296247	-0.849081	-0.19799	-0.0191593	-0.00322151	-0.117243	S	3	___2	14-3-3 domain binding motif;Calmodulin-dependent protein kinase II substrate motif;Casein kinase II substrate motif;G protein-coupled receptor kinase 1 substrate motif;MAPKAPK2 kinase substrate motif;PKA kinase substrate motif;PKC kinase substrate motif	+	HTP		+	1	0.00105357	57.348	39.54	48.004	-0.46327	411	7.44894	NaN
A2AR02	413	A2AR02	Peptidyl-prolyl cis-trans isomerase G	Ppig	RVKEKKITDHRHMSESPNRKVEKEKKAKDHK	UID27846	DHRHMsEsPNRKVEK	1.56868	0.546186	0.391369	0.203466	0.353212	0.299938	0.296247	-0.849081	-0.19799	-0.0191593	-0.00322151	-0.117243	S	3	___2	b-Adrenergic Receptor kinase substrate motif;Cdc2 kinase substrate motif;CDK kinase substrate motif;CDK1,2,4,6 kinase substrate motif;ERK1,2 kinase substrate motif;GSK-3, ERK1, ERK2, CDK5 substrate motif;WW domain binding motif	+	HTP		+	1	0.00106315	65.179	35.824	48.004	-0.46327	413	7.45785	6.63305
H3BIW0;G3X8T2;Q0P678;H3BJJ9	697;697;673;31	H3BIW0	Zinc finger CCCH domain-containing protein 18	Zc3h18	PGDLREARRKERQTRTPPRRSLSVSSVSSVS	UID21382		1.32535	0.544823	-1.89889	-1.40009	-1.21562	-1.61187	-1.43652	-2.39047	-1.99436	-1.52624	-2.04032	-2.33572	T	3	___1	Cdc2 kinase substrate motif;CDK1,2,4,6 kinase substrate motif;Growth associated histone HI kinase substrate motif;GSK-3, ERK1, ERK2, CDK5 substrate motif;WW domain binding motif				+	0.983257	0.00534897	51.066	26.228	51.066	0.19019	697	7.01812	7.0966
F7BP94;A0A0N4SVS8;Q8QZV7	147;244;623	F7BP94	Protein asunder homolog	Asun	ERGKEELAEAEVIKDSPDSPEPPNKKPLVET	UID814		1.55172	0.543821	-1.72005	-1.78375	-1.5932	-1.67864	-1.67966	-2.82906	-2.16895	-1.87879	-2.11104	-2.18658	S	4	___1	b-Adrenergic Receptor kinase substrate motif;Casein kinase I substrate motif;Casein kinase II substrate motif;ERK1,2 kinase substrate motif;G protein-coupled receptor kinase 1 substrate motif;GSK-3, ERK1, ERK2, CDK5 substrate motif;PKA kinase substrate motif;PKC kinase substrate motif;WW domain binding motif				+	0.61998	3.95419e-132	184.19	168.43	184.19	0.22209	147	6.50627	NaN
E9PVC6;E9Q9E1;E9PVC5;Q6NZJ6;A0A0J9YUS5	1166;1206;1207;1213;916	E9PVC6	Eukaryotic translation initiation factor 4 gamma 1	Eif4g1	ERPSQPEGLRKAASLTEDRGRDPVKREATLP	UID20639	LRKAAsLtEDRGRDP	4.12814	0.543361	3.55573	3.70562	3.54827	3.56782	3.61279	3.07138	3.05	3.03044	3.02136	3.10025	T	2	___1	G protein-coupled receptor kinase 1 substrate motif	+	HTP		+	0.989888	6.00779e-07	128.36	98.888	116.05	-0.020486	1166	8.29555	8.34891
Q9QWH1	743	Q9QWH1	Polyhomeotic-like protein 2	Phc2	DSSRCSDNSSYEEPLSPISASSSTSRRRQGQ	UID18809		0.956718	0.542308	-2.9022	-3.89085	-2.82207	-2.98801	-3.08392	-3.85666	-3.17619	-3.56865	-4.26441	-3.53268	S	2	___1	Casein kinase I substrate motif;Casein kinase II substrate motif;ERK1,2 kinase substrate motif;G protein-coupled receptor kinase 1 substrate motif;GSK-3, ERK1, ERK2, CDK5 substrate motif;WW domain binding motif					0.976196	3.44732e-11	86.727	77.795	86.727	0.011261	743	6.63198	7.00711
Q9D5V6	262	Q9D5V6	Synapse-associated protein 1	Syap1	NRDDNLPLTEAVRPKTPPVVIKSQLKSQEDE	UID24056	tEAVRPKtPPVVIKS	3.58738	0.542163	5.20051	5.17275	5.09607	5.01621	5.11611	4.57309	4.50694	4.51571	4.65763	4.63748	T	2	___1	AMP-activated protein kinase substrate motif;Calmodulin-dependent protein kinase II substrate motif;CDKL5;ERK1,2 kinase substrate motif;Growth associated histone HI kinase substrate motif;GSK3, Erk1, Erk2 and CDK5 kinase motif;GSK-3, ERK1, ERK2, CDK5 substrate motif;PKC kinase substrate motif;WW domain binding motif	+	CST;HTP		+	1	0.0148664	103.56	53.524	67.563	0.34675	262	8.80006	8.85753
O54988	777	O54988	STE20-like serine/threonine-protein kinase	Slk	NLSISSFLSKAKDSGSVSLQETRRQKKTLKK	UID9131	SKAKDSGsVSLQETR	3.59857	0.54012	2.96799	2.88294	3.03464	2.97547	3.06291	2.49159	2.36437	2.42343	2.40595	2.53803	S	2	___1	Casein kinase I substrate motif;Casein kinase II substrate motif;PKA kinase substrate motif	+	HTP		+	0.999137	1.22514e-80	267.02	210.08	267.02	0.15645	777	7.81986	7.45618
H3BJH6;H3BKF3;Q640Q5	154;353;299	H3BJH6	PAB-dependent poly(A)-specific ribonuclease subunit PAN3	Pan3	SAGSSPLHSPKITPHTSPAPRRRSHTPNPAS	UID46161	sPKItPHtsPAPRRR	3.11843	0.539984	-1.3714	-1.57054	-1.39577	-1.39489	-1.52941	-2.10542	-1.93029	-1.95657	-1.89194	-2.07771	T	3	___2	G protein-coupled receptor kinase 1 substrate motif	+	HTP		+	0.949763	1.57078e-07	113.38	98.712	84.188	0.057992	154	7.68656	7.52838
E9Q5E0;Q921S6;Q63943;E9QKT0	231;231;231;230	E9Q5E0	Myocyte-specific enhancer factor 2D	Mef2d	ACPSPVGNGYVSARASPGLLPVANGNSLNKV	UID6259	GYVSARAsPGLLPVA	1.34568	0.539622	-1.93416	-1.56607	-1.69978	-2.04841	-1.69252	-1.92247	-2.5122	-1.95944	-2.76435	-2.4806	S	2	___1	AMP-activated protein kinase substrate motif;ERK1,2 kinase substrate motif;GSK-3, ERK1, ERK2, CDK5 substrate motif;MAPKAPK2 kinase substrate motif;PKA kinase substrate motif;PKC kinase substrate motif;WW domain binding motif	+	CST;HTP		+	0.999996	2.01046e-27	122.93	93.188	122.93	0.23498	231	6.92608	NaN
Q8BGT6	628	Q8BGT6	MICAL-like protein 1	Micall1	LLAGDRNPAPPVGSASPQLQIKSSCKENPFN	UID14882	APPVGsAsPQLQIKS	1.17346	0.539604	-0.6665	-1.17827	-0.975208	-1.39303	-1.51598	-1.58767	-2.1362	-1.541	-1.91386	-1.24827	S	3	___1	ERK1,2 kinase substrate motif;GSK-3, ERK1, ERK2, CDK5 substrate motif;WW domain binding motif	+	HTP			0.971342	3.48019e-47	137.71	117.26	137.71	0.35569	628	7.12685	7.20566
A2A7S8	387	A2A7S8	Uncharacterized protein KIAA1522	Kiaa1522	SSKGGSEGQPEGSVASNNVAPPPPGGSGRGS	UID2509		0.836932	0.538832	-2.67795	-3.45546	-3.25062	-2.96526	-3.2111	-3.688	-3.83118	-4.43612	-3.52007	-2.77918	S	3	___1	G protein-coupled receptor kinase 1 substrate motif					0.935102	1.77301e-22	75.224	65.367	75.224	0.40129	387	7.33542	NaN
A0A0H2UKB6;A0A0H2UH28;A0A0G2JFI7;A0A0G2JES4;A0A0G2JFL7;A0A0G2JFX1	98;118;98;98;98;98	A0A0H2UKB6			DIVEALNKKENKGSESPDPDSSYALTPRTEE	UID25313		1.98637	0.538294	-2.0945	-2.38704	-2.61598	-2.58004	-2.49843	-2.9899	-2.74151	-2.91479	-3.05066	-3.1706	S	2	___2	b-Adrenergic Receptor kinase substrate motif;ERK1,2 kinase substrate motif;GSK-3, ERK1, ERK2, CDK5 substrate motif;PKA kinase substrate motif;WW domain binding motif				+	0.997859	1.81326e-28	125.73	107.62	118.13	0.46305	98	7.22495	NaN
A0A0H2UKB6;A0A0H2UH28;A0A0G2JFI7;A0A0G2JES4;A0A0G2JFL7;A0A0G2JFX1	108;128;108;108;108;108	A0A0H2UKB6			NKGSESPDPDSSYALTPRTEEKYKKINEEFD	UID44143		1.98637	0.538294	-2.0945	-2.38704	-2.61598	-2.58004	-2.49843	-2.9899	-2.74151	-2.91479	-3.05066	-3.1706	T	2	___2	Casein kinase I substrate motif;Growth associated histone HI kinase substrate motif;GSK-3, ERK1, ERK2, CDK5 substrate motif;MAPKAPK2 kinase substrate motif;PKA kinase substrate motif;PKC kinase substrate motif;RAF1 kinase substrate motif;WW domain binding motif				+	0.920553	0.00587432	76.151	63.768	76.151	0.2428	108	6.48098	NaN
E9Q6Q8;H7BX82;E0CX53;Q8BYJ6;F6SUV7	701;764;764;764;414	E9Q6Q8	TBC1 domain family member 4	Tbc1d4	DGEGRKRTSSTCSNESLNAGGTPVTPRRVSW	UID31239	sstCsNEsLNAGGtP	1.93824	0.53819	-1.09806	-0.809679	-0.946398	-0.765074	-1.17465	-1.33396	-1.23679	-1.5352	-1.66625	-1.7126	S	3	___2	b-Adrenergic Receptor kinase substrate motif	+	CST;HTP		+	1	3.87998e-52	161.39	147.98	161.39	-0.11123	701	7.59468	7.77113
D6RJK7;B9EKI3	167;167	D6RJK7	TATA element modulatory factor	Tmf1	DSVCVSGETSAVGTPSPVPEDKHEETAGEES	UID4383		3.35248	0.538097	0.546789	0.441528	0.511623	0.660461	0.639685	0.116352	-0.0549049	0.0135479	0.0583324	-0.0237236	S	4	___1	DNA dependent Protein kinase substrate motif;ERK1,2 kinase substrate motif;GSK-3, ERK1, ERK2, CDK5 substrate motif;WW domain binding motif				+	0.983715	4.55976e-99	149.84	143.14	125.96	-0.3088	167	7.34914	NaN
D3Z7B1;Q80U62	353;414	D3Z7B1	Run domain Beclin-1 interacting and cysteine-rich containing protein	1700021K19Rik;Kiaa0226	VASGTKKSHIRSHSDTNIASRGAAEGGQYLC	UID20520		1.3282	0.537376	-2.80022	-2.49707	-3.23741	-3.06616	-2.63859	-3.52811	-3.64172	-3.08014	-3.05104	-3.62532	T	3	___1	b-Adrenergic Receptor kinase substrate motif;G protein-coupled receptor kinase 1 substrate motif;MAPKAPK2 kinase substrate motif				+	0.691782	7.14825e-07	105.25	73.879	105.25	0.21621	353	6.65875	NaN
B1AV65;B1AV66;Q8BR70	7;7;7	B1AV65	Protein YIPF;Protein YIPF6	Yipf6	_________MAEAEDSPGEQEAAASKPLFAG	UID3833	_MAEAEDsPGEQEAA	2.40678	0.537364	0.295576	0.370466	0.258541	0.193359	0.53878	-0.139448	-0.26828	-0.0477295	-0.436464	-0.138176	S	2	___1	b-Adrenergic Receptor kinase substrate motif;Casein kinase II substrate motif;ERK1,2 kinase substrate motif;GSK-3, ERK1, ERK2, CDK5 substrate motif;WW domain binding motif	+	HTP		+	1	7.42857e-233	140.22	116.61	140.22	0.47433	7	7.24731	NaN
Q3UZA1	333	Q3UZA1	CapZ-interacting protein	Rcsd1	ASEERVADEDRLGQKSPDANMPEEEGVVREK	UID12044	EDRLGQKsPDANMPE	2.53923	0.535474	-1.5698	-1.59812	-1.42182	-1.52713	-1.51565	-2.06589	-1.86378	-2.21743	-1.91798	-2.24481	S	3	___1	ERK1,2 kinase substrate motif;Growth associated histone HI kinase substrate motif;GSK-3, ERK1, ERK2, CDK5 substrate motif;WW domain binding motif	+	HTP		+	1	2.79783e-28	132.08	93.892	45.863	0.31874	333	6.9052	NaN
Q9Z0H8	974	Q9Z0H8	CAP-Gly domain-containing linker protein 2	Clip2	TGLDKEKSLSEQRRYSLIDPASPPELLKLQH	UID19149	LSEQRRysLIDPAsP	3.69105	0.535066	1.53069	1.49577	1.50916	1.56177	1.47137	0.94932	0.848759	1.07649	1.01606	1.0028	S	3	___1	14-3-3 domain binding motif;Aurora-A kinase substrate motif;Calmodulin-dependent protein kinase II substrate motif;Casein kinase II substrate motif;G protein-coupled receptor kinase 1 substrate motif;PAK2 kinase substrate motif;Phosphorylase kinase substrate motif;PKA kinase substrate motif;PKC epsilon kinase substrate motif;PKC kinase substrate motif;Pyruvate dehydrogenase kinase substrate motif	+	HTP		+	0.999998	1.91607e-24	141.31	99.77	107.91	0.024406	974	7.97356	6.51262
A0JNY3;Q8BUV3	341;338	A0JNY3	Gephyrin;Molybdopterin adenylyltransferase;Molybdopterin molybdenumtransferase	Gphn	QSRCSSKENILRASHSAVDITKVARRHRMSP	UID2289	NILRASHsAVDITkV	2.48027	0.534709	-2.3601	-2.15439	-2.57514	-2.12035	-2.2273	-2.7837	-2.85976	-2.77708	-2.87946	-2.81083	S	2	___1	AMP-activated protein kinase substrate motif;Casein kinase II substrate motif;Pyruvate dehydrogenase kinase substrate motif	+	CST;HTP		+	0.996482	4.12599e-05	91.961	62.874	91.961	-0.14157	341	6.43455	7.07306
D3Z2E7;E9Q3L4	282;289	D3Z2E7		AI607873	QKPLEAHLDLKMSPSSSRSPCHNLSVSLTSD	UID4798		1.67254	0.534201	-2.34992	-1.69639	-2.03852	-2.26751	-2.03002	-2.55674	-2.91951	-2.58227	-2.35959	-2.63524	S	2	___1	Casein kinase I substrate motif;Casein kinase II substrate motif;G protein-coupled receptor kinase 1 substrate motif;MDC1 BRCT domain binding motif;PKA kinase substrate motif;PKC kinase substrate motif;Plk1 PBD domain binding motif				+	0.531861	0.0139103	65.246	33.486	65.246	-0.32927	282	7.24165	NaN
F8VQ54;Q8R418	1456;1466	F8VQ54	Endoribonuclease Dicer	Dicer1	SMLMGSGAFVRKISLSPFSASDSAYEWKMPK	UID7788	FVRkIsLsPFSASDS	3.29476	0.534174	1.0136	0.916454	1.04505	0.818726	0.904253	0.33555	0.325483	0.416248	0.468782	0.481146	S	3	___1	Casein kinase I substrate motif;Casein kinase II substrate motif;ERK1,2 kinase substrate motif;G protein-coupled receptor kinase 1 substrate motif;GSK-3, ERK1, ERK2, CDK5 substrate motif;PKA kinase substrate motif;WW domain binding motif	+	CST		+	0.894582	6.4686e-71	169.85	149.93	169.85	0.19286	1456	7.3678	NaN
A0A0R4J124;O54781;A0A0G2JEI1;A0A0G2JDT6;A0A0G2JDY2	8;8;8;8;8	A0A0R4J124	SRSF protein kinase 2;SRSF protein kinase 2 N-terminal;SRSF protein kinase 2 C-terminal	Srpk2	________MSVNSEKSSSSERPEPQQKAPLV	UID1225		1.4724	0.533309	-3.25084	-3.12816	-3.11491	-3.63394	-3.55354	-3.37118	-4.01751	-3.99596	-3.88806	-4.07521	S	2	___1	Casein kinase I substrate motif;Casein kinase II substrate motif				+	0.588269	0.00723164	56.482	42.224	47.288	0.0057383	8	6.55774	NaN
E9QQ10;Q70FJ1	2771;2789	E9QQ10	A-kinase anchor protein 9	Akap9	TLKEMTQCLRCKEGSSIPELADSVAYQSREV	UID7233		1.48589	0.5331	-1.50722	-0.83531	-1.23688	-1.42615	-1.52112	-1.50892	-1.7488	-2.0649	-2.0735	-1.79605	S	2	___1	Casein kinase I substrate motif;Casein kinase II substrate motif;MDC1 BRCT domain binding motif;PKA kinase substrate motif;Plk1 PBD domain binding motif				+	0.987658	2.06209e-05	99.566	81.464	99.566	-0.0049817	2771	6.91787	NaN
Q80TM9;F7AFP3;F6YR29	1371;125;139	Q80TM9	Nischarin	Nisch	CFLQHLMLVLSSLERTPSPEPVDKDFYSEFG	UID23119	VLSSLERtPsPEPVD	2.86737	0.532807	0.0266285	-0.0341034	-0.0286942	-0.00881195	-0.190391	-0.555506	-0.76479	-0.555302	-0.604929	-0.418882	T	2	___1	Growth associated histone HI kinase substrate motif;GSK-3, ERK1, ERK2, CDK5 substrate motif;MAPKAPK2 kinase substrate motif;WW domain binding motif	+	HTP		+	0.978641	0.000116818	104.22	66.877	102.95	0.09959	1371	7.19089	6.64856
P60710;E9Q1F2;F8WGM8;P63260;B1ATY1;P68134;P68033;P63268;P62737	323;243;78;323;101;325;325;324;325	P60710;P63260;P68134	Actin, cytoplasmic 1;Actin, cytoplasmic 1, N-terminally processed;Actin, cytoplasmic 2;Actin, cytoplasmic 2, N-terminally processed;Actin, alpha skeletal muscle;Actin, alpha cardiac muscle 1;Actin, gamma-enteric smooth muscle;Actin, aortic smooth muscle	Actb;Actg1;Acta1;Actc1;Actg2;Acta2	GIADRMQKEITALAPSTMKIKIIAPPERKYS	UID10532	EItALAPsTMkIkII	4.28403	0.532441	2.85725	2.87845	2.90923	2.77418	2.7676	2.28416	2.32011	2.30017	2.30754	2.31253	S	2	___1	DNA dependent Protein kinase substrate motif	+	CST;HTP		+	0.998863	1.78723e-34	158.3	106.37	158.3	-0.039773	323	7.99699	7.42099
E9Q855;Q3UXS0;O35609	87;88;87	E9Q855	Secretory carrier-associated membrane protein 3	Scamp3	QSSRKLSPTEPRNYGSYSTQASAAAATAELL	UID6757		2.68389	0.532123	0.411123	0.400314	0.597395	0.586901	0.347607	-0.0380115	0.0512066	-0.243034	0.0340691	-0.121504	S	2	___1	Casein kinase I substrate motif;Casein kinase II substrate motif				+	0.885955	6.23479e-54	189.07	167.2	189.07	0.32571	87	7.58161	NaN
Q8C4Q9	175	Q8C4Q9	Transmembrane protein 154	Tmem154	YECLPTLKEEKEPNPSPSDNES_________	UID15798		2.41507	0.530993	-0.221905	-0.396965	-0.3944	-0.31267	-0.374563	-0.780525	-0.69541	-0.989588	-0.758287	-1.13166	S	2	___1	Casein kinase II substrate motif;DNA dependent Protein kinase substrate motif;ERK1,2 kinase substrate motif;GSK-3, ERK1, ERK2, CDK5 substrate motif;Pyruvate dehydrogenase kinase substrate motif;WW domain binding motif				+	0.982323	3.5074e-12	130.24	107.52	74.678	0.13651	175	6.88962	6.78378
A0A0J9YTU3;Q5SXY1;A0A0J9YUF8;A0A0J9YUR2;A0A0J9YV86	314;314;314;234;234	A0A0J9YTU3	Cytospin-B	Specc1	YRRTTHGSALRTSGSSSSDVTKASLSPDASD	UID684		2.61579	0.530419	-0.755167	-0.829212	-0.753267	-0.789398	-0.949173	-1.53095	-1.11654	-1.30501	-1.3503	-1.4255	S	2	___1	Casein kinase II substrate motif;MDC1 BRCT domain binding motif;Plk1 PBD domain binding motif;Pyruvate dehydrogenase kinase substrate motif				+	0.881834	4.74121e-22	142.97	112.71	106.26	0.18947	314	7.43843	7.08679
Q5SSZ5	571	Q5SSZ5	Tensin-3	Tns3	GGREQKPLQPLLRKPSAPTPVQAYGQSNYST	UID12555	QPLLRKPsAPtPVQA	2.16929	0.529411	-2.01086	-1.89581	-2.1524	-2.12718	-1.96631	-2.79863	-2.36174	-2.35761	-2.5551	-2.72655	S	3	___1	14-3-3 domain binding motif;Calmodulin-dependent protein kinase II substrate motif;Calmodulin-dependent protein kinase IV substrate motif;Casein kinase I substrate motif;Casein kinase II substrate motif;Chk1 kinase substrate motif;DNA dependent Protein kinase substrate motif;G protein-coupled receptor kinase 1 substrate motif;PKA kinase substrate motif;PKC epsilon kinase substrate motif;PKC kinas…	+	CST;HTP		+	0.973096	9.20557e-15	107.2	98.912	107.2	0.013503	571	7.42519	NaN
A0A1D5RM97;E9Q8S5;Q3U214;A0A1D5RLJ1	753;769;769;5	A0A1D5RM97	Microtubule-associated serine/threonine-protein kinase 3	Mast3	EDGWGQSLGDRGRRLSADLRLRSWTPASSCQ	UID1957	GDRGRRLsADLRLRS	3.90688	0.529037	1.96197	1.94614	1.79517	1.86653	1.81689	1.34827	1.34988	1.32375	1.39545	1.32417	S	3	___1	14-3-3 domain binding motif;Akt kinase substrate motif;AMP-activated protein kinase 2 substrate motif;Calmodulin-dependent protein kinase II substrate motif;MAPKAPK1 kinase substrate motif;PAK2 kinase substrate motif;PKA kinase substrate motif;PKC epsilon kinase substrate motif;PKC kinase substrate motif	+	HTP		+	1	0.00142938	104.43	31.201	93.649	0.14628	753	7.80859	7.23178
Q8BU14	375	Q8BU14	Translocation protein SEC62	Sec62	GNDFEMITKEELEQQTDGDCDEEDDDKDGEV	UID23374	KEELEQQtDGDCDEE	2.23997	0.528551	1.14323	0.811989	0.900393	1.22671	0.971384	0.275722	0.475702	0.589684	0.446692	0.623146	T	3	___1	Casein kinase I substrate motif;Casein kinase II substrate motif	+	CST;HTP		+	1	3.59621e-34	136.01	127.53	73.341	-0.098125	375	7.67864	7.83285
Q8R149	200	Q8R149	BUD13 homolog	Bud13	DPSPPRRVRHDTPDLSPPRRVRHDTPDLSPP	UID16609	RHDtPDLsPPRRVRH	1.70675	0.527657	-3.33163	-3.03259	-3.01442	-3.35685	-3.18693	-4.01846	-3.42826	-3.60876	-3.97683	-3.5284	S	4	___1	Cdc2 kinase substrate motif;CDK kinase substrate motif;CDK1,2,4,6 kinase substrate motif;ERK1,2 kinase substrate motif;GSK-3, ERK1, ERK2, CDK5 substrate motif;WW domain binding motif	+	CST;HTP		+	1	0.000638049	72.891	60.976	56.851	0.20323	200	6.636	NaN
Q62419	288	Q62419	Endophilin-A2	Sh3gl1	GGFPCAPAPKITASSSFRSSDKPIRMPSKSM	UID13317	PKItAsssFRSSDKP	4.72736	0.527587	4.88213	4.86468	4.85043	4.83377	4.78062	4.29434	4.35358	4.27926	4.33963	4.30689	S	4	___1	Casein kinase I substrate motif;Casein kinase II substrate motif;G protein-coupled receptor kinase 1 substrate motif;GSK3 kinase substrate motif;MDC1 BRCT domain binding motif;PKA kinase substrate motif;PKC kinase substrate motif;Plk1 PBD domain binding motif	+	HTP		+	0.998151	1.12953e-130	207.53	169.88	207.53	-0.32776	288	8.86214	8.86779
Q8BGD9	418	Q8BGD9	Eukaryotic translation initiation factor 4B	Eif4b	RHPSWRSEETQERERSRTGSESSQTGASATS	UID14850	EtQERERsRtGsEss	1.39468	0.526902	-2.03352	-2.15199	-2.43799	-2.16034	-2.54586	-3.05037	-2.24259	-3.01724	-2.74704	-2.90698	S	3	___1	14-3-3 domain binding motif;Calmodulin-dependent protein kinase II substrate motif;Casein kinase II substrate motif;G protein-coupled receptor kinase 1 substrate motif;GSK3 kinase substrate motif;PKA kinase substrate motif;PKC epsilon kinase substrate motif;PKC kinase substrate motif	+	CST;HTP		+	0.645719	6.38574e-79	242.23	219.24	42.806	-0.21972	418	7.24593	6.91165
Q8K4Z5	357	Q8K4Z5	Splicing factor 3A subunit 1	Sf3a1	SQLDQDTQVQDMDEGSDDEEEGQKVPPPPET	UID16571	VQDMDEGsDDEEEGQ	2.9927	0.525882	1.07766	1.07129	1.24765	1.29615	1.14912	0.560423	0.523192	0.700165	0.716457	0.712217	S	3	___1	BARD1 BRCT domain binding motif;Casein kinase I substrate motif;Casein kinase II substrate motif	+	HTP		+	1	2.45376e-206	316	299.99	258.54	-0.187	357	7.80348	7.97046
F8VPQ2;Q8BY40	160;160	F8VPQ2		Arid4a	RSSLPITEDEKEEESSEEEDEDKRRLNDELL	UID7741		1.28317	0.525665	0.185473	-0.179068	-0.450121	0.321779	0.0789318	-0.98301	-0.567511	-0.340958	-0.19235	-0.587503	S	3	___1	BARD1 BRCT domain binding motif;Casein kinase I substrate motif;Casein kinase II substrate motif;G protein-coupled receptor kinase 1 substrate motif;MDC1 BRCT domain binding motif;Plk1 PBD domain binding motif					0.999987	0.000109481	74.207	60.259	74.207	0.12366	160	7.621	NaN
A0A1D5RM41;A0A0A6YXX3;A0A0A6YXL6;E9Q3Y4;Q9ESE1	1296;1296;1296;1296;1296	A0A1D5RM41	Lipopolysaccharide-responsive and beige-like anchor protein	Lrba	AQGTAPDAVDQQRRDSRSTMFRIPEFKWSQM	UID486		1.81257	0.524948	-2.26137	-2.42031	-2.17107	-2.08028	-2.205	-2.53192	-2.737	-2.48995	-3.12241	-2.88149	S	4	___1	14-3-3 domain binding motif;b-Adrenergic Receptor kinase substrate motif;Calmodulin-dependent protein kinase II substrate motif;Casein kinase I substrate motif;Casein kinase II substrate motif;PAK2 kinase substrate motif;PKA kinase substrate motif;PKC epsilon kinase substrate motif;PKC kinase substrate motif				+	0.99695	9.32596e-10	99.508	76.855	99.508	0.79186	1296	6.66584	6.67154
A0A1B0GRS5;P30204	23;23	A0A1B0GRS5	Macrophage scavenger receptor types I and II	Msr1	NQRLCPHEQEDADCSSESVKFDARSMTASLP	UID26387	QEDADCSsESVkFDA	2.91078	0.524363	-0.0448856	-0.385567	-0.146952	-0.0975266	-0.220621	-0.762073	-0.716612	-0.660149	-0.74696	-0.631573	S	3	___2	Casein kinase I substrate motif;Casein kinase II substrate motif;G protein-coupled receptor kinase 1 substrate motif;MDC1 BRCT domain binding motif;Plk1 PBD domain binding motif	+	HTP		+	0.888229	7.07718e-149	204.96	193.04	134.9	-0.123	23	7.69602	7.52635
O88878;D3YYE8;D6RFT9	48;48;48	O88878	AN1-type zinc finger protein 5	Zfand5	CYKEHLQRQQNSGRMSPMGTASGSNSPTSDS	UID9324	QQNSGRMsPMGtAsG	2.33036	0.523823	-0.818291	-0.704998	-0.451765	-0.871077	-0.648441	-1.261	-1.06831	-1.34328	-1.32383	-1.11727	S	3	___1	Casein kinase I substrate motif;ERK1,2 kinase substrate motif;G protein-coupled receptor kinase 1 substrate motif;GSK-3, ERK1, ERK2, CDK5 substrate motif;MAPKAPK2 kinase substrate motif;PKA kinase substrate motif;PKC kinase substrate motif;WW domain binding motif	+	HTP		+	0.990464	6.83814e-18	110.9	93.682	110.9	-0.2608	48	7.29024	NaN
Q9R078;S4R2R1	106;106	Q9R078	5'-AMP-activated protein kinase subunit beta-1	Prkab1	VYLSGSFNNWSKLPLTRSQNNFVAILDLPEG	UID24294	NWsKLPLtRsQNNFV	3.34765	0.523674	2.29514	2.27113	2.2814	2.26922	2.24127	1.75656	1.61763	1.8301	1.87427	1.66123	T	4	___1	PKA kinase substrate motif	+	HTP		+	0.695411	9.2178e-132	267.77	235.61	267.77	-0.10256	106	7.96912	8.45682
Q64337	368	Q64337	Sequestosome-1	Sqstm1	GELQSLQMPESEGPSSLDPSQEGPTGLKEAA	UID13373	PEsEGPssLDPSQEG	3.10916	0.523232	0.135979	0.335978	0.347954	0.377022	0.377312	-0.142222	-0.130459	-0.316976	-0.208592	-0.24367	S	3	___1	G protein-coupled receptor kinase 1 substrate motif;GSK3 kinase substrate motif;MDC1 BRCT domain binding motif;Plk1 PBD domain binding motif	+	HTP		+	0.826127	1.46565e-125	244.62	209.8	239.68	0.00059484	368	7.86535	8.139
B2RUJ5	573	B2RUJ5	Amyloid beta A4 precursor protein-binding family A member 1	Apba1	NIVVLMARRRMPRSNSQENVEASHPSQDGKR	UID4125		2.30342	0.522951	0.209402	0.491268	0.51721	0.335518	0.59453	-0.0166359	0.0298252	-0.33049	-0.0707741	-0.0787506	S	3	___1	14-3-3 domain binding motif;ATM kinase substrate motif;Calmodulin-dependent protein kinase I substrate motif;Calmodulin-dependent protein kinase II substrate motif;Calmodulin-dependent protein kinase IV substrate motif;Casein kinase II substrate motif;Chk1 kinase substrate motif;DNA dependent Protein kinase substrate motif;PKA kinase substrate motif;PKC kinase substrate motif				+	0.854368	2.02196e-31	201.61	180.01	64.723	0.18172	573	7.68972	7.67666
P35564	582	P35564	Calnexin	Canx	EDSKPKAEEDEILNRSPRNRKPRRE______	UID9992	EDEILNRsPRNRKPR	3.54186	0.522799	8.38283	8.46195	8.41495	8.42131	8.46493	7.95063	7.85106	7.8067	7.88165	8.04195	S	4	___1	ERK1,2 kinase substrate motif;Growth associated histone HI kinase substrate motif;GSK-3, ERK1, ERK2, CDK5 substrate motif;PKA kinase substrate motif;PKC kinase substrate motif;WW domain binding motif	+	CST;HTP		+	1	5.0762e-156	256.96	211.2	103.5	0.11454	582	10.1157	9.92617
F8VQE2;E9Q0A4;Q9QXL1	1168;1168;1168	F8VQE2	Kinesin-like protein;Kinesin-like protein KIF21B	Kif21b	CLGPPLDSSTKNITKSLASLVEIKEDGVGFS	UID5884	STKNITKsLASLVEI	3.70382	0.521086	2.49133	2.50464	2.35669	2.34225	2.3656	1.95044	1.91517	1.86148	1.8779	1.85009	S	2	___1	Casein kinase I substrate motif;Casein kinase II substrate motif	+	HTP		+	1	3.43113e-106	229.82	155.55	160.18	-0.18651	1168	7.98	7.76026
P20152;A0A0A6YWC8	419;419	P20152	Vimentin	Vim	LEGEESRISLPLPTFSSLNLRETNLESLPLV	UID9664	sLPLPtFssLNLREt	1.7738	0.520673	0.457888	0.667057	0.432779	0.49399	0.413643	0.142647	-0.316513	0.194792	0.18413	-0.343063	S	2	___1		+	CST;HTP		+	0.967746	5.4745e-82	184.11	143.39	128.31	-0.22371	419	8.22789	9.306
O70546	1063	O70546	Lysine-specific demethylase 6A	Kdm6a	REENEKRSHHKDHSDSESTSSDNSGKRRKGP	UID9226		0.832763	0.520501	0.410786	0.691473	0.678484	0.398378	0.476345	-1.11668	0.289856	0.230133	0.366241	0.283413	S	3	___1	b-Adrenergic Receptor kinase substrate motif;Casein kinase I substrate motif;Casein kinase II substrate motif;G protein-coupled receptor kinase 1 substrate motif;GSK3 kinase substrate motif					0.598309	6.36937e-22	155.43	125.63	155.43	0.16495	1063	7.45846	NaN
A0A0G2JDC3;E9Q2V5;Q3UTZ3	229;498;498	A0A0G2JDC3	Uncharacterized protein C7orf43 homolog	BC037034	PPPEARPLSRKSSPSSPAVRDLVERHQASLG	UID534		1.39222	0.520143	-1.33189	-1.55324	-1.88184	-1.8225	-1.88408	-2.6955	-2.08628	-2.13949	-1.88051	-2.27248	S	2	___1	ERK1,2 kinase substrate motif;GSK-3, ERK1, ERK2, CDK5 substrate motif;MAPKAPK2 kinase substrate motif;MDC1 BRCT domain binding motif;Plk1 PBD domain binding motif;WW domain binding motif				+	0.77551	9.83711e-06	114.89	85.421	114.89	-0.095733	229	7.0209	6.63777
Q3UKU1	304	Q3UKU1	RNA polymerase II elongation factor ELL2	Ell2	RKLNPSQNASTSRSESPLCSSKDAASSPQKR	UID11812	ASTSRSEsPLCSSKD	2.98861	0.519997	0.485781	0.711588	0.545483	0.390488	0.582724	0.011816	-0.0296249	0.0438518	-0.0359554	0.125988	S	3	___1	14-3-3 domain binding motif;b-Adrenergic Receptor kinase substrate motif;Calmodulin-dependent protein kinase II substrate motif;Casein kinase I substrate motif;ERK1,2 kinase substrate motif;G protein-coupled receptor kinase 1 substrate motif;GSK3 kinase substrate motif;GSK-3, ERK1, ERK2, CDK5 substrate motif;MAPKAPK2 kinase substrate motif;PKA kinase substrate motif;PKC kinase substrate motif;WW …	+	HTP		+	0.968086	9.32172e-11	86.006	67.446	86.006	0.0444	304	7.18941	7.43794
A0A1B0GRS5;P30204	22;22	A0A1B0GRS5	Macrophage scavenger receptor types I and II	Msr1	ENQRLCPHEQEDADCSSESVKFDARSMTASL	UID26386		3.38613	0.519581	1.68106	1.52323	1.64145	1.72847	1.55984	1.01003	1.1534	1.12516	1.07479	1.17276	S	4	___2	Casein kinase I substrate motif;Casein kinase II substrate motif				+	0.938164	9.74362e-166	210.88	193.23	59.943	-0.027211	22	7.61975	7.58034
E9Q7F2	234	E9Q7F2	E3 ubiquitin-protein ligase RNF169	Rnf169	AVVLKTSLEQCPARLSDSENEEPSRGQMMQT	UID6661	EQCPARLsDSENEEP	1.85094	0.518856	-2.17702	-1.69685	-1.66914	-2.13511	-2.05747	-2.45551	-2.44268	-2.69091	-2.38855	-2.35222	S	3	___1	Casein kinase II substrate motif;PKA kinase substrate motif;PKC kinase substrate motif	+	HTP		+	0.99264	5.05338e-07	64.488	49.875	64.488	1.0435	234	6.81056	NaN
Q62018	941	Q62018	RNA polymerase-associated protein CTR9 homolog	Ctr9	DDDLPVSKKKKRRKGSGSEQEGEEEEGGERK	UID37866	KKKRRKGsGsEQEGE	3.15234	0.518724	1.66845	1.59721	1.64859	1.75715	1.7133	1.24723	0.980495	1.17327	1.23403	1.15606	S	3	___2	14-3-3 domain binding motif;Calmodulin-dependent protein kinase II substrate motif;Casein kinase II substrate motif;MAPKAPK1 kinase substrate motif;Pim1 kinase substrate sequence;PKA kinase substrate motif;PKC epsilon kinase substrate motif;PKC kinase substrate motif;ZIP kinase substrate motif	+	HTP		+	1	3.06066e-30	151.45	121.02	41.521	-0.074236	941	6.81715	6.92251
Q62018	943	Q62018	RNA polymerase-associated protein CTR9 homolog	Ctr9	DLPVSKKKKRRKGSGSEQEGEEEEGGERKKK	UID37867	KRRKGsGsEQEGEEE	3.15234	0.518724	1.66845	1.59721	1.64859	1.75715	1.7133	1.24723	0.980495	1.17327	1.23403	1.15606	S	3	___2	Casein kinase II substrate motif;G protein-coupled receptor kinase 1 substrate motif;PKA kinase substrate motif	+	HTP		+	1	3.06066e-30	151.45	121.02	41.521	-0.074236	943	6.81715	6.92251
P70335	1102	P70335	Rho-associated protein kinase 1	Rock1	IEQLRAKLLDLSDSTSVASFPSADETDGNLP	UID35350	LDLSDstsVAsFPsA	1.49137	0.518039	-2.19077	-2.17364	-1.8084	-2.11677	-1.84455	-2.27831	-2.98065	-2.61017	-2.63644	-2.21876	S	3	___2	Casein kinase I substrate motif;Casein kinase II substrate motif;MAPKAPK2 kinase substrate motif	+	HTP		+	0.961878	5.54463e-84	149.18	139.69	149.18	-0.13143	1102	7.43358	6.91174
P70335	1105	P70335	Rho-associated protein kinase 1	Rock1	LRAKLLDLSDSTSVASFPSADETDGNLPESR	UID35351	SDstsVAsFPsADEt	1.49137	0.518039	-2.19077	-2.17364	-1.8084	-2.11677	-1.84455	-2.27831	-2.98065	-2.61017	-2.63644	-2.21876	S	3	___2	Casein kinase I substrate motif;Casein kinase II substrate motif;G protein-coupled receptor kinase 1 substrate motif	+	HTP		+	0.977587	5.54463e-84	149.18	139.69	149.18	-0.13143	1105	7.43358	6.91174
Q80TM9;E9PZT1	543;31	Q80TM9	Nischarin	Nisch	DSLPPEDHRPIARACSDSLESIPAGQVASDD	UID14467	RPIARACsDsLEsIP	2.01622	0.517262	-1.37642	-1.14068	-1.12191	-1.30378	-1.28917	-2.00704	-1.59942	-2.00664	-1.62739	-1.57779	S	2	___1	14-3-3 domain binding motif;Calmodulin-dependent protein kinase II substrate motif;Calmodulin-dependent protein kinase IV substrate motif;Casein kinase II substrate motif;Chk1 kinase substrate motif;PKA kinase substrate motif;PKC kinase substrate motif	+	HTP		+	0.989984	1.15836e-57	181.41	158.81	61.692	-0.052319	543	7.05138	6.93151
A0A1B0GRS5;P30204	25;25	A0A1B0GRS5	Macrophage scavenger receptor types I and II	Msr1	RLCPHEQEDADCSSESVKFDARSMTASLPHS	UID26388		3.39661	0.517191	1.16174	1.07647	1.14837	1.25044	1.06351	0.510227	0.692299	0.630789	0.595116	0.68613	S	3	___2	b-Adrenergic Receptor kinase substrate motif;PKA kinase substrate motif;PKC kinase substrate motif				+	0.786999	3.43831e-05	61.801	54.179	61.801	-0.04774	25	7.24291	NaN
P57725;Q8K352	7;7	P57725;Q8K352	SAM domain-containing protein SAMSN-1;SAM and SH3 domain-containing protein 3	Samsn1;Sash3	_________MLKRKPSNASDKEKHQKPKRSS;_________MLRRKPSNASDKEPTQKKKLSL	UID10393	_MLKRKPsNAsDKEK;_MLRRKPsNAsDKEP	5.03503	0.516712	5.08158	5.04394	5.06284	5.03004	4.99976	4.55291	4.53336	4.51263	4.48917	4.54653	S	4	___1	14-3-3 domain binding motif;14-3-3 domain binding motif;Calmodulin-dependent protein kinase II substrate motif;Calmodulin-dependent protein kinase II substrate motif;Calmodulin-dependent protein kinase IV substrate motif;Calmodulin-dependent protein kinase IV substrate motif;Casein kinase I substrate motif;Casein kinase I substrate motif;Casein kinase II substrate motif;Casein kinase II substrate…	+	CST		+	1	3.47083e-08	152.47	109.75	100.72	-0.030146	7	7.8581	7.70182
Q9CX30	4	Q9CX30	Protein YIF1B	Yif1b	____________MHATGLAAPAGTPRLRKWP	UID24009		1.96274	0.516217	-3.35549	-3.1246	-3.12527	-3.25938	-3.24995	-3.8129	-3.72708	-3.63088	-4.08417	-3.44075	T	2	___1	G protein-coupled receptor kinase 1 substrate motif				+	0.865156	4.87418e-28	66.393	45.872	66.393	0.035207	4	6.64097	NaN
P0CL69	231	P0CL69	Zinc finger protein 703	Znf703	STSSNSSSPGGSRGGSPHHSDCKNGGGGAGE	UID9478		2.47441	0.515587	-1.85433	-2.03842	-1.73626	-1.73267	-1.66673	-2.32595	-2.21937	-2.50062	-2.23302	-2.32737	S	3	___1	14-3-3 domain binding motif;Calmodulin-dependent protein kinase II substrate motif;Casein kinase I substrate motif;ERK1,2 kinase substrate motif;G protein-coupled receptor kinase 1 substrate motif;GSK3 kinase substrate motif;GSK-3, ERK1, ERK2, CDK5 substrate motif;MAPKAPK2 kinase substrate motif;PKA kinase substrate motif;PKC kinase substrate motif;WW domain binding motif				+	0.97537	0.000456085	65.395	48.453	65.395	-0.44031	231	6.62251	NaN
F8WJE0;Q60710;E9PYG9;F6TVP2;E9Q0K6;E0CXZ5	52;21;52;32;52;21	F8WJE0	Deoxynucleoside triphosphate triphosphohydrolase SAMHD1	Samhd1	LEQPAKRPRCDGSPRTPPSTPPATANLSADD	UID21323	RCDGsPRtPPstPPA	0.528746	0.515391	-0.249981	1.37408	1.1806	-0.484291	0.722151	0.534178	0.384165	-0.597248	-0.283823	-0.0716667	T	3	___1	Casein kinase I substrate motif;Casein kinase II substrate motif;ERK1,2 kinase substrate motif;G protein-coupled receptor kinase 1 substrate motif;Growth associated histone HI kinase substrate motif;GSK3, Erk1, Erk2 and CDK5 kinase motif;GSK-3, ERK1, ERK2, CDK5 substrate motif;WW domain binding motif	+	CST;HTP			0.979231	2.31161e-30	102.32	90.677	44.319	-0.011813	52	8.37214	7.9383
Q3UJB0	292	Q3UJB0		Sf3b2	EEMETDTRSSLGQSASETEEDTVSISKKEKN	UID11791		2.12483	0.515276	-2.37706	-2.30479	-1.99579	-2.41979	-2.11403	-2.71504	-2.57793	-2.6927	-2.93515	-2.86703	S	3	___1	Casein kinase II substrate motif;G protein-coupled receptor kinase 1 substrate motif				+	0.994405	9.3182e-229	344.13	289.41	199.83	0.28509	292	6.80171	NaN
Q6P542	138	Q6P542	ATP-binding cassette sub-family F member 1	Abcf1	KAKGGNVFEALIQDDSEEEEEEEENRVLKPA	UID13811	EALIQDDsEEEEEEE	4.18294	0.514996	2.89685	2.98794	2.96521	2.93106	2.92796	2.354	2.42703	2.43646	2.51004	2.40652	S	3	___1	b-Adrenergic Receptor kinase substrate motif;BARD1 BRCT domain binding motif;Casein kinase II substrate motif;G protein-coupled receptor kinase 1 substrate motif	+	CST;HTP		+	1	6.27096e-210	319.36	275.47	319.36	0.49323	138	7.80653	7.1596
F8VQ28;Q8VI36;A0A1D5RMM8	118;118;118	F8VQ28	Paxillin	Pxn	GVGSLCSRAGEEEHVYSFPNKQKSAEPSPTV	UID24469	AGEEEHVysFPNKQk	3.13963	0.514287	1.51184	1.80144	1.66288	1.54283	1.57294	1.11015	1.13365	1.10594	1.03995	1.13081	Y	3	___1	ALK kinase substrate motif;Crk SH2 domain binding motif;RasGAP C-terminal SH2 domain binding motif;Src kinase substrate motif	+	CST;HTP;LTP	Src	+	0.995978	4.90936e-22	146.07	126.49	132.5	0.27947	118	7.54559	6.66127
A0A0R4J034;Q99K01	721;721	A0A0R4J034	Pyridoxal-dependent decarboxylase domain-containing protein 1	Pdxdc1	PFKRSLRGSDAVSETSSVSHIEDLEKVEQLS	UID50270	sDAVsEtssVsHIED	2.57552	0.513344	-0.324348	-0.379538	-0.60183	-0.598591	-0.66976	-1.05921	-0.918896	-1.00173	-1.13959	-1.02136	S	3	___3	Casein kinase I substrate motif;Casein kinase II substrate motif	+	HTP		+	0.951069	2.09488e-36	122.77	108	110.37	-0.21662	721	7.25373	7.53228
A0A0R4J034;Q99K01	722;722	A0A0R4J034	Pyridoxal-dependent decarboxylase domain-containing protein 1	Pdxdc1	FKRSLRGSDAVSETSSVSHIEDLEKVEQLSS	UID50271	DAVsEtssVsHIEDL	2.57552	0.513344	-0.324348	-0.379538	-0.60183	-0.598591	-0.66976	-1.05921	-0.918896	-1.00173	-1.13959	-1.02136	S	3	___3	Casein kinase I substrate motif;Casein kinase II substrate motif;MAPKAPK2 kinase substrate motif;MDC1 BRCT domain binding motif;Plk1 PBD domain binding motif	+	HTP		+	0.953756	9.69523e-52	215.98	180.23	110.37	-0.21662	722	7.70362	7.42316
A0A0R4J034;Q99K01	720;720	A0A0R4J034	Pyridoxal-dependent decarboxylase domain-containing protein 1	Pdxdc1	KPFKRSLRGSDAVSETSSVSHIEDLEKVEQL	UID68893	GsDAVsEtssVsHIE	2.57552	0.513344	-0.324348	-0.379538	-0.60183	-0.598591	-0.66976	-1.05921	-0.918896	-1.00173	-1.13959	-1.02136	T	3	___3	b-Adrenergic Receptor kinase substrate motif;G protein-coupled receptor kinase 1 substrate motif	+	HTP		+	0.71921	1.36696e-17	95.48	74.28	63.918	0.025069	720	7.12911	7.23132
Q8VC03	157	Q8VC03	Echinoderm microtubule-associated protein-like 3	Eml3	RPVQPLQRSDTPRRNSSSSSSPSERPRQKLS	UID41480	SDTPRRNsSSSsSPS	2.28641	0.511852	-2.07774	-2.12599	-2.07459	-2.16276	-2.06764	-2.3298	-2.53144	-2.85131	-2.75377	-2.60167	S	4	___2	14-3-3 domain binding motif;Calmodulin-dependent protein kinase II substrate motif;Casein kinase I substrate motif;Casein kinase II substrate motif;G protein-coupled receptor kinase 1 substrate motif;GSK3 kinase substrate motif;PAK2 kinase substrate motif;PKA kinase substrate motif;PKC epsilon kinase substrate motif;PKC kinase substrate motif	+	HTP		+	0.994958	2.08605e-96	188.01	157.05	66.335	0.091831	157	8.42718	8.31808
Q8VC03	160	Q8VC03	Echinoderm microtubule-associated protein-like 3	Eml3	QPLQRSDTPRRNSSSSSSPSERPRQKLSRKA	UID41483		2.28641	0.511852	-2.07774	-2.12599	-2.07459	-2.16276	-2.06764	-2.3298	-2.53144	-2.85131	-2.75377	-2.60167	S	3	___2	Casein kinase II substrate motif;G protein-coupled receptor kinase 1 substrate motif;GSK3 kinase substrate motif;MDC1 BRCT domain binding motif;Plk1 PBD domain binding motif				+	0.520598	3.79302e-11	125.36	94.872	61.52	-0.47021	160	7.32002	NaN
G3UXC3;P16951;A2AQE9;A2AQF0	51;51;51;51	G3UXC3	Cyclic AMP-dependent transcription factor ATF-2	Atf2	KFGPARNDSVIVADQTPTPTRFLKNCEEVGL	UID46026	sVIVADQtPtPtRFL	2.38149	0.511121	-1.17392	-1.27749	-1.23475	-1.44571	-1.04147	-1.57269	-1.79393	-1.887	-1.81137	-1.66396	T	2	___2	G protein-coupled receptor kinase 1 substrate motif;GSK-3, ERK1, ERK2, CDK5 substrate motif;WW domain binding motif	+	CST;HTP;LTP	JNK1;JNK2;p38-alpha	+	0.999893	2.10123e-12	75.646	61.814	72.184	-0.22731	51	6.55668	7.13069
G3UXC3;P16951;A2AQE9;A2AQF0	53;53;53;53	G3UXC3	Cyclic AMP-dependent transcription factor ATF-2	Atf2	GPARNDSVIVADQTPTPTRFLKNCEEVGLFN	UID46027	IVADQtPtPtRFLKN	2.38149	0.511121	-1.17392	-1.27749	-1.23475	-1.44571	-1.04147	-1.57269	-1.79393	-1.887	-1.81137	-1.66396	T	2	___2	Cdc2 kinase substrate motif;CDK1,2,4,6 kinase substrate motif;DNA dependent Protein kinase substrate motif;GSK-3, ERK1, ERK2, CDK5 substrate motif;WW domain binding motif	+	CST;HTP;LTP	ERK1;ERK2;JNK1;JNK2;p38-alpha	+	0.984028	2.10123e-12	118.47	104.81	69.594	-1.3394	53	7.46816	7.13069
Q8BTI8	955	Q8BTI8	Serine/arginine repetitive matrix protein 2	Srrm2	SRSRSSSPDSKMELGTPLRHSGSTSPYLKSM	UID23335	DsKMELGtPLRHsGs	1.92907	0.510642	-1.43782	-1.21278	-1.22768	-1.46691	-1.48968	-1.65342	-1.92304	-1.98556	-2.16872	-1.65734	T	2	___1	Casein kinase I substrate motif;Cdc2 kinase substrate motif;CDK1,2,4,6 kinase substrate motif;GSK-3, ERK1, ERK2, CDK5 substrate motif;WW domain binding motif	+	HTP		+	1	9.33679e-05	119.75	78.299	70.552	-0.12833	955	7.30537	7.54805
Q8JZQ9	111	Q8JZQ9	Eukaryotic translation initiation factor 3 subunit B	Eif3b	PGKAEAVGEQARGHPSAGAEEEGGSDGSAAE	UID16217	EQARGHPsAGAEEEG	0.977376	0.508696	-3.23222	-3.38496	-3.42387	-3.32023	-3.37438	-3.93779	-3.0278	-4.48866	-3.72733	-4.09758	S	2	___1	DNA dependent Protein kinase substrate motif	+	HTP			1	1.74145e-118	178.2	147.08	87.772	-0.064258	111	6.8969	7.26937
B1AVH7	914	B1AVH7	TBC1 domain family member 2A	Tbc1d2	QRRASLGRAPPEGCVSEDEGEGDS_______	UID3834		2.49327	0.508021	0.372557	0.271927	0.253105	0.0949211	0.237398	-0.142487	-0.304895	-0.335285	-0.448425	-0.0791054	S	2	___1	BARD1 BRCT domain binding motif;Casein kinase II substrate motif;G protein-coupled receptor kinase 1 substrate motif				+	1	6.05165e-75	276.32	267.52	276.32	1.1612	914	7.81684	7.56429
H3BIW0;G3X8T2;Q0P678	92;92;92	H3BIW0	Zinc finger CCCH domain-containing protein 18	Zc3h18	DQDSEAHELSRGPAGSPCEEGDDVEEDGTSD	UID8217	LSRGPAGsPCEEGDD	1.67308	0.507743	-1.81076	-1.61529	-1.64108	-1.9839	-1.72272	-2.41059	-2.1284	-1.97093	-2.65477	-2.14778	S	3	___1	Casein kinase II substrate motif;ERK1,2 kinase substrate motif;GSK-3, ERK1, ERK2, CDK5 substrate motif;WW domain binding motif	+	CST;HTP		+	0.999951	7.00646e-05	54.05	44.506	53.074	0.43164	92	7.10374	6.93709
A0A0B4J1G3;P14428;P03991;P04223;P01901;Q3TH01	172;313;353;354;354;354	A0A0B4J1G3	Beta-2-microglobulin;H-2 class I histocompatibility antigen, K-Q alpha chain;H-2 class I histocompatibility antigen, K-W28 alpha chain;H-2 class I histocompatibility antigen, K-K alpha chain;H-2 class I histocompatibility antigen, K-B alpha chain	H2-K1	GGDYALAPGSQTSDLSLPDCKVMVHDPHSLA	UID25193	GsQtsDLsLPDCkVM	1.74902	0.507556	-1.29767	-1.53334	-1.72148	-1.44574	-1.42744	-2.41909	-1.83195	-1.99422	-1.87444	-1.84376	S	2	___2	Casein kinase II substrate motif;Plk1 kinase substrate motif;Pyruvate dehydrogenase kinase substrate motif	+	HTP		+	0.999965	9.31698e-22	127.17	110.1	127.17	-0.1454	172	7.25679	7.43268
Q6P5D4	1130	Q6P5D4	Centrosomal protein of 135 kDa	Cep135	RRLGLPTSPLSSTLKSPVQTPDHINA_____	UID13834	PLSsTLKsPVQtPDH	1.75006	0.507283	-1.85812	-1.39373	-1.40369	-2.00634	-1.73034	-2.13486	-2.08298	-2.20685	-2.15259	-2.35136	S	2	___1	Casein kinase I substrate motif;ERK1,2 kinase substrate motif;G protein-coupled receptor kinase 1 substrate motif;Growth associated histone HI kinase substrate motif;GSK-3, ERK1, ERK2, CDK5 substrate motif;MAPKAPK2 kinase substrate motif;WW domain binding motif	+	CST;HTP		+	1	0.00029164	97.69	75.604	43.761	0.4193	1130	6.74568	7.07657
P62900;A0A0A6YX26	98;98	P62900	60S ribosomal protein L31	Rpl31	RIRVRLSRKRNEDEDSPNKLYTLVTYVPVTT	UID10589	KRNEDEDsPNKLyTL	2.66334	0.507262	0.664486	0.448324	0.397104	0.590841	0.378662	0.0413494	-0.180744	-0.0308971	0.0475864	0.065815	S	3	___1	b-Adrenergic Receptor kinase substrate motif;Casein kinase I substrate motif;Cdc2 kinase substrate motif;CDK kinase substrate motif;CDK1,2,4,6 kinase substrate motif;ERK1,2 kinase substrate motif;GSK-3, ERK1, ERK2, CDK5 substrate motif;WW domain binding motif	+	HTP		+	1	2.07721e-22	147.42	119.79	67.519	-0.25027	98	7.27263	7.12476
S4R2J9;A0A0A0MQ79;Q3TLH4;S4R294	1240;1240;1242;1242	S4R2J9	Protein PRRC2C	Prrc2c	VPKRRRQRGSETDTDSEVHESASDKDSVSKG	UID49593		1.28262	0.50589	-1.96883	-1.92232	-1.77787	-2.49829	-2.0155	-2.1927	-2.78873	-2.85999	-2.63451	-2.23634	S	3	___3	b-Adrenergic Receptor kinase substrate motif;Casein kinase I substrate motif;G protein-coupled receptor kinase 1 substrate motif					0.748626	0.00164261	46.621	37.091	46.621	-1.6141	1240	7.27839	NaN
Q8BX70;A0A1L1SUY8	736;736	Q8BX70	Vacuolar protein sorting-associated protein 13C	Vps13c	QLNSKDQGAQKTANASLEEIIDKAYDKFDVE	UID15553	AQKTANAsLEEIIDK	2.58688	0.505063	0.684774	0.667612	0.468208	0.466371	0.490227	-0.051611	0.249414	0.0991745	-0.0514717	0.00637245	S	2	___1	Casein kinase II substrate motif	+	HTP		+	1	3.13964e-28	169.61	86.956	169.61	0.13561	736	7.40669	6.92551
Q91XA2	319	Q91XA2	Golgi membrane protein 1	Golm1	REQLVIRDRQEQQRASEEGGGQKNPGDEYDM	UID17140		2.25095	0.504721	1.46046	1.76629	1.71086	1.45688	1.63105	1.34615	1.04614	0.961956	1.13976	1.00793	S	3	___1	Casein kinase II substrate motif;G protein-coupled receptor kinase 1 substrate motif;PKA kinase substrate motif;PKC kinase substrate motif				+	1	7.37602e-50	153.25	114.36	77.39	0.067531	319	7.42518	6.92734
A0A0R4J1A7;Q62431;D3YVQ2	78;78;78	A0A0R4J1A7	AT-rich interactive domain-containing protein 3A	Arid3a	LAAMRAAAAGLGHPSSPGGSEDGPPISGDED	UID1289	AGLGHPssPGGsEDG	1.51834	0.503459	-2.05224	-1.49732	-1.68205	-1.81839	-1.93902	-2.03457	-2.17293	-2.60342	-2.56833	-2.12707	S	3	___1	Casein kinase I substrate motif;ERK1,2 kinase substrate motif;G protein-coupled receptor kinase 1 substrate motif;GSK3 kinase substrate motif;GSK-3, ERK1, ERK2, CDK5 substrate motif;MDC1 BRCT domain binding motif;Plk1 PBD domain binding motif;WW domain binding motif	+	HTP		+	0.878631	9.74095e-96	173.98	158.85	173.98	0.33417	78	6.99688	NaN
A0A0R4J0D0;Q9D2Y5;Q3UR97	115;115;163	A0A0R4J0D0	Sorting nexin-20	Snx20;Snx21	TGSFDSDKAVVERRYSDFERLQKALLKRFGP	UID1007		1.55026	0.501895	-1.47723	-1.24946	-1.33755	-1.56371	-1.34707	-1.55829	-1.90345	-2.38935	-1.73674	-1.89668	S	3	___1	14-3-3 domain binding motif;Calmodulin-dependent protein kinase II substrate motif;Calmodulin-dependent protein kinase IV substrate motif;Casein kinase II substrate motif;Chk1 kinase substrate motif;PAK2 kinase substrate motif;PKA kinase substrate motif;PKA, PKG kinase substrate motif;PKC epsilon kinase substrate motif;PKC kinase substrate motif;PKG kinase substrate motif				+	0.995218	0.0155989	43.512	29.929	43.512	-0.079925	115	6.06228	NaN
A0A0G2JFT8	86	A0A0G2JFT8			FTARPPPQRAWRTPPSPGSPLPFLLLSYPSG	UID591		2.11774	0.501783	-1.13774	-1.18858	-1.48681	-1.32617	-1.52136	-1.75049	-1.66498	-1.89629	-1.81084	-2.04696	S	2	___1	Casein kinase I substrate motif;Casein kinase II substrate motif;DNA dependent Protein kinase substrate motif;ERK1,2 kinase substrate motif;G protein-coupled receptor kinase 1 substrate motif;GSK-3, ERK1, ERK2, CDK5 substrate motif;WW domain binding motif				+	0.817615	2.44851e-83	227.19	194.8	108.25	-0.34137	86	6.87164	7.17023
G3X9A3;E9Q3R9;E9Q444	462;434;462	G3X9A3		Zbtb21	EEASPVTEVRIKTEPSSPLSDPSDIIRVTVG	UID6132		2.04281	0.501477	-1.0818	-1.13835	-1.10005	-1.35447	-1.08459	-1.35028	-1.68591	-1.60167	-1.70623	-1.92256	S	2	___1	DNA dependent Protein kinase substrate motif;G protein-coupled receptor kinase 1 substrate motif;GSK3 kinase substrate motif;PKA kinase substrate motif				+	0.584929	1.8771e-96	188.96	160.06	127.02	0.038073	462	7.26193	6.79168
E3W997;Q3V3A1	79;77	E3W997	Cyclin-dependent kinase 15	Cdk15	SAQKLKSKRPRSNSDSFQEENLRQGLPWKKS	UID5224		1.42195	0.501455	-2.14186	-1.75678	-1.85426	-2.01517	-2.04557	-2.75009	-2.84849	-2.44548	-2.11586	-2.161	S	2	___1	b-Adrenergic Receptor kinase substrate motif;Casein kinase II substrate motif;MAPKAPK2 kinase substrate motif				+	0.556826	1.1309e-06	94.717	81.95	94.717	-0.34291	79	6.62416	NaN
Q9ERQ3;A0A0A6YWL6	388;238	Q9ERQ3	Zinc finger protein 704	Znf704;Zfp704	GRVGESDCSDGEEDFYYTEIKLNTDATAEGL	UID49328		1.18377	0.500817	-1.73637	-1.88972	-1.87847	-1.65665	-1.84826	-2.16137	-2.02235	-2.55944	-1.85041	-2.91997	Y	2	___2	ALK kinase substrate motif;SHP1 phosphatase substrate motif					0.556027	0.000103372	59.57	45.217	59.57	0.3608	388	6.85158	NaN
F6SZ47;P28028	411;464	F6SZ47	Serine/threonine-protein kinase B-raf	Braf	KALQKSPGPQRERKSSSSSSSEDRSRMKTLG	UID7389	PQRERKsssssSSED	2.37934	0.500669	0.174454	0.269646	0.368128	0.339035	0.19014	-0.233684	-0.196791	-0.23704	-0.485208	-0.00921822	S	2	___1	14-3-3 domain binding motif;Akt kinase substrate motif;Calmodulin-dependent protein kinase II substrate motif;Casein kinase I substrate motif;Casein kinase II substrate motif;G protein-coupled receptor kinase 1 substrate motif;GSK3 kinase substrate motif;MAPKAPK1 kinase substrate motif;MDC1 BRCT domain binding motif;PKA kinase substrate motif;PKC epsilon kinase substrate motif;PKC kinase substrat…	+	CST		+	0.990284	1.17164e-40	154.28	102.44	154.28	0.011463	411	7.08987	7.64294
Q99MR6;A0A0G2JDN3;A0A0G2JE73	4;4;4	Q99MR6	Serrate RNA effector molecule homolog	Srrt	____________MGDSDDEYDRRRRDKFRRE	UID17605	____MGDsDDEYDRR	0.589592	0.500301	0.487785	2.18972	1.48727	0.362852	1.11374	1.16061	0.8838	0.158976	0.44964	0.486834	S	3	___1	b-Adrenergic Receptor kinase substrate motif;BARD1 BRCT domain binding motif;Casein kinase II substrate motif	+	HTP			1	0.000537953	68.809	63.307	68.809	-0.21799	4	8.02457	8.18407
P58252	502	P58252	Elongation factor 2	Eef2	TFEHAHNMRVMKFSVSPVVRVAVEAKNPADL	UID10400	RVMkFSVsPVVRVAV	1.85754	0.500014	-0.887773	-0.979855	-0.707005	-1.13911	-0.681797	-1.41079	-1.09165	-1.61182	-1.36512	-1.41623	S	2	___1	ERK1,2 kinase substrate motif;GSK-3, ERK1, ERK2, CDK5 substrate motif;PKA kinase substrate motif;WW domain binding motif	+	HTP		+	0.998855	0.00131119	91.087	50.736	91.087	-0.25949	502	6.51487	6.43791
F7DBB3;Q3URZ6	843;37	F7DBB3		Ahnak2	LEKDVEKGRSRKLSFSMPRLALPKIKVSKGT	UID7708		3.74532	0.498864	4.14464	4.06571	4.07062	4.0386	4.01692	3.59884	3.51434	3.49663	3.56706	3.6653	S	3	___1	PKA kinase substrate motif				+	0.868518	0.000487023	99.283	76.595	56.043	-0.4182	843	8.19838	8.22907
Q60670	437	Q60670	Serine/threonine-protein kinase SIK1	Sik1	PLDTNCSGVFRHRSISPSSLLDTAISEEARQ	UID12792	VFRHRSIsPSSLLDT	1.75654	0.496594	-2.75617	-2.66343	-2.68814	-2.29643	-2.66978	-3.16674	-3.05365	-3.40783	-3.12923	-2.79948	S	2	___1	14-3-3 domain binding motif;Akt kinase substrate motif;Calmodulin-dependent protein kinase II substrate motif;Casein kinase I substrate motif;Casein kinase II substrate motif;ERK1,2 kinase substrate motif;GSK-3, ERK1, ERK2, CDK5 substrate motif;MAPKAPK1 kinase substrate motif;PKA kinase substrate motif;PKC kinase substrate motif;WW domain binding motif	+	HTP		+	0.772522	1.72481e-07	85.493	65.731	85.493	-0.0043824	437	6.32713	NaN
Q8BLH7	231	Q8BLH7	HIRA-interacting protein 3	Hirip3	RAKVEGSTGANCQEESEESGEESPAKKKELS	UID39800	GANCQEEsEEsGEEs	1.95492	0.496032	-1.98419	-1.47691	-1.6965	-1.80446	-1.65507	-2.30489	-2.21932	-2.20536	-1.96503	-2.40269	S	3	___2	b-Adrenergic Receptor kinase substrate motif;Casein kinase I substrate motif;Casein kinase II substrate motif;G protein-coupled receptor kinase 1 substrate motif	+	HTP		+	0.989327	4.70541e-05	82.089	65.288	82.089	0.10228	231	6.32529	6.64178
Q8BLH7	234	Q8BLH7	HIRA-interacting protein 3	Hirip3	VEGSTGANCQEESEESGEESPAKKKELSEPR	UID39801	CQEEsEEsGEEsPAK	1.95492	0.496032	-1.98419	-1.47691	-1.6965	-1.80446	-1.65507	-2.30489	-2.21932	-2.20536	-1.96503	-2.40269	S	3	___2	b-Adrenergic Receptor kinase substrate motif;Casein kinase II substrate motif;G protein-coupled receptor kinase 1 substrate motif;GSK3 kinase substrate motif	+	HTP		+	0.992614	4.70541e-05	82.089	65.288	82.089	0.10228	234	6.32529	6.64178
H3BKQ2;Q9CQI4	69;237	H3BKQ2	Uncharacterized protein C11orf74 homolog	B230118H07Rik;Nwc	ATIQELSKQKRVGSGTNVCELHD________	UID21505	QKRVGsGtNVCELHD	2.31422	0.495148	-1.45326	-1.73755	-1.35418	-1.45569	-1.60426	-1.97535	-2.02358	-2.22939	-1.92643	-1.92592	T	3	___1		+	HTP		+	0.547818	0.00324689	45.434	26.838	45.434	-0.033874	69	6.58509	NaN
Q99P91;Q8BVA0	362;362	Q99P91	Transmembrane glycoprotein NMB	Gpnmb	TLSTPSPSLMPTGYKSMELSDISNENCRINR	UID17669	LMPTGYKsMELSDIS	2.71555	0.495037	2.68759	2.97343	2.86945	2.70813	2.7496	2.45853	2.29245	2.20681	2.27969	2.27554	S	2	___1	Casein kinase II substrate motif;G protein-coupled receptor kinase 1 substrate motif;GSK3 kinase substrate motif	+	HTP		+	1	6.61547e-122	303.3	249.9	197.19	-0.3796	362	8.0125	8.07606
Q9CZ91	276	Q9CZ91	Serum response factor-binding protein 1	Srfbp1	SEEEESEGEKEYFDDSTEERFYKQSSASEDS	UID17905	EKEYFDDsTEERFYK	1.91688	0.495031	-0.454382	-0.613707	-0.765099	-0.609934	-0.476433	-0.803184	-1.02341	-1.32476	-0.959681	-1.28367	S	2	___1	b-Adrenergic Receptor kinase substrate motif;Casein kinase II substrate motif	+	HTP		+	0.911209	9.87534e-62	184.36	163.58	95.401	-0.036175	276	7.02833	NaN
V9GXD9;V9GX40;Q5SV85	1014;1115;1092	V9GXD9	Synergin gamma	Synrg	SPSPALEQPFRDRSNTLSERAALPVIRDKYK	UID22661	PFRDRSNtLSERAAL	4.7682	0.494879	1.9233	1.96112	1.8878	1.88833	1.9246	1.40173	1.45029	1.43753	1.4485	1.3727	T	2	___1	Akt kinase substrate motif;Calmodulin-dependent protein kinase II substrate motif;Casein kinase II substrate motif;p70 Ribosomal S6 kinase substrate motif;PKC kinase substrate motif	+	CST		+	0.99874	3.4617e-23	154.04	67.705	154.04	0.48217	1014	7.88576	7.95948
E0CXV1;Q91ZZ2;Q3UGX8;Q3UHC1	275;313;275;313	E0CXV1		Rapgef1	PPALPPKKRQSAPSPTRVAVVAPMSRATSGS	UID20553		1.68087	0.494877	-1.72005	-1.6657	-1.71986	-1.8908	-1.4882	-2.11282	-2.64207	-2.18115	-1.99362	-2.02934	T	3	___1	DNA dependent Protein kinase substrate motif				+	0.805333	4.06354e-05	65.454	49.818	42.031	-0.17827	275	6.5061	6.80398
Q91VN6	21	Q91VN6	Probable ATP-dependent RNA helicase DDX41	Ddx41	PERKRARADEATAGGSRSEDEDEDDEDYVPY	UID41719	DEAtAGGsRsEDEDE	1.43533	0.49476	-0.940906	-0.814571	-0.786615	-0.85899	-0.915178	-1.51596	-1.20801	-1.23603	-1.87768	-0.95237	S	3	___2	Casein kinase II substrate motif	+	CST;HTP		+	0.93913	6.05558e-146	183.86	171.09	47.018	-0.064282	21	7.94743	8.24229
Q91VN6	23	Q91VN6	Probable ATP-dependent RNA helicase DDX41	Ddx41	RKRARADEATAGGSRSEDEDEDDEDYVPYVP	UID41720	AtAGGsRsEDEDEDD	1.43533	0.49476	-0.940906	-0.814571	-0.786615	-0.85899	-0.915178	-1.51596	-1.20801	-1.23603	-1.87768	-0.95237	S	3	___2	BARD1 BRCT domain binding motif;Casein kinase II substrate motif;G protein-coupled receptor kinase 1 substrate motif	+	HTP		+	0.976404	4.05674e-198	206.32	194.18	98.398	-0.10491	23	7.94743	8.38416
Q8K0F1	547	Q8K0F1	TBC1 domain family member 23	Tbc1d23	GVKPVFSIGDEEEYDTDEIDSSSMSDDDRKE	UID48238	GDEEEYDtDEIDSSS	1.27626	0.493066	-0.619301	0.191942	-0.158306	-0.708166	-0.598011	-0.798986	-0.964623	-0.983212	-0.677107	-0.933243	T	3	___2	b-Adrenergic Receptor kinase substrate motif;Casein kinase I substrate motif	+	CST;HTP			0.792449	1.71255e-14	89.32	79.437	49.57	0.40867	547	7.12113	NaN
D3Z6Z7;Q8C2K5	869;891	D3Z6Z7	RAS protein activator like-3	Rasal3	GRAWTRASASLPRKPSVPWQRQMDQPGDRYQ	UID5010		2.42999	0.493015	0.0946617	-0.0382805	0.115593	-0.0415516	-0.229065	-0.476038	-0.500925	-0.51296	-0.699905	-0.37389	S	3	___1	14-3-3 domain binding motif;Calmodulin-dependent protein kinase II alpha substrate motif;Calmodulin-dependent protein kinase II substrate motif;Calmodulin-dependent protein kinase IV substrate motif;Chk1 kinase substrate motif;DNA dependent Protein kinase substrate motif;Phosphorylase kinase substrate motif;PKA kinase substrate motif;PKC epsilon kinase substrate motif;PKC kinase substrate motif				+	1	0.0128157	53.567	34.469	53.567	0.097357	869	6.89826	NaN
P04627;E9Q0P8	214;251	P04627	Serine/threonine-protein kinase A-Raf	Araf	FPAPANPPLQRIRSTSTPNVHMVSTTAPMDS	UID9413		1.36685	0.492998	-2.79085	-2.54866	-2.7289	-2.83178	-2.74902	-3.11142	-3.24336	-3.83265	-2.94131	-2.98546	S	3	___1	14-3-3 domain binding motif;Akt kinase substrate motif;AMP-activated protein kinase substrate motif;Calmodulin-dependent protein kinase II substrate motif;HMGCoA Reductase kinase substrate motif;MAPKAPK1 kinase substrate motif;PKA kinase substrate motif;PKC kinase substrate motif				+	0.504073	4.12638e-38	103.54	94.475	80.136	-0.53231	214	7.3963	NaN
Q3UFK8;D3Z5B2	21;21	Q3UFK8	FERM domain-containing protein 8	Frmd8	GNAGQPGPAERSHRSSVSSVGARAADVLVYL	UID36300		3.72357	0.490961	0.72377	0.829634	0.827192	0.655163	0.712797	0.237703	0.225033	0.290794	0.296	0.244219	S	3	___2	Casein kinase I substrate motif;Casein kinase II substrate motif;MAPKAPK2 kinase substrate motif;MDC1 BRCT domain binding motif;PKA kinase substrate motif;PKC kinase substrate motif;Plk1 PBD domain binding motif				+	0.969145	5.6908e-11	117.14	84.405	65.943	0.23178	21	7.38808	7.44703
Q8BGD9	420	Q8BGD9	Eukaryotic translation initiation factor 4B	Eif4b	PSWRSEETQERERSRTGSESSQTGASATSGR	UID23221	QERERsRtGsEssQt	1.65349	0.490595	-2.76158	-2.47547	-2.50068	-2.44505	-2.89886	-2.84352	-2.97708	-3.4374	-3.08877	-3.18785	T	2	___1	Akt kinase substrate motif;Calmodulin-dependent protein kinase II substrate motif;Casein kinase II substrate motif;G protein-coupled receptor kinase 1 substrate motif;PKC kinase substrate motif	+	CST;HTP		+	0.884007	1.17916e-294	266.46	230.82	157.98	0.17739	420	7.7613	8.15894
A2AHK0	75	A2AHK0	Diacylglycerol kinase	Dgkz	FPSCGVGTRGASRRRSSTAPPTCNPRFMVDV	UID27536		0.911325	0.488821	-1.87246	-2.8554	-2.39169	-2.26054	-2.50914	-3.21835	-3.19695	-2.15692	-2.91551	-2.84561	S	3	___2	14-3-3 domain binding motif;Calmodulin-dependent protein kinase II substrate motif;Casein kinase II substrate motif;G protein-coupled receptor kinase 1 substrate motif;MAPKAPK2 kinase substrate motif;PAK2 kinase substrate motif;PKA kinase substrate motif;PKC epsilon kinase substrate motif;PKC kinase substrate motif					0.987404	0.00445819	44.567	33.523	44.567	0.46506	75	6.58218	NaN
A2AHK0	76	A2AHK0	Diacylglycerol kinase	Dgkz	PSCGVGTRGASRRRSSTAPPTCNPRFMVDVV	UID27537		0.911325	0.488821	-1.87246	-2.8554	-2.39169	-2.26054	-2.50914	-3.21835	-3.19695	-2.15692	-2.91551	-2.84561	S	3	___2	14-3-3 domain binding motif;Calmodulin-dependent protein kinase II substrate motif;G protein-coupled receptor kinase 1 substrate motif;MAPKAPK1 kinase substrate motif;MDC1 BRCT domain binding motif;PAK2 kinase substrate motif;Pim1 kinase substrate sequence;PKA kinase substrate motif;PKC epsilon kinase substrate motif;PKC kinase substrate motif;Plk1 PBD domain binding motif;ZIP kinase substrate mo…					0.834577	0.00445819	44.567	33.523	44.567	0.46506	76	6.58218	NaN
E9Q6L0;A0A087WQF1;J3QP81;A0A087WS18;A0A087WNW8;A0A087WQ95;A0A087WP42;E9QKH0;A0A0A6YXZ1;A0A087WRK0;E9QNY9;A0A087WRE8;A0A087WQ31;A0A0N4SUT7	646;662;646;646;662;646;646;646;422;654;646;646;654;13	E9Q6L0		Clasp1	PGSYASLGRIRTRRQSSGSTTNVASTPSDSR	UID6498		2.63919	0.487253	-0.508802	-0.603027	-0.602621	-0.622343	-0.81859	-1.1633	-1.10008	-0.97959	-1.07522	-1.27345	S	2	___1	14-3-3 domain binding motif;Akt kinase substrate motif;Calmodulin-dependent protein kinase II substrate motif;Casein kinase I substrate motif;Casein kinase II substrate motif;G protein-coupled receptor kinase 1 substrate motif;MAPKAPK1 kinase substrate motif;PAK2 kinase substrate motif;PKA kinase substrate motif;PKC epsilon kinase substrate motif;PKC kinase substrate motif				+	0.867238	3.98006e-51	134.95	110.42	49.559	-0.81994	646	8.21893	7.22781
D3Z4J3;D3YZ62;Q99104	1124;1124;1124	D3Z4J3	Unconventional myosin-Va	Myo5a	GHKRTDSTHSSNESEYTFSSEFAETEDIAPR	UID49089	HSSNEsEyTFSSEFA	1.35181	0.485372	-1.60711	-1.40038	-1.38392	-1.66338	-1.38687	-2.0007	-2.07928	-2.46821	-1.52466	-1.79566	Y	3	___2	ALK kinase substrate motif;EGFR kinase substrate motif;Src kinase substrate motif;TC-PTP phosphatase substrate motif	+	HTP		+	0.673766	3.76797e-22	97.243	90.738	97.243	-0.15877	1124	7.24546	7.08246
A2AEM2;Q99LI2;Z4YMG1	63;58;58	A2AEM2	Chloride channel CLIC-like protein 1	Clcc1	QVRSGTSEKKEVSPDSSEAEELSDCLHRLDS	UID2753	KKEVSPDsSEAEELS	1.11783	0.485285	-3.04146	-2.82183	-3.00901	-3.02725	-2.7912	-3.28513	-3.13217	-2.99555	-3.60701	-4.09731	S	3	___1	b-Adrenergic Receptor kinase substrate motif;Casein kinase II substrate motif	+	HTP			0.891072	2.5548e-64	141.49	126.91	125.88	-0.41137	63	6.99403	7.46187
F2Z3U3;F2Z4B7;G5E867;F2Z3X7	190;190;190;190	F2Z3U3		Raph1	LVEDPKPLVTNQHRRTASAGTVSDAEARSIS	UID21124		2.90036	0.48518	0.94557	1.15141	1.00828	0.955885	1.0071	0.64854	0.58926	0.43403	0.568396	0.402122	T	2	___1	PKA kinase substrate motif;PKC kinase substrate motif				+	0.890957	2.97338e-27	180.88	135.6	81.448	1.4941	190	7.80095	7.26392
F6W623;F8WJ40;O08550	1380;2088;2079	F6W623	Histone-lysine N-methyltransferase;Histone-lysine N-methyltransferase 2B	Kmt2b	TDSEAEAVQQPRGQGTPPSGPGVGRGGVLGA	UID21170	QQPRGQGtPPSGPGV	1.26134	0.485075	-2.76593	-2.6612	-3.03729	-3.04994	-2.93519	-3.333	-3.79305	-3.48258	-2.79456	-3.47174	T	2	___1	Casein kinase I substrate motif;Casein kinase II substrate motif;GSK-3, ERK1, ERK2, CDK5 substrate motif;WW domain binding motif	+	HTP			0.974496	0.00168447	58.32	35.6	50.207	-0.14469	1380	6.77433	6.33232
Q62261	2319	Q62261	Spectrin beta chain, non-erythrocytic 1	Sptbn1	AISSDKHDTSASTQSTPASSRAQTLPTSVVT	UID22818	tsAstQstPASsRAQ	1.03632	0.483383	-1.38891	-0.148228	-0.584238	-1.04053	-0.841379	-1.32313	-1.1257	-1.50078	-1.19211	-1.27847	T	3	___1	Casein kinase I substrate motif;Casein kinase II substrate motif;G protein-coupled receptor kinase 1 substrate motif;GSK-3, ERK1, ERK2, CDK5 substrate motif;MAPKAPK2 kinase substrate motif;MDC1 BRCT domain binding motif;Plk1 PBD domain binding motif;WW domain binding motif	+	CST;HTP			0.968902	1.27035e-09	91.518	73.89	63.128	0.066317	2319	6.41318	7.39019
Q3UYV9	674	Q3UYV9	Nuclear cap-binding protein subunit 1	Ncbp1	LEEAKEKLARQHKRRSDDDDRSSDRKDGALE	UID12000	ArQHKrrsDDDDRSS	1.9828	0.483082	-1.89637	-1.81376	-1.45694	-1.99267	-1.8313	-2.0792	-2.37526	-2.27584	-2.29404	-2.3821	S	2	___1	Casein kinase II substrate motif;PAK2 kinase substrate motif;PKA kinase substrate motif;PKC kinase substrate motif;Pyruvate dehydrogenase kinase substrate motif	+	HTP		+	1	0.00262829	81.017	43.541	81.017	0.33954	674	6.61297	NaN
E9Q6Q8;F6SUV7	680;393	E9Q6Q8		Tbc1d4	DGKAHGLRSPLLRQSSSEQCSDGEGRKRTSS	UID6561		2.81416	0.482976	0.556227	0.778606	0.695078	0.559874	0.689945	0.25729	0.151094	0.203733	0.00596237	0.246771	S	3	___1	14-3-3 domain binding motif;Calmodulin-dependent protein kinase II substrate motif;Calmodulin-dependent protein kinase IV substrate motif;Casein kinase II substrate motif;Chk1 kinase substrate motif;MDC1 BRCT domain binding motif;PKA kinase substrate motif;PKC kinase substrate motif;Plk1 PBD domain binding motif				+	0.950667	2.00783e-149	214.81	195.14	115.31	-0.29828	680	7.46383	7.80841
Q80TZ9;A2A7T3;A0A1W2P787	1098;830;114	Q80TZ9	Arginine-glutamic acid dipeptide repeats protein	Rere	VQIKEEALDEAEEPESPPPPPRSPSPEPTVV	UID63818	DEAEEPEsPPPPPRs	0.871298	0.481921	-2.95416	-3.02021	-2.94993	-3.55097	-3.3669	-4.15719	-4.09789	-3.71368	-3.29123	-2.99178	S	4	___3	b-Adrenergic Receptor kinase substrate motif;Casein kinase I substrate motif;ERK1,2 kinase substrate motif;G protein-coupled receptor kinase 1 substrate motif;GSK-3, ERK1, ERK2, CDK5 substrate motif;WW domain binding motif	+	HTP			1	3.07261e-40	119.87	104.84	119.87	0.1056	1098	6.79265	7.52161
Q80TZ9;A2A7T3;A0A1W2P787	1105;837;121	Q80TZ9	Arginine-glutamic acid dipeptide repeats protein	Rere	LDEAEEPESPPPPPRSPSPEPTVVDTPSHAS	UID63819	sPPPPPRsPsPEPtV	0.871298	0.481921	-2.95416	-3.02021	-2.94993	-3.55097	-3.3669	-4.15719	-4.09789	-3.71368	-3.29123	-2.99178	S	4	___3	Casein kinase II substrate motif;ERK1,2 kinase substrate motif;Growth associated histone HI kinase substrate motif;GSK-3, ERK1, ERK2, CDK5 substrate motif;WW domain binding motif	+	HTP			0.999956	3.07261e-40	119.87	104.84	119.87	0.1056	1105	6.79265	7.52161
Q80TZ9;A2A7T3;A0A1W2P787	1107;839;123	Q80TZ9	Arginine-glutamic acid dipeptide repeats protein	Rere	EAEEPESPPPPPRSPSPEPTVVDTPSHASQS	UID63820	PPPPRsPsPEPtVVD	0.871298	0.481921	-2.95416	-3.02021	-2.94993	-3.55097	-3.3669	-4.15719	-4.09789	-3.71368	-3.29123	-2.99178	S	4	___3	14-3-3 domain binding motif;Calmodulin-dependent protein kinase II substrate motif;Casein kinase I substrate motif;Casein kinase II substrate motif;DNA dependent Protein kinase substrate motif;ERK1,2 kinase substrate motif;G protein-coupled receptor kinase 1 substrate motif;GSK-3, ERK1, ERK2, CDK5 substrate motif;PKA kinase substrate motif;PKC kinase substrate motif;WW domain binding motif	+	HTP			0.997429	3.07261e-40	119.87	104.84	119.87	0.1056	1107	6.79265	7.52161
E9QLH9;Q571I4	704;510	E9QLH9	Tyrosine-protein kinase SgK223	D8Ertd82e;Sgk223	PPPPPKSRHLLKMNKSSSDLEKVSQSSAESL	UID7053		3.72011	0.480998	0.606209	0.532968	0.52396	0.56016	0.600328	0.142864	-0.0137959	0.143082	0.118744	0.0277424	S	2	___1	AMP-activated protein kinase substrate motif;Casein kinase II substrate motif;PKA kinase substrate motif;Pyruvate dehydrogenase kinase substrate motif				+	0.979349	0.00439684	100.57	29.143	100.57	0.093163	704	6.99339	NaN
Q9D6W8	178	Q9D6W8	Uncharacterized protein C17orf59 homolog		SFPSRLQDSRSLDGLSGACGGGGSSSSGETG	UID18054		0.904482	0.480927	-3.25212	-3.23765	-2.90397	-2.62054	-3.6845	-3.89507	-3.36468	-3.15687	-4.10008	-3.58671	S	3	___1	Casein kinase I substrate motif					0.847162	3.95161e-14	83.395	65.257	61.499	0.94132	178	6.67978	NaN
Q64337;D3YZJ1	269;269	Q64337	Sequestosome-1	Sqstm1	EVDIDVEHGGKRSRLTPTTPESSSTGTEDKS	UID47517	GGKRsRLtPttPEss	4.80303	0.480872	2.5678	2.52103	2.57031	2.52028	2.49127	2.0458	2.04972	2.02618	2.04625	2.09839	T	2	___2	Casein kinase I substrate motif;G protein-coupled receptor kinase 1 substrate motif;GSK-3, ERK1, ERK2, CDK5 substrate motif;PKA kinase substrate motif;PKC kinase substrate motif;RAF1 kinase substrate motif;WW domain binding motif	+	CST;HTP;LTP		+	0.994902	2.01928e-215	233.26	213.95	50.284	0.13647	269	8.30771	8.11968
A0A1W2P750;Q9DBR7	386;909	A0A1W2P750;Q9DBR7	Protein phosphatase 1 regulatory subunit 12A	Ppp1r12a	TSSSDRYDSLLGRSASYSYLEDRKPYSSRLE	UID2132	sLLGRsAsySYLEDR	2.75376	0.480315	-0.976089	-0.746285	-0.775135	-0.864143	-0.731642	-1.26889	-1.24231	-1.26824	-1.48089	-1.23455	S	2	___1	14-3-3 domain binding motif;Calmodulin-dependent protein kinase I substrate motif;Calmodulin-dependent protein kinase II alpha substrate motif;Calmodulin-dependent protein kinase II substrate motif;Calmodulin-dependent protein kinase IV substrate motif;Casein kinase II substrate motif;Chk1 kinase substrate motif;PKA kinase substrate motif;PKC kinase substrate motif	+	CST;HTP;LTP		+	0.998995	3.09859e-29	229.68	187.98	229.68	0.58157	909	7.21093	7.61496
Q8VCW2	6	Q8VCW2	Keratin, type I cytoskeletal 25	Krt25	__________MSLRLSSGSRRSYARPSTGSL	UID41515		0.980108	0.479298	-2.53638	-2.2202	-2.44209	-2.7018	-2.0879	-2.83042	-3.05616	-3.54315	-2.55611	-2.39902	S	2	___2	Casein kinase I substrate motif;Casein kinase II substrate motif;MAPKAPK2 kinase substrate motif;PKA kinase substrate motif;PKC kinase substrate motif					0.945291	0.0143713	54.784	22.563	54.784	-3.0741	6	7.79591	7.29112
Q8VCW2	7	Q8VCW2	Keratin, type I cytoskeletal 25	Krt25	_________MSLRLSSGSRRSYARPSTGSLR	UID41516		0.980108	0.479298	-2.53638	-2.2202	-2.44209	-2.7018	-2.0879	-2.83042	-3.05616	-3.54315	-2.55611	-2.39902	S	2	___2	14-3-3 domain binding motif;Calmodulin-dependent protein kinase II substrate motif;Casein kinase II substrate motif;CLK1 kinase substrate motif;MDC1 BRCT domain binding motif;PKA kinase substrate motif;PKC kinase substrate motif;Plk1 PBD domain binding motif					0.932032	0.0143713	54.784	22.563	54.784	-3.0741	7	7.79591	7.29112
Q8C0Q9	440	Q8C0Q9	Rap guanine nucleotide exchange factor 5	Rapgef5	ELKEFQKILGVYRRHTVDEYSPQKKNKALFH	UID23441	LGVYRRHtVDEYsPQ	1.02275	0.478622	0.346525	1.41402	1.12435	0.37637	0.784481	0.482786	0.449358	0.0895577	0.281136	0.349802	T	3	___1	Aurora-A kinase substrate motif;Calmodulin-dependent protein kinase II alpha substrate motif;Calmodulin-dependent protein kinase II substrate motif;Calmodulin-dependent protein kinase IV substrate motif;Casein kinase II substrate motif;Chk1 kinase substrate motif;PAK2 kinase substrate motif;PKA kinase substrate motif;PKC kinase substrate motif	+	CST			0.999783	0.000115381	72.898	51.235	72.898	-0.086997	440	6.85516	NaN
E9Q2A6;Q9QVP9;Q3UDE9	579;579;579	E9Q2A6;Q9QVP9	Protein-tyrosine kinase 2-beta	Ptk2b	KLGDFGLSRYIEDEDYYKASVTRLPIKWMSP	UID49115	RyIEDEDyyKASVTR	2.23716	0.478566	-0.384836	-0.58666	-0.785149	-0.423565	-0.745178	-1.03531	-1.09954	-0.94649	-1.16816	-1.06873	Y	2	___2	ALK kinase substrate motif;EGFR kinase substrate motif;PTP1B phosphatase substrate motif;SHP1 phosphatase substrate motif;TC-PTP phosphatase substrate motif	+	CST;HTP;LTP		+	1	8.9982e-26	155.1	132.96	93.178	0.036598	579	7.30417	7.25324
E9Q2A6;Q9QVP9;Q3UDE9	580;580;580	E9Q2A6;Q9QVP9	Protein-tyrosine kinase 2-beta	Ptk2b	LGDFGLSRYIEDEDYYKASVTRLPIKWMSPE	UID49116	yIEDEDyyKASVTRL	2.23716	0.478566	-0.384836	-0.58666	-0.785149	-0.423565	-0.745178	-1.03531	-1.09954	-0.94649	-1.16816	-1.06873	Y	2	___2	ALK kinase substrate motif;PTP1B phosphatase substrate motif;SHP1 phosphatase substrate motif;TC-PTP phosphatase substrate motif	+	CST;HTP;LTP	Src	+	1	1.0898e-34	161.92	130.54	93.178	0.036598	580	7.66207	7.36144
Q6P9Q4	361	Q6P9Q4	FH1/FH2 domain-containing protein 1	Fhod1	AAAAAGGRRERRKPSSEEGKRSRRSLEGGGC	UID13890		4.61395	0.478287	0.736313	0.716154	0.74666	0.79006	0.70167	0.232305	0.286043	0.289757	0.214457	0.276861	S	4	___1	Casein kinase II substrate motif;G protein-coupled receptor kinase 1 substrate motif;MDC1 BRCT domain binding motif;PKA kinase substrate motif;PKC kinase substrate motif;Plk1 PBD domain binding motif				+	0.553239	2.12446e-05	144.1	125.36	89.266	0.209	361	6.79252	7.34191
D3Z1N4;E9Q4Y5;F8VQD1;D3YYF2;E9Q7L3;D3Z1W6;E9Q7L2;Q8BSQ9;D6RIL0;D6RI94;D3Z3R4;F6THL5	498;498;498;498;498;498;498;498;498;498;487;442	D3Z1N4	Protein polybromo-1	Pbrm1	KKKELARRDDIEDGDSMISSATSDTGSAKRK	UID4784	DDIEDGDsMISSATs	2.22276	0.47801	-2.41362	-2.6401	-2.33025	-2.67986	-2.69489	-3.06103	-2.90593	-3.05548	-2.94246	-3.18388	S	3	___1	b-Adrenergic Receptor kinase substrate motif;Casein kinase I substrate motif;Casein kinase II substrate motif;G protein-coupled receptor kinase 1 substrate motif;GSK3 kinase substrate motif	+	CST;HTP		+	0.869	5.48295e-08	72.425	56.483	72.425	0.25637	498	6.47189	NaN
A2RSJ4	954	A2RSJ4	UHRF1-binding protein 1-like	Uhrf1bp1l	HAPLKDPLLFKSASDTNLQKGTSFLDYLSDK	UID20178		2.67469	0.477933	-0.943758	-0.823782	-0.838436	-0.967785	-0.962004	-1.44402	-1.17908	-1.36891	-1.38836	-1.54505	T	2	___1	b-Adrenergic Receptor kinase substrate motif;MAPKAPK2 kinase substrate motif				+	0.839014	2.17576e-06	117.71	56.146	117.7	-0.038219	954	7.3007	7.13459
P31750;D3YXX3;D3Z783	124;124;124	P31750	RAC-alpha serine/threonine-protein kinase	Akt1	GLKRQEEETMDFRSGSPSDNSGAEEMEVSLA	UID34626	tMDFRsGsPsDNsGA	3.56261	0.477609	0.818955	0.793108	0.862209	0.874287	0.876185	0.257189	0.321858	0.380276	0.465874	0.411503	S	2	___2	14-3-3 domain binding motif;Calmodulin-dependent protein kinase II substrate motif;Casein kinase II substrate motif;ERK1,2 kinase substrate motif;GSK-3, ERK1, ERK2, CDK5 substrate motif;MAPKAPK2 kinase substrate motif;PKA kinase substrate motif;PKC kinase substrate motif;Pyruvate dehydrogenase kinase substrate motif;WW domain binding motif	+	HTP		+	0.777003	3.23323e-64	264.03	226.86	86.488	-0.054528	124	7.6472	NaN
Q62018	1079	Q62018	RNA polymerase-associated protein CTR9 homolog	Ctr9	SGSEAGSPRRSGRQESDEDSDSDQPSRKRRR	UID37868	RRSGRQEsDEDsDsD	2.50372	0.476917	0.206577	0.0558453	0.0202885	-0.00817299	0.157196	-0.396517	-0.390602	-0.347929	-0.604197	-0.213606	S	3	___2	14-3-3 domain binding motif;b-Adrenergic Receptor kinase substrate motif;Calmodulin-dependent protein kinase II substrate motif;Casein kinase II substrate motif;G protein-coupled receptor kinase 1 substrate motif;GSK3 kinase substrate motif;PKA kinase substrate motif;PKC kinase substrate motif;Pyruvate dehydrogenase kinase substrate motif	+	HTP		+	0.969165	3.44189e-05	66.853	54.42	66.853	0.06205	1079	7.6862	7.04214
Q62018	1083	Q62018	RNA polymerase-associated protein CTR9 homolog	Ctr9	AGSPRRSGRQESDEDSDSDQPSRKRRRSGSE	UID37869	RQEsDEDsDsDQPSR	2.50372	0.476917	0.206577	0.0558453	0.0202885	-0.00817299	0.157196	-0.396517	-0.390602	-0.347929	-0.604197	-0.213606	S	3	___2	b-Adrenergic Receptor kinase substrate motif;Casein kinase I substrate motif;Casein kinase II substrate motif;MAPKAPK2 kinase substrate motif;Pyruvate dehydrogenase kinase substrate motif	+	HTP		+	0.999821	3.44189e-05	66.853	54.42	66.853	0.06205	1083	7.6862	7.04214
Q80Y56	229	Q80Y56	Rabenosyn-5	Rbsn	SPSQSPNSVHGSRRGSISSMSSVSSVLDEKD	UID64098	VHGSRRGsISsMSSV	1.4807	0.476642	-2.7355	-3.07568	-2.82237	-2.5909	-2.97416	-3.21145	-3.78741	-3.23118	-3.27256	-3.07922	S	3	___3	14-3-3 domain binding motif;Aurora-A kinase substrate motif;Calmodulin-dependent protein kinase II substrate motif;Casein kinase I substrate motif;Casein kinase II substrate motif;MAPKAPK2 kinase substrate motif;PAK2 kinase substrate motif;Phosphorylase kinase substrate motif;PKA kinase substrate motif;PKC epsilon kinase substrate motif;PKC kinase substrate motif	+	HTP		+	0.777309	1.89788e-06	104.41	64.754	80.016	0.593	229	6.28726	7.50914
Q80Y56	231	Q80Y56	Rabenosyn-5	Rbsn	SQSPNSVHGSRRGSISSMSSVSSVLDEKDDD	UID64099		1.4807	0.476642	-2.7355	-3.07568	-2.82237	-2.5909	-2.97416	-3.21145	-3.78741	-3.23118	-3.27256	-3.07922	S	3	___3	Casein kinase I substrate motif;Casein kinase II substrate motif;G protein-coupled receptor kinase 1 substrate motif;GSK3 kinase substrate motif				+	0.710115	1.69221e-05	94.385	50.587	47.808	-0.36852	231	6.28726	NaN
Q80Y56	232	Q80Y56	Rabenosyn-5	Rbsn	QSPNSVHGSRRGSISSMSSVSSVLDEKDDDR	UID64100	SRRGsISsMSSVSsV	1.4807	0.476642	-2.7355	-3.07568	-2.82237	-2.5909	-2.97416	-3.21145	-3.78741	-3.23118	-3.27256	-3.07922	S	3	___3	Casein kinase I substrate motif;Casein kinase II substrate motif;MDC1 BRCT domain binding motif;Plk1 PBD domain binding motif	+	HTP		+	0.502167	1.69221e-05	94.385	50.587	47.808	-0.36852	232	6.28726	NaN
F8VQ54;Q8R418	1454;1464	F8VQ54	Endoribonuclease Dicer	Dicer1	IDSMLMGSGAFVRKISLSPFSASDSAYEWKM	UID7787	GAFVRkIsLsPFSAS	2.82018	0.476466	0.738741	1.01784	0.89279	0.905302	1.03754	0.501533	0.327154	0.432835	0.47011	0.478254	S	3	___1	14-3-3 domain binding motif;AMP-activated protein kinase substrate motif;Calmodulin-dependent protein kinase I substrate motif;Calmodulin-dependent protein kinase II alpha substrate motif;Calmodulin-dependent protein kinase II substrate motif;Calmodulin-dependent protein kinase IV substrate motif;Casein kinase II substrate motif;HMGCoA Reductase kinase substrate motif;Phosphorylase kinase substra…	+	HTP		+	0.838332	3.00375e-32	192.1	155.62	192.1	0.30598	1454	7.26961	NaN
Q0KL02	1809	Q0KL02	Triple functional domain protein	Trio	KKLAHKHKKSREVRKSADAGSQKDSDDSAAT	UID11157		2.16563	0.476097	0.821375	0.826345	0.819918	0.70808	1.00175	0.534344	0.43342	0.0698013	0.43866	0.320763	S	2	___1	PKA kinase substrate motif;PKC kinase substrate motif				+	0.999999	0.00145198	108.47	60.379	108.47	-0.39132	1809	7.06348	NaN
Q3U0X6	417	Q3U0X6		Zfp217	SRVHRKDRRTDALSPTMAVDARQPGTCSPDL	UID22359		1.30711	0.47604	-2.34975	-2.73987	-3.18682	-2.76392	-2.47724	-2.95147	-3.41108	-2.97636	-3.26514	-3.29375	T	2	___1	DNA dependent Protein kinase substrate motif				+	0.623409	0.00210482	55.452	38.427	55.452	-0.00033348	417	6.30982	NaN
B1ATR2;Q6ZPJ0	294;294	B1ATR2	Testis-expressed sequence 2 protein	Tex2	VPEMEAKIEDTKRRLSEVIYEPFQLLSKIIG	UID3787	EDTKRRLsEVIYEPF	2.76185	0.47556	-0.837534	-0.905123	-1	-1.12767	-1.05491	-1.35733	-1.46949	-1.44353	-1.44368	-1.589	S	3	___1	14-3-3 domain binding motif;Calmodulin-dependent protein kinase II substrate motif;G protein-coupled receptor kinase 1 substrate motif;PAK2 kinase substrate motif;Pim1 kinase substrate sequence;PKA kinase substrate motif;PKC epsilon kinase substrate motif;PKC kinase substrate motif	+	CST;HTP		+	0.999861	4.3959e-08	110.41	63.213	81.967	0.043468	294	7.00156	NaN
F7B641	18	F7B641		Fstl5	EDSARKTRLGIGNMFYVFYEDGIKVIQPTEC	UID49135		2.09871	0.475017	-0.783825	-0.603546	-0.635586	-0.724565	-0.721157	-1.15759	-1.10608	-1.16753	-1.48799	-0.924562	Y	4	___2	FRIP PTB domain binding motif				+	0.965828	0.00143606	48.053	10.498	48.053	4.2131	18	6.83852	NaN
F7B641	21	F7B641		Fstl5	ARKTRLGIGNMFYVFYEDGIKVIQPTECEFQ	UID49136		2.09871	0.475017	-0.783825	-0.603546	-0.635586	-0.724565	-0.721157	-1.15759	-1.10608	-1.16753	-1.48799	-0.924562	Y	4	___2	Src kinase substrate motif				+	0.965828	0.00143606	48.053	10.498	48.053	4.2131	21	6.83852	NaN
O89086	133	O89086	RNA-binding protein 3	Rbm3	RPGGYGYGYGRSRDYSGSQGGYDRYSGGNYR	UID9363	yGrsrDYsGsQGGyD	3.57095	0.474658	0.406805	0.50305	0.450096	0.507975	0.407431	0.00119782	-0.145952	-0.00925827	0.0337334	0.0223465	S	3	___1	14-3-3 domain binding motif;Akt kinase substrate motif;Calmodulin-dependent protein kinase II substrate motif;Casein kinase II substrate motif;MAPKAPK1 kinase substrate motif;MAPKAPK2 kinase substrate motif;PKA kinase substrate motif;PKC kinase substrate motif	+	CST;HTP		+	0.993671	4.19032e-18	119.46	97.304	119.46	-0.097659	133	7.50955	7.77514
A0A1D5RLV0;Q8C1D8	261;261	A0A1D5RLV0	Protein IWS1 homolog	Iws1	RVSDSESEDPQKGPASDSEAEDASRHKEKPD	UID26545	DPQKGPAsDsEAEDA	3.88058	0.474516	0.934256	0.941158	0.826353	0.966324	0.878881	0.402821	0.441668	0.512299	0.421173	0.396431	S	2	___2	Casein kinase II substrate motif;G protein-coupled receptor kinase 1 substrate motif;PKA kinase substrate motif	+	HTP		+	1	2.84039e-14	145.6	124.54	101.2	-0.43413	261	7.59616	7.35559
A0A140T8R7;Q8CFE3	356;454	A0A140T8R7	REST corepressor 1	Rcor1	GKDETNGPANQKPVKSPESSIKIPEEEDEAA	UID1615	ANQKPVKsPESSIKI	4.05794	0.474389	2.35358	2.40623	2.33681	2.34721	2.38193	1.83672	1.81879	1.91143	1.95076	1.93611	S	2	___1	Casein kinase I substrate motif;Casein kinase II substrate motif;ERK1,2 kinase substrate motif;G protein-coupled receptor kinase 1 substrate motif;Growth associated histone HI kinase substrate motif;GSK3 kinase substrate motif;GSK-3, ERK1, ERK2, CDK5 substrate motif;PKA kinase substrate motif;WW domain binding motif	+	HTP		+	0.999941	1.88614e-40	149.66	129.69	80.239	0.029795	356	7.65447	6.89073
Q61037;Q7TT21	1338;1273	Q61037;Q7TT21	Tuberin	Tsc2	LGTDRHCQRPDTYSRSSSASSQEEKSHLEEL	UID62277		1.83986	0.473799	-1.49988	-1.61786	-1.40332	-1.49698	-1.60238	-2.07986	-2.21348	-1.86995	-1.64098	-2.18515	S	3	___3	Casein kinase II substrate motif;G protein-coupled receptor kinase 1 substrate motif;GSK3 kinase substrate motif				+	0.582842	0.00225708	59.542	26.317	50.675	3.8946	1338	NaN	NaN
Q61037;Q7TT21	1339;1274	Q61037;Q7TT21	Tuberin	Tsc2	GTDRHCQRPDTYSRSSSASSQEEKSHLEELA	UID62278		1.83986	0.473799	-1.49988	-1.61786	-1.40332	-1.49698	-1.60238	-2.07986	-2.21348	-1.86995	-1.64098	-2.18515	S	3	___3	Casein kinase I substrate motif;Casein kinase II substrate motif;G protein-coupled receptor kinase 1 substrate motif;GSK3 kinase substrate motif;MDC1 BRCT domain binding motif;PKA kinase substrate motif;PKC kinase substrate motif;Plk1 PBD domain binding motif				+	0.616862	0.00225708	59.542	26.317	50.675	3.8946	1339	NaN	NaN
Q61037;Q7TT21	1340;1275	Q61037;Q7TT21	Tuberin	Tsc2	TDRHCQRPDTYSRSSSASSQEEKSHLEELAA	UID62279		1.83986	0.473799	-1.49988	-1.61786	-1.40332	-1.49698	-1.60238	-2.07986	-2.21348	-1.86995	-1.64098	-2.18515	S	3	___3	14-3-3 domain binding motif;Calmodulin-dependent protein kinase II substrate motif;Calmodulin-dependent protein kinase IV substrate motif;Casein kinase I substrate motif;Casein kinase II substrate motif;MAPKAPK2 kinase substrate motif;MDC1 BRCT domain binding motif;PKA kinase substrate motif;PKC kinase substrate motif;Plk1 PBD domain binding motif				+	0.629288	0.00225708	59.542	26.317	50.675	3.8946	1340	NaN	NaN
Q61037;Q7TT21	1343;1278	Q61037;Q7TT21	Tuberin	Tsc2	HCQRPDTYSRSSSASSQEEKSHLEELAAGGI	UID62280	SRSSSASsQEEKsHL	1.83986	0.473799	-1.49988	-1.61786	-1.40332	-1.49698	-1.60238	-2.07986	-2.21348	-1.86995	-1.64098	-2.18515	S	2	___3	ATM kinase substrate motif;Casein kinase II substrate motif;DNA dependent Protein kinase substrate motif;MAPKAPK2 kinase substrate motif;MDC1 BRCT domain binding motif;Plk1 PBD domain binding motif	+	LTP		+	0.816224	1.60958e-16	140.78	85.319	140.78	0.28581	1343	7.04926	NaN
Q9D8N0	43	Q9D8N0	Elongation factor 1-gamma	Eef1g	QVRVLSAPPHFHFGQTNRTPEFLRKFPAGKV	UID24066	PHFHFGQtNRtPEFL	2.15769	0.473696	-0.0206146	0.168613	0.0353184	-0.302322	-0.187567	-0.421101	-0.605246	-0.578989	-0.449917	-0.619801	T	4	___1	Casein kinase I substrate motif;G protein-coupled receptor kinase 1 substrate motif;PKA kinase substrate motif;PKC kinase substrate motif	+	CST;HTP		+	0.579709	1.00641e-52	164.66	145.45	129.23	0.30651	43	6.98942	6.96236
F8VPZ3	1376	F8VPZ3	Ubiquitin carboxyl-terminal hydrolase	Usp32	SPSSLSANVTSSPKGSPSSSRKSGASCPSSK	UID7763		1.27341	0.47363	-1.90696	-1.82456	-1.68229	-1.91978	-1.97615	-2.42359	-2.04772	-2.93502	-2.01967	-2.25189	S	2	___1	Casein kinase I substrate motif;Casein kinase II substrate motif;ERK1,2 kinase substrate motif;G protein-coupled receptor kinase 1 substrate motif;GSK3 kinase substrate motif;GSK-3, ERK1, ERK2, CDK5 substrate motif;MAPKAPK2 kinase substrate motif;PKA kinase substrate motif;PKC kinase substrate motif;WW domain binding motif					0.934818	0.00357784	49.715	11.988	49.715	0.19128	1376	6.85678	NaN
Q8C0C3;Q8K2L8	232;232	Q8C0C3	Trafficking protein particle complex subunit 12	Trappc12	PHLFLQDGFESQMVKSPSFSSTSETSAKTPP	UID15678	FESQMVKsPsFSSTS	2.75371	0.473448	-0.76486	-0.842087	-0.612657	-0.590679	-0.717045	-1.16199	-1.15435	-1.03905	-1.28497	-1.25421	S	2	___1	Casein kinase I substrate motif;Casein kinase II substrate motif;ERK1,2 kinase substrate motif;G protein-coupled receptor kinase 1 substrate motif;Growth associated histone HI kinase substrate motif;GSK3 kinase substrate motif;GSK-3, ERK1, ERK2, CDK5 substrate motif;WW domain binding motif	+	HTP		+	0.998287	5.74512e-28	234.82	200.07	111.39	-0.21053	232	6.99342	7.40603
P20152;A0A0A6YWC8	420;420	P20152	Vimentin	Vim	EGEESRISLPLPTFSSLNLRETNLESLPLVD	UID9665	LPLPtFssLNLREtN	3.73125	0.472961	1.32649	1.2585	1.38403	1.35025	1.24874	0.868517	0.856363	0.884407	0.747522	0.84639	S	2	___1	MDC1 BRCT domain binding motif;Plk1 PBD domain binding motif	+	CST;HTP		+	0.980794	4.78273e-218	247.14	206.42	247.14	0.079238	420	8.33118	9.41182
Q8BGD9	445	Q8BGD9	Eukaryotic translation initiation factor 4B	Eif4b	SATSGRNTRRRESEKSLENETLNKEEDCHSP	UID14861	RRREsEKsLENEtLN	4.06859	0.472832	3.2988	3.32391	3.24276	3.24932	3.2216	2.76395	2.76346	2.78876	2.88138	2.77467	S	2	___1	Casein kinase II substrate motif	+	CST;HTP		+	1	3.31716e-46	182.35	125	182.35	-0.083414	445	8.99252	8.47579
F6QK97;Q9D483	78;204	F6QK97	DNA-directed RNA polymerase III subunit RPC3	Polr3c	LVPKLSLIGKGKRRRSSDEDATGEPKAKKPR	UID7291		2.91323	0.472575	1.37854	1.23193	1.15641	1.30414	1.24665	0.649229	0.864054	0.747583	0.900209	0.793716	S	2	___1	14-3-3 domain binding motif;Calmodulin-dependent protein kinase II substrate motif;Casein kinase II substrate motif;PAK2 kinase substrate motif;Pim1 kinase substrate sequence;PKA kinase substrate motif;PKC epsilon kinase substrate motif;PKC kinase substrate motif;ZIP kinase substrate motif				+	0.991571	3.66225e-203	248.19	223.34	248.19	0.40368	78	7.96521	NaN
G3UZZ3;Q3T9X3;Q3TCR7;G3X9G4;F8WIV5;P39054	711;764;764;764;764;764	G3UZZ3	Dynamin-2	Dnm2	PPPVDDTWLQNTSGHSPTPQRRPVSSVHPPG	UID8026	LQNTsGHsPTPQRRP	1.35265	0.472282	-1.31618	-0.786297	-0.974016	-1.46049	-0.875931	-1.33872	-1.89071	-1.64842	-1.41591	-1.48056	S	3	___1	Casein kinase II substrate motif;ERK1,2 kinase substrate motif;GSK-3, ERK1, ERK2, CDK5 substrate motif;WW domain binding motif	+	HTP		+	0.897959	5.31656e-49	128.14	121	128.14	-0.063129	711	7.68423	NaN
Q9Z131	379	Q9Z131	SH3 domain-binding protein 5	Sh3bp5	MFPILGPRSECSGASSPECEVERGDRAEGAE	UID19187	SECSGAssPECEVER	1.04159	0.472277	-2.25695	-2.27112	-2.43741	-2.36038	-2.79549	-2.66227	-3.40466	-2.35147	-2.8495	-3.21485	S	4	___1	Casein kinase II substrate motif;ERK1,2 kinase substrate motif;GSK-3, ERK1, ERK2, CDK5 substrate motif;MAPKAPK2 kinase substrate motif;MDC1 BRCT domain binding motif;Plk1 PBD domain binding motif;WW domain binding motif	+	HTP			0.976986	1.21222e-25	107.08	98.68	107.08	0.029591	379	7.58365	7.22222
A0A0R4J104;P98078;E9QL31;F6TQN9	262;262;241;130	A0A0R4J104	Disabled homolog 2	Dab2	QNSLRENPFLTNGVTSCSLPRPKPQASFLPE	UID1179		2.38255	0.471933	-0.603872	-0.505117	-0.752926	-0.726385	-0.81053	-1.18873	-1.07107	-1.35628	-1.02296	-1.11946	S	3	___1	Casein kinase II substrate motif;G protein-coupled receptor kinase 1 substrate motif				+	0.594475	9.52594e-19	107.47	73.802	107.47	0.43175	262	7.39709	NaN
A0A1D5RLV7;G3UYW1;Q6VNB8	2263;2277;2277	A0A1D5RLV7	WD repeat and FYVE domain-containing protein 3	Wdfy3	EALVPTTQSKLSRVSSGFGLSKLTGSRRNRK	UID1913	SKLSRVssGFGLSkL	3.17339	0.471511	2.76555	2.73219	2.84416	2.63554	2.70851	2.15201	2.3046	2.3664	2.2665	2.23887	S	2	___1	14-3-3 domain binding motif;Calmodulin-dependent protein kinase I substrate motif;Calmodulin-dependent protein kinase II substrate motif;Calmodulin-dependent protein kinase IV substrate motif;Chk1 kinase substrate motif;MAPKAPK2 kinase substrate motif;MDC1 BRCT domain binding motif;PKA kinase substrate motif;PKC kinase substrate motif;Plk1 PBD domain binding motif	+	HTP		+	0.997885	7.558e-07	158.56	42.989	158.56	0.62445	2263	7.63156	7.68352
B7ZC94;B1ATC3;Q3UHC0	1716;1884;1674	B7ZC94	Trinucleotide repeat-containing gene 6C protein	Tnrc6c	WGPPSAEDARVIGSPTPLNTLLPGDLLSGES	UID20232	ARVIGSPtPLNTLLP	0.880721	0.471474	-3.90059	-4.05974	-4.11921	-3.96639	-4.08341	-3.99589	-4.51957	-5.41092	-4.40266	-4.15766	T	2	___1	Casein kinase I substrate motif;DNA dependent Protein kinase substrate motif;G protein-coupled receptor kinase 1 substrate motif;GSK-3, ERK1, ERK2, CDK5 substrate motif;WW domain binding motif	+	HTP			0.545662	2.0366e-20	101.15	90.49	101.15	0.72554	1716	6.87534	NaN
Q3UFK8;D3Z5B2	24;24	Q3UFK8	FERM domain-containing protein 8	Frmd8	GQPGPAERSHRSSVSSVGARAADVLVYLADD	UID36302		3.25259	0.471404	1.19238	1.31311	1.22988	1.06296	1.10417	0.745665	0.67666	0.741939	0.704023	0.677189	S	2	___2	MAPKAPK2 kinase substrate motif;MDC1 BRCT domain binding motif;Plk1 PBD domain binding motif				+	0.992711	8.42927e-14	145.25	96.188	132.13	-0.036586	24	7.86522	7.79454
P62908	221	P62908	40S ribosomal protein S3	Rps3	DHVSIVEPKDEILPTTPISEQKGGKPEPPAM	UID22091	kDEILPttPIsEQkG	2.70486	0.470696	3.38098	3.62953	3.60473	3.39729	3.55644	3.08359	3.17133	2.97594	3.03137	2.95326	T	2	___1	Casein kinase I substrate motif;Casein kinase II substrate motif;ERK1,2 kinase substrate motif;GSK3, Erk1, Erk2 and CDK5 kinase motif;GSK-3, ERK1, ERK2, CDK5 substrate motif;WW domain binding motif	+	CST;HTP	ERK2	+	0.996351	6.89766e-104	204.13	154.63	202.29	0.019543	221	8.29759	7.75453
P83741	70	P83741	Serine/threonine-protein kinase WNK1	Wnk1	RRHTMDKDSRGAAATTTPTEHRFFRRSVICD	UID22180		1.2849	0.470443	-2.77722	-2.86957	-2.80889	-2.88075	-2.4626	-3.35417	-3.71966	-2.92816	-2.87819	-3.27107	T	4	___1	Casein kinase I substrate motif					0.561843	1.97426e-09	92.856	79.177	92.856	0.046011	70	6.50982	NaN
Q3TSG4	70	Q3TSG4	RNA demethylase ALKBH5	Alkbh5	GTTKRKYQEDSDPERSDYEEHQLQKEEEARK	UID36060	EDsDPERsDyEEHQL	3.62324	0.470189	2.25619	2.38692	2.40357	2.2982	2.27757	1.77359	1.90225	1.86414	1.89376	1.83777	S	3	___2	Casein kinase II substrate motif	+	CST;HTP		+	0.999201	3.49398e-45	185.28	171.55	104.53	0.46122	70	7.78399	7.70858
A6H8H2	1602	A6H8H2	DENN domain-containing protein 4C	Dennd4c	KHSETITEEASYTVESSDEIKKTNGDVQSVK	UID3509		1.42648	0.470143	-1.05217	-1.4548	-0.857204	-1.13758	-1.06464	-1.73561	-1.40512	-1.95371	-1.28842	-1.53424	S	3	___1	b-Adrenergic Receptor kinase substrate motif;Casein kinase II substrate motif				+	0.827537	2.32348e-27	95.195	72.974	88.168	0.10039	1602	6.52704	NaN
P14685	45	P14685	26S proteasome non-ATPase regulatory subunit 3	Psmd3	PQDVEMKEEAAAGSGSTGEGDGKAAATEHSQ	UID9538	EAAAGSGsTGEGDGk	2.65577	0.470005	-0.190639	-0.102457	-0.0934067	-0.285326	-0.150204	-0.636139	-0.524498	-0.791447	-0.728754	-0.491219	S	2	___1	Casein kinase II substrate motif	+	HTP		+	0.989742	6.97804e-254	274.52	240.22	274.52	0.07535	45	7.29037	7.00398
Q8R1G6;E9Q996	204;204	Q8R1G6	PDZ and LIM domain protein 2	Pdlim2	SDSAVRVLLHSPGRPSSPRFSSLDLEEDSEV	UID16638	LHsPGRPssPRFssL	2.9015	0.469857	3.50304	3.66139	3.65746	3.42377	3.61599	3.20942	3.08635	3.02875	3.03992	3.14792	S	3	___1	CDKL5 RPpSSA;DNA dependent Protein kinase substrate motif;PKA kinase substrate motif;PKC kinase substrate motif	+	CST;HTP		+	0.680554	7.92051e-51	162.46	132.46	162.46	-0.22283	204	8.7388	7.88058
Q5XJE5	198	Q5XJE5	RNA polymerase-associated protein LEO1	Leo1	EEKMQNTDDEDRAQISDDDRQQLSEEEKGNS	UID62053	DEDRAQIsDDDRQQL	3.13037	0.469801	1.68673	1.58018	1.60574	1.7555	1.62031	1.04554	1.19597	1.27944	1.15506	1.22345	S	4	___3	Casein kinase II substrate motif;Pyruvate dehydrogenase kinase substrate motif	+	CST;HTP		+	1	5.48823e-16	107.14	97.955	67.064	-0.071974	198	7.4282	6.90335
Q5XJE5	206	Q5XJE5	RNA polymerase-associated protein LEO1	Leo1	DEDRAQISDDDRQQLSEEEKGNSDDEHPVAS	UID62054	DDDRQQLsEEEKGNs	3.13037	0.469801	1.68673	1.58018	1.60574	1.7555	1.62031	1.04554	1.19597	1.27944	1.15506	1.22345	S	4	___3	BARD1 BRCT domain binding motif;Casein kinase II substrate motif;G protein-coupled receptor kinase 1 substrate motif	+	HTP		+	1	5.48823e-16	107.14	97.955	67.064	-0.071974	206	7.4282	6.90335
Q5XJE5	189	Q5XJE5	RNA polymerase-associated protein LEO1	Leo1	DKLQNSDDDEEKMQNTDDEDRAQISDDDRQQ	UID72033	DEEKMQNtDDEDRAQ	3.13037	0.469801	1.68673	1.58018	1.60574	1.7555	1.62031	1.04554	1.19597	1.27944	1.15506	1.22345	T	4	___3	Casein kinase II substrate motif;PKA kinase substrate motif	+	CST;HTP		+	1	5.48823e-16	107.14	97.955	67.064	-0.071974	189	7.4282	6.90335
A2A9P6;P24788	79;113	A2A9P6	Cyclin-dependent kinase 11B	Cdk11b	HHRKDEKRKEKRRHRSHSAEGGKHARVKEKE	UID27277	KEKRRHRsHsAEGGK	1.22478	0.469709	1.35239	1.37616	1.22055	1.43775	1.38749	0.190905	1.01447	1.16994	1.06807	0.982414	S	2	___2	14-3-3 domain binding motif;Calmodulin-dependent protein kinase II substrate motif;Casein kinase II substrate motif;MAPKAPK1 kinase substrate motif;PKA kinase substrate motif;PKC kinase substrate motif;ZIP kinase substrate motif	+	HTP			1	0.000210507	114.97	88.584	49.189	0.37064	79	7.91815	7.71282
A2A9P6;P24788	81;115	A2A9P6	Cyclin-dependent kinase 11B	Cdk11b	RKDEKRKEKRRHRSHSAEGGKHARVKEKERE	UID27278	KRRHRsHsAEGGKHA	1.22478	0.469709	1.35239	1.37616	1.22055	1.43775	1.38749	0.190905	1.01447	1.16994	1.06807	0.982414	S	2	___2	14-3-3 domain binding motif;Akt kinase substrate motif;Calmodulin-dependent protein kinase II substrate motif;Casein kinase II substrate motif;MAPKAPK1 kinase substrate motif;PKA kinase substrate motif;PKC kinase substrate motif	+	HTP			1	2.8566e-08	133.23	121	49.189	0.37064	81	8.16095	8.00647
D6RJK7;B9EKI3	165;165	D6RJK7	TATA element modulatory factor	Tmf1	VRDSVCVSGETSAVGTPSPVPEDKHEETAGE	UID20389		2.35047	0.469335	-0.745689	-0.611502	-0.68972	-0.527193	-0.458878	-0.929161	-1.0509	-1.28444	-0.982297	-1.13286	T	4	___1	GSK-3, ERK1, ERK2, CDK5 substrate motif;MAPKAPK2 kinase substrate motif;WW domain binding motif				+	0.499971	4.55976e-99	149.84	143.14	149.84	0.1075	165	7.112	NaN
Q5ND28	590	Q5ND28	Scavenger receptor class F member 1	Scarf1	FPIPRTSSLARAKRPSVSFAEGTKFAPQNGR	UID12428	LARAKRPsVSFAEGT	3.50958	0.468981	1.14775	1.26043	1.24697	1.05585	1.20441	0.702051	0.711397	0.7076	0.680124	0.769339	S	3	___1	Aurora-A kinase substrate motif;Casein kinase II substrate motif;DNA dependent Protein kinase substrate motif;G protein-coupled receptor kinase 1 substrate motif;PAK2 kinase substrate motif;Phosphorylase kinase substrate motif;PKA kinase substrate motif;PKC kinase substrate motif	+	HTP		+	0.994886	7.41409e-11	165.34	137.17	165.34	0.074611	590	7.46558	NaN
B9EIX2;Q80U49	1101;1101	B9EIX2	Centrosomal protein of 170 kDa protein B	Cep170b	SATAQKVQQALTRSNSLSTPRPTRASRLRRA	UID4359	QALTRSNsLSTPRPT	1.25633	0.468428	-0.371229	0.43413	0.068676	-0.409439	-0.0220509	-0.365103	-0.552109	-0.777895	-0.607431	-0.339514	S	3	___1	14-3-3 domain binding motif;Calmodulin-dependent protein kinase II alpha substrate motif;Calmodulin-dependent protein kinase II substrate motif;Calmodulin-dependent protein kinase IV substrate motif;Casein kinase I substrate motif;Casein kinase II substrate motif;Chk1 kinase substrate motif;G protein-coupled receptor kinase 1 substrate motif;Phosphorylase kinase substrate motif;PKA kinase substra…	+	HTP			0.751088	0.000596331	60.401	34.462	53.001	-0.096603	1101	7.20952	NaN
P56212;E9Q827;E9Q4B9;E9PXD7	104;137;63;38	P56212	cAMP-regulated phosphoprotein 19	Arpp19	GDHIPTPQDLPQRKPSLVASKLAG_______	UID10378	DLPQRKPsLVAsKLA	3.05379	0.467453	0.511251	0.646519	0.551302	0.630625	0.500477	0.0965347	-0.0572033	0.157528	0.194611	0.111437	S	3	___1	14-3-3 domain binding motif;Calmodulin-dependent protein kinase II substrate motif;DNA dependent Protein kinase substrate motif;G protein-coupled receptor kinase 1 substrate motif;GSK3 kinase substrate motif;Phosphorylase kinase substrate motif;PKA kinase substrate motif;PKC epsilon kinase substrate motif;PKC kinase substrate motif	+	CST;HTP		+	0.999975	0.00264328	60.49	45.224	60.49	0.17089	104	6.94511	NaN
B2RQL0;A0A140T8J8;A0A1B0GSX7;Q6PFD9;A0A1B0GRB5;A0A1B0GRA7	595;612;612;612;595;612	B2RQL0	Nuclear pore complex protein Nup98-Nup96;Nuclear pore complex protein Nup98;Nuclear pore complex protein Nup96	Nup98	IKKLVLKNLNNSNLFSPVNHDSEDLASPSEY	UID26274		1.0372	0.466811	-1.17268	-0.561703	-0.529808	-0.505831	-0.186861	-1.06188	-0.706209	-1.49307	-0.836941	-1.19284	S	3	___2	ERK1,2 kinase substrate motif;GSK-3, ERK1, ERK2, CDK5 substrate motif;MAPKAPK2 kinase substrate motif;WW domain binding motif					0.973102	2.57605e-11	73.602	62.699	73.602	-0.84379	595	7.6324	7.17278
B2RQL0;A0A140T8J8;A0A1B0GSX7;Q6PFD9;A0A1B0GRB5;A0A1B0GRA7	606;623;623;623;606;623	B2RQL0	Nuclear pore complex protein Nup98-Nup96;Nuclear pore complex protein Nup98;Nuclear pore complex protein Nup96	Nup98	SNLFSPVNHDSEDLASPSEYPENGERFSFLS	UID26275		1.0372	0.466811	-1.17268	-0.561703	-0.529808	-0.505831	-0.186861	-1.06188	-0.706209	-1.49307	-0.836941	-1.19284	S	3	___2	Casein kinase I substrate motif;Casein kinase II substrate motif;ERK1,2 kinase substrate motif;GSK-3, ERK1, ERK2, CDK5 substrate motif;WW domain binding motif					0.949922	4.8935e-144	175.75	167.61	175.75	0.22701	606	7.6324	8.11995
G3X9J6;E9Q9M1;Q3V1L4	552;553;527	G3X9J6	Cytosolic purine 5'-nucleotidase	Nt5c2	VDFKDTDYKRHQLTRSISEIKPPNLFPLAPQ	UID6863	KRHQLTRsIsEIKPP	2.26695	0.466586	-0.557589	-0.648642	-0.744949	-0.694811	-0.509186	-1.37081	-0.983986	-1.13188	-0.996557	-1.00487	S	4	___1	Casein kinase II substrate motif	+	CST;HTP		+	0.810247	1.14435e-116	219.35	210.74	65.048	0.18178	552	7.49707	8.90629
Q9QXS1;A0A0R4J218	119;119	Q9QXS1	Plectin	Plec	VAMVIPARRRSPHVQTMQGPLGCPPKRGPLP	UID24256		2.15599	0.465834	-0.154142	-0.0588989	0.152153	-0.290495	-0.305965	-0.558256	-0.543756	-0.736446	-0.568497	-0.579561	T	4	___1	G protein-coupled receptor kinase 1 substrate motif				+	0.5	0.000174191	73.464	58.542	47.09	-0.13957	119	7.02148	6.68919
Q6P9Q4	360	Q6P9Q4	FH1/FH2 domain-containing protein 1	Fhod1	AAAAAAGGRRERRKPSSEEGKRSRRSLEGGG	UID13889	RRERRKPsSEEGKRS	3.10533	0.465713	1.70071	1.54094	1.5833	1.54747	1.4564	1.16104	1.04744	1.01862	1.08994	1.18321	S	3	___1	14-3-3 domain binding motif;Calmodulin-dependent protein kinase II substrate motif;Casein kinase II substrate motif;DNA dependent Protein kinase substrate motif;Pim1 kinase substrate sequence;PKA kinase substrate motif;PKC epsilon kinase substrate motif;PKC kinase substrate motif;ZIP kinase substrate motif	+	CST		+	0.987434	8.32913e-08	144.1	125.36	58.132	0.2305	360	7.13325	7.72616
F6WBP9;I1E4X8;P83093	299;669;661	F6WBP9	Stromal interaction molecule 2	Stim2	VSRGSPECVGLTETKSMIFSPASRVYNGILE	UID7461		2.32718	0.465251	-1.83018	-1.61573	-1.58089	-1.64237	-1.76532	-2.3852	-2.03169	-2.013	-2.17421	-2.15664	S	2	___1	Casein kinase I substrate motif;G protein-coupled receptor kinase 1 substrate motif;GSK3 kinase substrate motif				+	0.998031	0.000131651	87.568	35.29	87.568	0.46168	299	6.35987	NaN
B2RUJ5	571	B2RUJ5	Amyloid beta A4 precursor protein-binding family A member 1	Apba1	IGNIVVLMARRRMPRSNSQENVEASHPSQDG	UID4124		2.08378	0.464351	-1.08373	-0.797453	-0.857628	-0.91058	-0.658947	-1.13024	-1.32408	-1.50232	-1.42495	-1.24851	S	3	___1	Casein kinase II substrate motif				+	0.605706	2.02196e-31	160.57	132.87	118.32	0.096248	571	7.18653	7.46419
Q6PGA2;O88667;P55041;E9Q4D5;Q8VEL9	300;301;288;334;334	Q6PGA2	GTP-binding protein RAD;GTP-binding protein GEM;GTP-binding protein REM 2	Rrad;Gem;Rem2	VARNSRKMAFRAKSKSCHDLSVL________	UID9277	AFRAKsKsCHDLSVL	2.28504	0.463756	1.88127	1.77883	2.0907	1.70811	1.96994	1.37629	1.61129	1.3306	1.40963	1.38227	S	2	___1	Akt kinase substrate motif;Casein kinase II substrate motif;PKA kinase substrate motif;PKC kinase substrate motif;Pyruvate dehydrogenase kinase substrate motif	+	HTP		+	1	0.00148988	117.89	103.89	117.89	-0.24446	300	7.54975	7.26198
Q99J95	186	Q99J95	Cyclin-dependent kinase 9	Cdk9	ARAFSLAKNSQPNRYTNRVVTLWYRPPELLL	UID23899	NSQPNRYtNRVVTLW	3.25917	0.463571	2.37483	2.27209	2.3852	2.39601	2.36181	1.91798	2.01508	1.88187	1.76254	1.89462	T	2	___1	PKA kinase substrate motif;PKC kinase substrate motif	+	HTP		+	1	9.4507e-07	126.76	74.072	126.76	0.16243	186	8.10367	7.55228
B1AUE5	259	B1AUE5	Peroxisome biogenesis factor 10	Pex10	RKEWRLHRNLSHRRSSLEDRAVCRTPLCTLC	UID3810		2.05108	0.463013	-0.402088	-0.400959	-0.530485	-0.492844	-0.641645	-0.90333	-0.969217	-1.16986	-0.663628	-1.07705	S	3	___1	14-3-3 domain binding motif;Aurora-A kinase substrate motif;Calmodulin-dependent protein kinase II substrate motif;Casein kinase II substrate motif;MDC1 BRCT domain binding motif;PAK2 kinase substrate motif;Phosphorylase kinase substrate motif;PKA kinase substrate motif;PKC epsilon kinase substrate motif;PKC kinase substrate motif;Plk1 PBD domain binding motif;Pyruvate dehydrogenase kinase substr…				+	0.867277	0.00218563	81.338	58.696	65.5	0.2746	259	7.06021	NaN
Q6PGG2	75	Q6PGG2	GEM-interacting protein	Gmip	VVTEENSEASSWRDLSPEGPAPLTEEELDLR	UID13973	ASSWRDLsPEGPAPL	2.37756	0.462498	-1.60331	-1.71749	-1.45239	-1.76958	-1.51096	-1.99911	-2.11246	-2.25356	-2.03297	-1.96813	S	2	___1	14-3-3 domain binding motif;Calmodulin-dependent protein kinase II substrate motif;Casein kinase II substrate motif;ERK1,2 kinase substrate motif;G protein-coupled receptor kinase 1 substrate motif;GSK-3, ERK1, ERK2, CDK5 substrate motif;PKA kinase substrate motif;PKC kinase substrate motif;WW domain binding motif	+	HTP		+	1	4.18933e-92	195.15	164.15	195.15	-0.10998	75	7.01389	7.48206
P97855	149	P97855	Ras GTPase-activating protein-binding protein 1	G3bp1	QDEVFGGFVTEPQEESEEEVEEPEERQQTPE	UID10966		3.59946	0.46172	0.468248	0.514584	0.565609	0.537516	0.553062	0.185541	0.0435505	-0.0135593	0.0804558	0.0344315	S	3	___1	b-Adrenergic Receptor kinase substrate motif;BARD1 BRCT domain binding motif;Casein kinase II substrate motif;G protein-coupled receptor kinase 1 substrate motif				+	0.999913	8.56872e-74	165.48	150.32	127.95	0.57231	149	8.14192	7.41795
E9Q740;F8VQC1	560;621	E9Q740	Signal recognition particle subunit SRP72	Srp72	TAGASSELDASKAVSSPPTSPRPGSAATISS	UID6583		3.08546	0.461654	-0.0306873	0.108692	0.0351105	-0.108324	-0.110104	-0.524643	-0.469057	-0.37653	-0.519854	-0.5235	S	3	___1	Casein kinase I substrate motif;Casein kinase II substrate motif;ERK1,2 kinase substrate motif;G protein-coupled receptor kinase 1 substrate motif;GSK3 kinase substrate motif;GSK-3, ERK1, ERK2, CDK5 substrate motif;MDC1 BRCT domain binding motif;PKA kinase substrate motif;Plk1 PBD domain binding motif;WW domain binding motif				+	0.980413	3.79594e-84	165.52	141.42	165.52	0.1318	560	8.00732	8.44772
B2RQL0;A0A140T8J8;A0A1B0GSX7;Q6PFD9	917;934;934;934	B2RQL0	Nuclear pore complex protein Nup98-Nup96;Nuclear pore complex protein Nup98;Nuclear pore complex protein Nup96	Nup98	QMTLNGKPAPPPQSQSPEVEQLGRVVELDSD	UID1607		1.98883	0.461448	-1.31	-1.46294	-1.32843	-1.30261	-1.44816	-1.61594	-2.1539	-1.68349	-1.90803	-1.79804	S	2	___1	Casein kinase II substrate motif;ERK1,2 kinase substrate motif;GSK-3, ERK1, ERK2, CDK5 substrate motif;WW domain binding motif				+	0.996573	1.12983e-13	111.92	80.536	99.451	-0.30767	917	7.12982	NaN
P26323	42	P26323	Friend leukemia integration 1 transcription factor	Fli1	AHLPKADMTASGSPDYGQPHKINPLPPQQEW	UID24513	tAsGsPDyGQPHKIN	1.95012	0.460351	-1.7148	-1.78805	-1.76591	-1.794	-2.11895	-2.311	-2.0897	-2.37737	-2.51724	-2.18816	Y	3	___1	Crk SH2 domain binding motif;EGFR kinase substrate motif;RasGAP C-terminal SH2 domain binding motif;Src kinase substrate motif;TC-PTP phosphatase substrate motif	+	LTP		+	0.830128	1.96633e-10	93.494	76.212	93.494	-0.60994	42	7.62112	NaN
Q8BGD9	597	Q8BGD9	Eukaryotic translation initiation factor 4B	Eif4b	NPASKFSSASKYAALSVDGEDEDEGDDCTE_	UID14865	ASKYAALsVDGEDED	0.839846	0.460308	-3.0585	-3.07772	-3.19997	-2.73439	-3.1756	-3.77178	-3.38483	-4.302	-2.97218	-3.11693	S	2	___1		+	CST;HTP			0.999999	1.74557e-23	88.311	82.769	77.146	0.65544	597	6.34799	6.96986
E9Q740;F8VQC1	559;620	E9Q740	Signal recognition particle subunit SRP72	Srp72	ATAGASSELDASKAVSSPPTSPRPGSAATIS	UID6582		3.06696	0.460019	0.228821	0.297066	0.364414	0.16777	0.33506	-0.0712471	-0.226704	-0.161945	-0.290274	-0.156792	S	3	___1	G protein-coupled receptor kinase 1 substrate motif;MAPKAPK2 kinase substrate motif;PKA kinase substrate motif;PKC kinase substrate motif				+	0.553913	1.03067e-147	184.43	164.5	184.43	-0.088625	559	7.56251	NaN
Q9CZB6	191	Q9CZB6	Mediator of RNA polymerase II transcription subunit 7	Med7	PHSEAGMRVKAEPMDTDDNSNCPGQNEQQRE	UID24020		0.54943	0.459832	-3.77793	-3.77114	-3.87859	-4.16815	-3.49709	-5.56265	-3.76971	-3.54935	-4.06885	-4.44151	T	2	___1	b-Adrenergic Receptor kinase substrate motif;G protein-coupled receptor kinase 1 substrate motif					0.958007	5.14429e-10	84.365	75.411	84.365	-0.35274	191	7.00143	NaN
Q9CWK8	104	Q9CWK8	Sorting nexin-2	Snx2	ELILSSEPSPAVTPVTPTTLIAPRIESKSIS	UID24007	sPAVtPVtPTTLIAP	3.64671	0.45885	1.62347	1.53126	1.68984	1.5907	1.66588	1.10726	1.23624	1.17771	1.11896	1.16674	T	2	___1	Casein kinase I substrate motif;ERK1,2 kinase substrate motif;GSK3, Erk1, Erk2 and CDK5 kinase motif;GSK-3, ERK1, ERK2, CDK5 substrate motif;WW domain binding motif	+	CST;HTP	ERK2	+	0.998663	1.11032e-199	270.08	251.66	270.08	0.20191	104	7.7217	8.65529
A2ATI9;Q99JX3;A2ATI8;A2ATI6	200;220;220;220	A2ATI9	Golgi reassembly-stacking protein 2	Gorasp2	RPFEEGKKISLPGQMTGTPITPLKDGFTEVQ	UID20133		2.47689	0.458524	0.658442	0.839516	0.812847	0.601414	0.843021	0.242168	0.317944	0.460175	0.307747	0.134586	T	2	___1	AAK1				+	0.962375	5.52171e-21	126.48	84.454	103.91	-0.43183	200	7.42801	7.09026
Q64337;D3YZJ1	272;272	Q64337	Sequestosome-1	Sqstm1	IDVEHGGKRSRLTPTTPESSSTGTEDKSNTQ	UID22849	RsRLtPttPEssstG	3.14478	0.458524	1.92995	1.92385	1.896	1.84383	1.80967	1.46796	1.49259	1.45589	1.25412	1.44011	T	2	___1	Casein kinase I substrate motif;Casein kinase II substrate motif;ERK1,2 kinase substrate motif;G protein-coupled receptor kinase 1 substrate motif;GSK3, Erk1, Erk2 and CDK5 kinase motif;GSK-3, ERK1, ERK2, CDK5 substrate motif;WW domain binding motif	+	CST;HTP;LTP		+	0.983222	2.92575e-79	174.62	117.44	126.48	-0.016268	272	8.44034	8.56571
Q9D8N0	46	Q9D8N0	Elongation factor 1-gamma	Eef1g	VLSAPPHFHFGQTNRTPEFLRKFPAGKVPAF	UID24067	HFGQtNRtPEFLRKF	1.43199	0.458145	-1.89629	-1.62705	-1.35011	-2.03777	-1.49098	-1.94048	-2.38653	-2.04863	-2.2334	-2.08387	T	4	___1	Growth associated histone HI kinase substrate motif;GSK-3, ERK1, ERK2, CDK5 substrate motif;WW domain binding motif	+	HTP		+	0.962456	4.38694e-104	173.55	150.42	173.55	-0.23706	46	6.83925	NaN
Q8K2F8;A0A0U1RP90	182;73	Q8K2F8	Protein LSM14 homolog A	Lsm14a	TQDTRSVKPQLAQGRSSPQLDPLRKSPTMEQ	UID16415	PQLAQGRssPQLDPL	4.4057	0.45739	3.93668	3.89417	3.90462	3.85901	3.85936	3.39848	3.40841	3.46009	3.49111	3.40878	S	3	___1		+	HTP		+	0.965938	2.65055e-28	128.88	113.44	106.47	-0.097754	182	8.34177	8.17531
Q3TSG4	65	Q3TSG4	RNA demethylase ALKBH5	Alkbh5	PYPASGTTKRKYQEDSDPERSDYEEHQLQKE	UID36059	KRKyQEDsDPERsDy	3.53323	0.456747	2.35442	2.47585	2.50354	2.37384	2.3726	1.88623	2.00514	1.97941	2.00336	1.92237	S	4	___2	b-Adrenergic Receptor kinase substrate motif;Casein kinase II substrate motif	+	HTP		+	0.999991	7.73294e-53	185.28	171.55	185.28	0.13113	65	8.30263	7.92954
Q91VM5;Q9WV02;S4R1F6	329;332;204	Q91VM5;Q9WV02	RNA binding motif protein, X-linked-like-1;RNA-binding motif protein, X chromosome;RNA-binding motif protein, X chromosome, N-terminally processed	Rbmxl1;Rbmx	RDGYGGSRDSYSSSRSDLYSSGRDRVGRQER	UID17035	DsYsssRsDLySSGR	2.04394	0.456598	-1.25598	-0.958166	-1.08616	-1.43099	-1.30827	-1.68617	-1.80502	-1.67631	-1.65087	-1.50418	S	3	___1	Casein kinase II substrate motif;G protein-coupled receptor kinase 1 substrate motif;GSK3 kinase substrate motif;MAPKAPK2 kinase substrate motif	+	CST;HTP		+	0.927101	1.0261e-59	164.97	142.33	164.97	0.45281	329	6.97919	NaN
Q3B7Z2	191	Q3B7Z2	Oxysterol-binding protein 1	Osbp	LAKAKAVKMLAESDDSGDEESVSQTDKTELQ	UID11251	MLAEsDDsGDEEsVS	1.54835	0.456385	-1.97258	-2.17927	-2.46629	-1.91211	-2.11372	-2.37391	-2.88197	-2.6596	-2.62725	-2.38315	S	2	___1	b-Adrenergic Receptor kinase substrate motif;Casein kinase II substrate motif	+	CST;HTP		+	1	1.44838e-69	255.22	221.81	255.22	-0.03648	191	7.86824	7.8464
P51150;A0A0N4SVR6;A0A0N4SVG9	72;72;72	P51150	Ras-related protein Rab-7a	Rab7a	VTMQIWDTAGQERFQSLGVAFYRGADCCVLV	UID10287	AGQERFQsLGVAFYR	4.33909	0.456337	3.47743	3.49768	3.47561	3.38529	3.42576	3.00714	2.98322	2.99073	2.96177	3.03722	S	2	___1	14-3-3 domain binding motif;Calmodulin-dependent protein kinase II substrate motif;G protein-coupled receptor kinase 1 substrate motif;Phosphorylase kinase substrate motif;PKA kinase substrate motif;PKC kinase substrate motif	+	CST;HTP		+	1	1.78965e-16	172.41	142.94	160.18	0.24311	72	8.93516	8.1837
P28867;Q1MX43;Q1MX42;Q1MX41;Q1MX40	141;26;26;26;26	P28867	Protein kinase C delta type;Protein kinase C delta type regulatory subunit;Protein kinase C delta type catalytic subunit;Protein kinase C	Prkcd	DCKQSMRSEEEAKFPTMNRRGAIKQAKIHYI	UID21889	EEEAKFPtMNRRGAI	5.22508	0.455522	2.5952	2.59384	2.62482	2.62171	2.59753	2.1315	2.20008	2.14433	2.13178	2.14779	T	3	___1	DNA dependent Protein kinase substrate motif;PKA kinase substrate motif;PKC kinase substrate motif	+	HTP		+	1	6.57073e-18	118.21	94.019	56.434	-0.058115	141	7.6562	7.13213
P20152;A0A0A6YWC8;A2AKJ2	66;66;66	P20152	Vimentin	Vim	SLYSSSPGGAYVTRSSAVRLRSSVPGVRLLQ	UID9685	GAyVTRssAVRLRss	2.35298	0.455389	-0.91436	-0.813158	-0.786873	-0.571882	-0.730272	-1.0666	-1.17935	-1.36505	-1.32256	-1.15994	S	3	___1	MDC1 BRCT domain binding motif;PKA kinase substrate motif;PKC kinase substrate motif;Plk1 PBD domain binding motif	+	HTP;LTP	AurB;PKACa;PKCA	+	0.922454	2.47214e-70	181.85	139.68	162.11	-0.046259	66	7.56128	8.48154
Q8K4Z5	348	Q8K4Z5	Splicing factor 3A subunit 1	Sf3a1	DQEKAEETPSQLDQDTQVQDMDEGSDDEEEG	UID23655		2.01997	0.455219	-1.32844	-1.48639	-1.54226	-1.33538	-1.21271	-1.58365	-2.06894	-1.80684	-1.86767	-1.85417	T	3	___1	b-Adrenergic Receptor kinase substrate motif;Casein kinase I substrate motif				+	0.537336	8.92847e-31	106.63	99.602	106.63	-0.14892	348	7.3365	NaN
F8WGX5;Q6PNC0	572;572	F8WGX5	DmX-like protein 1	Dmxl1	IQQGKQRPTGLTRSTSMLISSAHSKSSNNLK	UID7930	TGLTRStsMLISSAH	1.95476	0.455212	2.20884	2.59815	2.57471	2.12384	2.33641	1.9803	2.00864	1.81948	1.90378	1.85369	S	2	___1	14-3-3 domain binding motif;Calmodulin-dependent protein kinase II alpha substrate motif;Calmodulin-dependent protein kinase II substrate motif;Calmodulin-dependent protein kinase IV substrate motif;Chk1 kinase substrate motif;G protein-coupled receptor kinase 1 substrate motif;GSK3 kinase substrate motif;PKA kinase substrate motif;PKC kinase substrate motif	+	CST;HTP		+	0.813383	7.34115e-23	180.97	118.04	82.362	0.077847	572	7.56424	7.64288
G3UXW9	20	G3UXW9		Gps1	PAPSSASSSASDLSRSPAHSRSDLRPGTAGD	UID8158		0.48996	0.454738	-4.9118	-3.91372	-4.32758	-4.6552	-5.46448	-4.49074	-5.10224	-4.37092	-5.6623	-5.92026	S	4	___1	Casein kinase I substrate motif;ERK1,2 kinase substrate motif;G protein-coupled receptor kinase 1 substrate motif;Growth associated histone HI kinase substrate motif;GSK3 kinase substrate motif;GSK-3, ERK1, ERK2, CDK5 substrate motif;WW domain binding motif					0.657265	2.98962e-51	130.78	97.107	130.78	-0.057869	20	6.8753	NaN
P31750;D3YXX3;D3Z783	129;129;129	P31750	RAC-alpha serine/threonine-protein kinase	Akt1	EEETMDFRSGSPSDNSGAEEMEVSLAKPKHR	UID34628	sGsPsDNsGAEEMEV	3.40324	0.454314	0.984169	0.946541	1.01845	1.06291	1.03407	0.455776	0.513443	0.528143	0.635771	0.641434	S	2	___2	Casein kinase II substrate motif	+	CST;HTP		+	0.999993	1.63228e-47	183.45	152.03	183.45	-0.10278	129	7.74428	7.1499
A0A1B0GRS5;P30204	22;22	A0A1B0GRS5	Macrophage scavenger receptor types I and II	Msr1	ENQRLCPHEQEDADCSSESVKFDARSMTASL	UID1716		2.54412	0.454298	3.20363	3.11109	3.30545	3.19604	3.22943	2.60571	2.62203	2.76573	2.8695	2.91119	S	4	___1	Casein kinase I substrate motif;Casein kinase II substrate motif				+	0.938164	9.74362e-166	210.88	193.23	59.943	-0.027211	22	7.61975	7.58034
A0A1W2P750;Q9DBR7	388;911	A0A1W2P750;Q9DBR7	Protein phosphatase 1 regulatory subunit 12A	Ppp1r12a	SSDRYDSLLGRSASYSYLEDRKPYSSRLEKD	UID2133		1.88978	0.452253	-0.402773	-0.219917	-0.38492	-0.412676	-0.434818	-0.697189	-0.583898	-1.16419	-0.881193	-0.789896	S	2	___1	Casein kinase II substrate motif;MAPKAPK2 kinase substrate motif				+	0.897263	2.76388e-30	160.91	129.84	152.54	0.082467	911	7.30005	NaN
Q9QYM8	53	Q9QYM8	Centromere protein H	Cenph	LRLRAQTKQQLLEYKSMIDTNEEKTPEQIMQ	UID43561		0.279307	0.452201	-2.47713	0.090498	-0.336554	-2.94124	-0.930874	-1.01562	-1.40786	-2.58013	-1.91408	-1.93862	S	4	___2	Casein kinase I substrate motif;Casein kinase II substrate motif;G protein-coupled receptor kinase 1 substrate motif;Pyruvate dehydrogenase kinase substrate motif					0.657589	0.00448448	48.112	6.9038	48.112	0.3334	53	7.04112	7.00822
Q9QYM8	57	Q9QYM8	Centromere protein H	Cenph	AQTKQQLLEYKSMIDTNEEKTPEQIMQEKQI	UID48944		0.279307	0.452201	-2.47713	0.090498	-0.336554	-2.94124	-0.930874	-1.01562	-1.40786	-2.58013	-1.91408	-1.93862	T	4	___2	b-Adrenergic Receptor kinase substrate motif;Casein kinase II substrate motif;MAPKAPK2 kinase substrate motif					0.681513	0.00448448	48.112	6.9038	47.09	0.2095	57	7.04112	7.00822
Q9QYM8	51	Q9QYM8	Centromere protein H	Cenph	LLLRLRAQTKQQLLEYKSMIDTNEEKTPEQI	UID49331		0.279307	0.452201	-2.47713	0.090498	-0.336554	-2.94124	-0.930874	-1.01562	-1.40786	-2.58013	-1.91408	-1.93862	Y	4	___2	EGFR kinase substrate motif;PI3 kinase p85 SH2 domain binding motif;TC-PTP phosphatase substrate motif					0.71317	0.00448448	48.112	6.9038	47.09	0.2095	51	7.04112	7.00822
Q8BJU0	305	Q8BJU0	Small glutamine-rich tetratricopeptide repeat-containing protein alpha	Sgta	PEFVEQIRSQVVRSRTPSASHEEQQE_____	UID47938	sQVVRsRtPsAsHEE	0.988523	0.451392	2.90138	3.94468	3.45033	2.96399	3.59256	2.75258	3.23525	2.78858	2.93379	2.88579	T	2	___2	Calmodulin-dependent protein kinase II substrate motif;Calmodulin-dependent protein kinase IV substrate motif;Chk1 kinase substrate motif;G protein-coupled receptor kinase 1 substrate motif;Growth associated histone HI kinase substrate motif;GSK-3, ERK1, ERK2, CDK5 substrate motif;PKC kinase substrate motif;WW domain binding motif	+	CST;HTP			0.997169	1.18861e-39	206.81	195.7	135.81	-0.19345	305	8.30743	8.41646
Z4YJT3;Q6ZQ58	503;503	Z4YJT3	La-related protein 1	Larp1	YQKETESAPGSPRAVTPVPTKTEEVSNLKTL	UID23046	PGsPRAVtPVPtKTE	3.38037	0.45135	2.85331	2.76193	2.71101	2.78008	2.72332	2.25179	2.24927	2.43243	2.31335	2.32607	T	2	___1	Calmodulin-dependent protein kinase II substrate motif;G protein-coupled receptor kinase 1 substrate motif;GSK-3, ERK1, ERK2, CDK5 substrate motif;PKC kinase substrate motif;WW domain binding motif	+	CST;HTP		+	0.999999	3.21753e-25	125.48	67.047	125.48	0.22792	503	8.19662	8.34449
Q9JID9;A0A0G2JED4	106;106	Q9JID9	SH2B adapter protein 2	Sh2b2	SVTSALKTATYGHSRSSEDVSAHAATKARVR	UID18627	ATYGHSRsSEDVSAH	2.78097	0.451276	-0.111481	0.04286	-0.0839024	-0.228544	0.0425129	-0.437595	-0.549263	-0.619865	-0.504953	-0.483255	S	3	___1	Casein kinase II substrate motif;Pyruvate dehydrogenase kinase substrate motif	+	HTP		+	0.866921	7.6695e-11	111.83	86.172	107.35	-0.044903	106	6.97415	NaN
A2A9M5;A2A9M4;Q8R1A4;A0A0U1RNK7;E9PX48;A0A0U1RNY4;A2AW79;F6ZJ55	864;864;864;864;864;281;137;149	A2A9M5	Dedicator of cytokinesis protein 7	Dock7	IYYVFRLPNTYPNSPSPGPGGLGGSVHYATM	UID2583	NTYPNsPsPGPGGLG	1.81928	0.450502	0.299328	0.516432	0.389244	0.0356464	0.587679	0.010746	0.0631733	-0.221355	-0.177979	-0.0987682	S	3	___1	DNA dependent Protein kinase substrate motif;ERK1,2 kinase substrate motif;GSK-3, ERK1, ERK2, CDK5 substrate motif;WW domain binding motif	+	CST;HTP		+	0.998466	8.90262e-73	161.61	118.78	161.61	-0.1587	864	7.76382	6.8422
G3UYE3;G3X927;D3YW42;Q8VC31	59;349;349;348	G3UYE3	Coiled-coil domain-containing protein 9	Ccdc9	SQHKAEVSSRRRRKNSRPQAKVAPRAYSDHD	UID4547		3.73316	0.45044	0.940128	0.835693	0.833418	0.874229	0.906403	0.480726	0.372978	0.462688	0.46928	0.351999	S	3	___1	14-3-3 domain binding motif;Akt kinase substrate motif;Calmodulin-dependent protein kinase II substrate motif;G protein-coupled receptor kinase 1 substrate motif;MAPKAPK1 kinase substrate motif;Pim1 kinase substrate sequence;PKA kinase substrate motif;PKC epsilon kinase substrate motif;PKC kinase substrate motif;ZIP kinase substrate motif				+	1	0.00120156	94.692	63.464	55.567	-0.34212	59	7.1554	7.59718
Z4YJT3;Q6ZQ58	297;297	Z4YJT3	La-related protein 1	Larp1	QPETKVEPAWHDQDETSSVKSDGAGGARASF	UID47729	AWHDQDEtssVKsDG	2.06081	0.450438	0.251291	0.0565872	0.427725	0.442038	0.0542908	-0.19215	-0.287891	-0.213577	-0.268101	-0.0585384	T	3	___2	b-Adrenergic Receptor kinase substrate motif	+	HTP		+	0.612056	4.31478e-06	63.697	51.383	44.743	0.14919	297	7.37716	NaN
A0A0G2JFJ6;Q7TPD0	498;498	A0A0G2JFJ6	Integrator complex subunit 3	Ints3	ELRSMLREKFPEFCSSPSPPVEVKIEEPVSM	UID573	KFPEFCssPsPPVEV	1.99908	0.450223	-0.315365	-0.12883	-0.257469	-0.15753	-0.0671883	-0.775757	-0.749157	-0.799536	-0.47452	-0.378529	S	2	___1	Casein kinase II substrate motif;ERK1,2 kinase substrate motif;G protein-coupled receptor kinase 1 substrate motif;GSK-3, ERK1, ERK2, CDK5 substrate motif;MDC1 BRCT domain binding motif;Plk1 PBD domain binding motif;WW domain binding motif	+	HTP		+	0.525762	2.15697e-12	100.88	82.133	100.88	0.092339	498	7.46593	NaN
Q8BGD9	18	Q8BGD9	Eukaryotic translation initiation factor 4B	Eif4b	ASAKKKNKKGKTISLTDFLAEDGGTGGGSTY	UID23227		2.04728	0.45011	-0.524893	-0.334955	-0.378128	-0.545629	-0.450672	-1.04898	-1.00056	-0.874872	-0.574219	-0.986196	T	2	___1	G protein-coupled receptor kinase 1 substrate motif				+	0.801693	5.2607e-92	158.92	130.12	111.01	0.23091	18	7.00805	7.69272
A0A0R4J172;Q3U1Y4;F6RXE7	975;964;103	A0A0R4J172	DENN domain-containing protein 4B	Dennd4b	PSSPMGRLVKSGSLGSARGTQPTVEAGVAHM	UID1255		2.43865	0.449615	4.06585	4.07515	3.78929	4.11578	4.18109	3.57127	3.60625	3.58194	3.70175	3.51786	S	2	___1	G protein-coupled receptor kinase 1 substrate motif;PKA kinase substrate motif;PKC kinase substrate motif				+	0.951482	0.00278221	80.455	26.961	57.249	3.2664	975	8.81657	NaN
O88665	279	O88665	Bromodomain-containing protein 7	Brd7	QSGEDSGCWQREREDSGDAETQAFRSPAKDN	UID9275	WQREREDsGDAETQA	0.613702	0.449343	-0.785297	0.745815	0.290823	-0.838592	0.0899315	-0.278746	-0.291305	-0.756321	-0.77133	-0.646334	S	3	___1	14-3-3 domain binding motif;Akt kinase substrate motif;b-Adrenergic Receptor kinase substrate motif;Calmodulin-dependent protein kinase II substrate motif;MAPKAPK1 kinase substrate motif;PKA kinase substrate motif;PKC epsilon kinase substrate motif;PKC kinase substrate motif	+	CST;HTP			0.999965	0.000425706	53.779	40.1	52.784	-0.29927	279	6.80503	6.33514
Q04690;Q5SYH9	2532;516	Q04690	Neurofibromin	Nf1	SPRARKSMSLDMGQPSQANTKKLLGTRKSFD	UID11055		1.32834	0.449267	-1.44941	-1.57224	-1.85495	-1.79136	-1.3193	-2.1703	-1.75614	-2.45108	-1.87363	-1.98245	S	2	___1	ATM kinase substrate motif;DNA dependent Protein kinase substrate motif;G protein-coupled receptor kinase 1 substrate motif				+	0.981069	3.12733e-17	110.39	79.56	94.692	-0.33501	2532	6.71248	6.80057
P49586	331	P49586	Choline-phosphate cytidylyltransferase A	Pcyt1a	PKQSPSSSPTHERSPSPSFRWPFSGKTSPSS	UID34907	PtHERsPsPsFRWPF	0.849253	0.448873	-3.61205	-3.25416	-3.39762	-3.45743	-3.01329	-3.20569	-4.32729	-3.79014	-4.25666	-3.39914	S	2	___2	14-3-3 domain binding motif;Calmodulin-dependent protein kinase II substrate motif;Casein kinase II substrate motif;DNA dependent Protein kinase substrate motif;ERK1,2 kinase substrate motif;GSK-3, ERK1, ERK2, CDK5 substrate motif;NDR1;PKA kinase substrate motif;PKC kinase substrate motif;WW domain binding motif	+	HTP			0.999639	1.0417e-07	129.42	41.244	129.42	0.17506	331	8.08561	7.98199
Q9R0L6	386	Q9R0L6	Pericentriolar material 1 protein	Pcm1	LSLTREISQSRNPSVSEHLPDEKVQLFSKMR	UID43648		1.98778	0.448702	-1.43688	-1.47135	-1.01119	-1.26786	-1.11678	-1.6253	-1.78821	-1.83052	-1.64698	-1.65656	S	4	___2	G protein-coupled receptor kinase 1 substrate motif				+	0.799012	2.66581e-05	79.69	57.887	79.69	0.10592	386	6.98977	NaN
B1AQZ5;Q3TET1;Q3UI47;B1AQZ2;P28741	173;682;686;713;689	B1AQZ5	Kinesin-like protein;Kinesin-like protein KIF3A	Kif3a	TSKGKARPKMGRRKRSAKPETVIDSLLQ___	UID3673	KMGRRKRsAKPETVI	4.00309	0.448606	0.596424	0.654306	0.66143	0.652876	0.708633	0.176235	0.281742	0.208433	0.146936	0.217293	S	2	___1	14-3-3 domain binding motif;Calmodulin-dependent protein kinase II substrate motif;Pim1 kinase substrate sequence;PKA kinase substrate motif;PKC epsilon kinase substrate motif;PKC kinase substrate motif;ZIP kinase substrate motif	+	HTP		+	0.996087	1.13104e-21	131.53	110.66	120.53	-0.11195	173	7.33185	6.32599
Q9WU84	267	Q9WU84	Copper chaperone for superoxide dismutase	Ccs	WEERGRPIAGQGRKDSAQPPAHL________	UID19083	AGQGRKDsAQPPAHL	2.98802	0.448109	1.51299	1.37799	1.43238	1.34717	1.22005	0.983971	0.967819	0.917944	0.900455	0.879837	S	3	___1	14-3-3 domain binding motif;b-Adrenergic Receptor kinase substrate motif;Calmodulin-dependent protein kinase II substrate motif;G protein-coupled receptor kinase 1 substrate motif;PKA kinase substrate motif;PKC epsilon kinase substrate motif;PKC kinase substrate motif	+	CST;HTP		+	1	2.01902e-05	83.769	64.671	57.034	0.041295	267	7.32879	6.94347
G5E8A0;Q8CI95	200;194	G5E8A0	Oxysterol-binding protein;Oxysterol-binding protein-related protein 11	Osbpl11	SLASSGNSPISQRRPSQNAMSFFNVGHSKLQ	UID8433	PIsQRRPsQNAMSFF	3.20831	0.447421	4.67088	4.80159	4.76374	4.62924	4.6636	4.34823	4.27864	4.16745	4.20548	4.29215	S	4	___1	14-3-3 domain binding motif;ATM kinase substrate motif;Calmodulin-dependent protein kinase II substrate motif;DNA dependent Protein kinase substrate motif;PAK2 kinase substrate motif;PKA kinase substrate motif;PKC epsilon kinase substrate motif;PKC kinase substrate motif	+	CST;HTP		+	1	6.95123e-50	195.03	156.52	195.03	0.043861	200	8.13881	8.13341
Q5SNZ0;F6R1B7;Z4YLN8	1417;398;117	Q5SNZ0	Girdin	Ccdc88a	KLIKSKKDINRERQKSLTLTPTRSDSSEGFL	UID12486	INRERQKsLTLTPTR	2.4026	0.447177	-0.824272	-1.03307	-1.00138	-1.19138	-1.1836	-1.50738	-1.38316	-1.46873	-1.54319	-1.56712	S	2	___1	14-3-3 domain binding motif;Akt kinase substrate motif;Calmodulin-dependent protein kinase II substrate motif;Casein kinase II substrate motif;G protein-coupled receptor kinase 1 substrate motif;MAPKAPK1 kinase substrate motif;p70 Ribosomal S6 kinase substrate motif;Phosphorylase kinase substrate motif;PKA kinase substrate motif;PKC kinase substrate motif	+	HTP;LTP		+	0.999894	2.53376e-07	139.98	111.06	139.98	-0.10091	1417	6.66955	7.41792
E9QP59;D3YU56;Q9WU40	260;260;263	E9QP59	Inner nuclear membrane protein Man1	Lemd3	SRLLPYSSCREHYSDSEEEEEEGEEDGDVAP	UID4469	CREHysDsEEEEEEG	0.557126	0.446067	-3.51913	-2.84523	-2.90891	-4.17129	-2.82869	-3.47958	-3.56685	-4.32308	-4.13766	-2.99642	S	3	___1	b-Adrenergic Receptor kinase substrate motif;BARD1 BRCT domain binding motif;Casein kinase II substrate motif;G protein-coupled receptor kinase 1 substrate motif	+	HTP			0.960941	1.3018e-14	87.952	84.289	80.711	0.21645	260	6.8043	6.97106
E9PZM7	926	E9PZM7		Scaf11	SRENQRSQSRVKDSSSREKSRSRSRERESDR	UID5804		1.95446	0.445861	-0.513386	-0.832033	-0.69388	-0.824261	-1.00666	-1.27665	-1.29922	-1.15965	-1.0256	-1.33841	S	2	___1	Casein kinase I substrate motif;Casein kinase II substrate motif;G protein-coupled receptor kinase 1 substrate motif;GSK3 kinase substrate motif;MDC1 BRCT domain binding motif;PKA kinase substrate motif;Plk1 PBD domain binding motif				+	0.99615	0.00606615	93.598	69.829	73.233	0.18894	926	7.13171	7.02999
Q3TSG4	72	Q3TSG4	RNA demethylase ALKBH5	Alkbh5	TKRKYQEDSDPERSDYEEHQLQKEEEARKVK	UID49218	sDPERsDyEEHQLQK	2.53203	0.445199	-0.415405	-0.557613	-0.313229	-0.515617	-0.497059	-0.76429	-0.922773	-0.943958	-0.820511	-1.07339	Y	4	___2	EGFR kinase substrate motif;Itk SH2 domain binding motif;Src kinase substrate motif;TC-PTP phosphatase substrate motif	+	HTP		+	0.956392	1.70425e-11	91.729	76.683	77.847	-0.019436	72	7.56713	NaN
Z4YKC4;A0A0R4J112;A2AMI2;A0A0N4SVL0;Q80XI3;A2AMI6	288;299;281;464;281;291	Z4YKC4	Eukaryotic translation initiation factor 4 gamma 3	Eif4g3	SSPTSLPPLARSSLPSPMSAALSSQPLFTAE	UID1219		2.30724	0.444398	-1.2985	-1.42397	-1.30879	-1.06381	-1.35619	-1.80172	-1.87381	-1.61426	-1.62423	-1.75925	S	2	___1	Casein kinase I substrate motif;Casein kinase II substrate motif;DNA dependent Protein kinase substrate motif;ERK1,2 kinase substrate motif;G protein-coupled receptor kinase 1 substrate motif;GSK-3, ERK1, ERK2, CDK5 substrate motif;MAPKAPK2 kinase substrate motif;WW domain binding motif				+	0.980559	1.39276e-61	245.61	211.43	195.39	0.089448	288	6.92801	7.55172
E9PVC6;E9Q9E1;E9PVC5;Q6NZJ6;A0A0J9YUS5;A0A0J9YVC1;A0A0J9YUC1;E9Q770	661;701;702;708;411;537;642;702	E9PVC6	Eukaryotic translation initiation factor 4 gamma 1	Eif4g1	GGELPRGPAGLGPRRSQQGPRKETRKIISSV	UID5492	AGLGPRRsQQGPRKE	2.92573	0.443693	2.40985	2.59095	2.63088	2.3645	2.50556	2.08683	2.02934	2.07791	2.00123	2.08796	S	3	___1	ATM kinase substrate motif;DNA dependent Protein kinase substrate motif;G protein-coupled receptor kinase 1 substrate motif;PKA kinase substrate motif;PKC kinase substrate motif	+	CST;HTP		+	1	0.000238773	106.2	72.454	42.743	-0.033224	661	6.91184	7.42195
G5E8R8;Q6P5G6	280;258	G5E8R8	UBX domain-containing protein 7	Ubxn7	DGLSSSPPKKCARSESLIDASEDSQLEAAIR	UID33176		2.00361	0.442985	-2.37893	-2.22153	-2.32817	-2.33746	-2.2532	-2.83102	-2.8898	-2.56913	-2.49058	-2.95369	S	2	___2	14-3-3 domain binding motif;b-Adrenergic Receptor kinase substrate motif;Calmodulin-dependent protein kinase II substrate motif;Casein kinase II substrate motif;G protein-coupled receptor kinase 1 substrate motif;Phosphorylase kinase substrate motif;PKA kinase substrate motif;PKC kinase substrate motif;Pyruvate dehydrogenase kinase substrate motif				+	0.999999	0	381.53	339.48	381.53	0.24526	280	7.03862	8.35951
Q08509	684	Q08509	Epidermal growth factor receptor kinase substrate 8	Eps8	RDSQRYKQLPVDRRKSQMEEVQDELFQRLTI	UID11129	LPVDRRksQMEEVQD	1.96597	0.442827	-0.163557	-0.182064	-0.174427	-0.123117	-0.566822	-0.726696	-0.706932	-0.568943	-0.564787	-0.856764	S	2	___1	14-3-3 domain binding motif;ATM kinase substrate motif;Calmodulin-dependent protein kinase II substrate motif;Calmodulin-dependent protein kinase IV substrate motif;Casein kinase II substrate motif;Chk1 kinase substrate motif;DNA dependent Protein kinase substrate motif;PAK2 kinase substrate motif;PKA kinase substrate motif;PKC epsilon kinase substrate motif;PKC kinase substrate motif	+	CST;HTP		+	1	5.52579e-88	202.33	172.52	202.33	-0.46604	684	7.05584	NaN
Q03141;A0A1Y7VNZ6	563;616	Q03141	MAP/microtubule affinity-regulating kinase 3	Mark3	TTPDRIRFPRGTASRSTFHGQPRERRTATYN	UID11037		1.0436	0.442817	-1.60533	-1.2298	-1.64894	-2.23675	-1.86437	-1.86375	-2.08465	-2.01528	-2.43969	-2.39589	S	3	___1						0.5	0.00235139	79.974	36.462	79.974	0.12593	563	6.96941	NaN
A0A1D5RMB5;A0A0R4J055;Q6TXD4	577;577;577	A0A1D5RMB5	Dynamin-binding protein	Dnmbp	LSGPSTEPETIVRRFSIMDFYSEKDIVRGSS	UID951		4.22281	0.442488	2.99885	3.02508	3.03152	2.96738	2.99708	2.6179	2.51414	2.50648	2.59819	2.57076	S	3	___1	14-3-3 domain binding motif;AMP-activated protein kinase substrate motif;Aurora-A kinase substrate motif;Calmodulin-dependent protein kinase I substrate motif;Calmodulin-dependent protein kinase II alpha substrate motif;Calmodulin-dependent protein kinase II substrate motif;Calmodulin-dependent protein kinase IV substrate motif;Casein kinase II substrate motif;Chk1 kinase substrate motif;HMGCoA R…				+	1	1.07708e-35	169.09	107.65	145.43	0.11006	577	7.44769	7.09667
Q8BLR5	968	Q8BLR5	PH and SEC7 domain-containing protein 4	Psd4	TDGSQEPRPSLKKSHSSPSLHQEEAPTTAKV	UID15142	PSLKKSHssPsLHQE	0.836481	0.442384	1.10123	1.89979	1.56489	1.17219	1.55275	0.339439	1.54648	0.915684	1.14606	1.13127	S	3	___1	AMP-activated protein kinase substrate motif;Calmodulin-dependent protein kinase II substrate motif;Casein kinase I substrate motif;Casein kinase II substrate motif;Chk1 kinase substrate motif;PKA kinase substrate motif;PKC kinase substrate motif	+	HTP			0.786222	3.4783e-93	184.83	154.93	167.45	-0.087973	968	7.86583	NaN
Q5PRE5	500	Q5PRE5	Proline and serine-rich protein 1	Proser1	SGLASLSSLPNRNSDSPASATNKCYPPAAVP	UID12441		2.57197	0.442296	-1.22073	-1.36568	-1.02043	-1.27494	-1.23151	-1.64163	-1.7007	-1.67146	-1.54896	-1.76202	S	2	___1	b-Adrenergic Receptor kinase substrate motif;Casein kinase I substrate motif;Casein kinase II substrate motif;ERK1,2 kinase substrate motif;G protein-coupled receptor kinase 1 substrate motif;GSK-3, ERK1, ERK2, CDK5 substrate motif;WW domain binding motif				+	0.937174	0.000687218	70.089	54.824	59.57	0.27877	500	6.71378	NaN
Q7TN22	777	Q7TN22	Thioredoxin domain-containing protein 16	Txndc16	TKKVLECQKEAEVQESAELQPGDRSTARREP	UID14269		3.02901	0.442217	0.150539	0.224169	0.24917	0.319916	0.255238	-0.143679	-0.167746	-0.363501	-0.207928	-0.129202	S	2	___1	b-Adrenergic Receptor kinase substrate motif;Casein kinase II substrate motif				+	1	4.19878e-45	258.34	222.99	104.41	0.001713	777	7.51491	7.2601
E9PUK6;A2A8V9;A2A8V8;Q52KI8;E9QKA4;F6UK16	591;586;577;591;591;37	E9PUK6	Serine/arginine repetitive matrix protein 1	Srrm1	APPPPPPPPPPRRRRSPTPPPRRRTPSPPPR	UID30037	PPPRRRRsPtPPPRR	3.90771	0.442039	2.92904	2.86461	2.83615	2.83473	2.8056	2.38774	2.35002	2.4096	2.43531	2.47727	S	3	___2	14-3-3 domain binding motif;Calmodulin-dependent protein kinase II substrate motif;Casein kinase II substrate motif;ERK1,2 kinase substrate motif;G protein-coupled receptor kinase 1 substrate motif;Growth associated histone HI kinase substrate motif;GSK-3, ERK1, ERK2, CDK5 substrate motif;MAPKAPK1 kinase substrate motif;PAK2 kinase substrate motif;Pim1 kinase substrate sequence;PKA kinase substra…	+	HTP		+	1	0.000119538	85.845	22.437	45.158	0.078275	591	7.17447	6.89215
E9PUK6;A2A8V9;A2A8V8;Q52KI8;E9QKA4;F6UK16	593;588;579;593;593;39	E9PUK6	Serine/arginine repetitive matrix protein 1	Srrm1	PPPPPPPPPRRRRSPTPPPRRRTPSPPPRRR	UID45275	PRRRRsPtPPPRRRt	3.90771	0.442039	2.92904	2.86461	2.83615	2.83473	2.8056	2.38774	2.35002	2.4096	2.43531	2.47727	T	3	___2	14-3-3 domain binding motif;Akt kinase substrate motif;Calmodulin-dependent protein kinase II substrate motif;DNA dependent Protein kinase substrate motif;GSK-3, ERK1, ERK2, CDK5 substrate motif;PKC kinase substrate motif;WW domain binding motif	+	HTP		+	1	0.000119538	85.845	22.437	45.158	0.078275	593	7.17447	6.89215
G3X9H7;Q8R1S4	280;280	G3X9H7	Metastasis suppressor protein 1	Mtss1	SSPSTTMSRKSSVCSSLNSVNSSDSRSSGSH	UID8303		1.61801	0.441586	-1.41042	-1.0503	-1.04402	-0.922447	-0.875174	-1.78296	-1.32435	-1.51357	-1.34858	-1.54084	S	2	___1	Casein kinase I substrate motif;Casein kinase II substrate motif;MAPKAPK2 kinase substrate motif;MDC1 BRCT domain binding motif;Plk1 PBD domain binding motif				+	0.774826	1.61549e-07	88.803	75.375	88.803	-0.1691	280	7.00839	NaN
Q8R1G6;E9Q996	138;138	Q8R1G6	PDZ and LIM domain protein 2	Pdlim2	FSPVSLSPRPCSPFSTPPPTSPVALSKEDMI	UID48349	RPCsPFstPPPtsPV	2.23757	0.441269	-0.493998	-0.0556908	-0.381311	-0.31517	-0.439711	-0.725525	-0.861704	-0.751127	-0.838276	-0.715593	T	3	___2	G protein-coupled receptor kinase 1 substrate motif;GSK-3, ERK1, ERK2, CDK5 substrate motif;MAPKAPK2 kinase substrate motif;MDC1 BRCT domain binding motif;Plk1 PBD domain binding motif;WW domain binding motif	+	CST;HTP;LTP		+	0.758238	1.33378e-63	126.25	112.61	65.377	-0.0066509	138	7.55781	NaN
Q91XU0	75	Q91XU0	ATPase WRNIP1	Wrnip1	RAKGPSPPGAKRRRLSESSALKQPATPTAAE	UID17158	GAKRRRLsEsSALkQ	2.10016	0.441136	-1.67289	-1.94534	-1.86732	-1.70215	-1.76553	-1.96901	-2.28132	-2.35501	-2.37173	-2.18184	S	3	___1	14-3-3 domain binding motif;Calmodulin-dependent protein kinase II substrate motif;Casein kinase I substrate motif;Casein kinase II substrate motif;G protein-coupled receptor kinase 1 substrate motif;MAPKAPK1 kinase substrate motif;PAK2 kinase substrate motif;Pim1 kinase substrate sequence;PKA kinase substrate motif;PKC epsilon kinase substrate motif;PKC kinase substrate motif;ZIP kinase substrat…	+	CST;HTP		+	0.999852	3.07271e-05	96.604	48.601	96.604	-0.10313	75	6.51492	7.37754
A6H8H2;E9Q449	1096;1145	A6H8H2;E9Q449	DENN domain-containing protein 4C	Dennd4c	LTCPKTSPPHVTRTHSFENVNCHLADSRTRM	UID3542		1.43786	0.440641	2.52669	2.66865	2.68793	2.57094	2.63201	1.62689	2.39398	2.31735	2.28392	2.26087	S	4	___1	14-3-3 domain binding motif;Calmodulin-dependent protein kinase I substrate motif;Calmodulin-dependent protein kinase II alpha substrate motif;Calmodulin-dependent protein kinase II substrate motif;Calmodulin-dependent protein kinase IV substrate motif;Casein kinase II substrate motif;Chk1 kinase substrate motif;PKA kinase substrate motif;PKC kinase substrate motif				+	0.99838	3.00721e-60	185.87	156.6	185.87	-0.10447	1096	8.21059	8.02784
Q9EQ32	791	Q9EQ32	Phosphoinositide 3-kinase adapter protein 1	Pik3ap1	VGTLERPPRVPPRAASQRPLTRESFHPPPPV	UID18342		1.49279	0.440571	-2.22632	-2.31402	-2.46929	-2.53991	-2.49232	-2.86127	-3.16905	-3.04363	-2.47612	-2.69464	S	3	___1	14-3-3 domain binding motif;ATM kinase substrate motif;Calmodulin-dependent protein kinase II substrate motif;DNA dependent Protein kinase substrate motif;PKA kinase substrate motif;PKC kinase substrate motif				+	0.999963	0.00627145	58.172	46.125	58.172	0.22764	791	6.56433	NaN
P58252	57	P58252	Elongation factor 2	Eef2	KAGIIASARAGETRFTDTRKDEQERCITIKS	UID22031	RAGEtRFtDtRKDEQ	6.80892	0.439886	6.73968	6.75316	6.73108	6.72863	6.72591	6.29521	6.29251	6.30459	6.28919	6.29752	T	3	___1	PKA kinase substrate motif;PKC kinase substrate motif	+	CST;HTP;LTP		+	0.999974	8.53514e-17	132.24	104.69	125.29	0.03067	57	8.64753	7.11331
F6R6F1;E9Q632;O54916	520;533;560	F6R6F1	RalBP1-associated Eps domain-containing protein 1	Reps1	PPPPPPRPQPSHSRSSSLDMNRTFAVTTGQQ	UID6419		1.65964	0.438936	-1.75739	-1.72087	-2.25401	-1.95829	-1.84807	-2.59063	-2.34598	-2.17421	-2.22483	-2.39766	S	2	___1	Casein kinase II substrate motif;MDC1 BRCT domain binding motif;PKA kinase substrate motif;PKC kinase substrate motif;Plk1 PBD domain binding motif;Pyruvate dehydrogenase kinase substrate motif				+	0.610195	0.000287198	113.62	102.46	113.62	-0.06583	520	7.15366	NaN
A2AF67;A2AF47	613;797	A2AF67	Dedicator of cytokinesis protein 11	Dock11	PPGYLNVNDAESRRQSNADIKWVDGAKPLLK	UID2789	DAESRRQsNADIKWV	4.3539	0.438543	1.84967	1.85058	1.92996	1.84642	1.83173	1.4045	1.46908	1.37979	1.43416	1.42813	S	3	___1	14-3-3 domain binding motif;Calmodulin-dependent protein kinase II substrate motif;Casein kinase II substrate motif;MAPKAPK2 kinase substrate motif;PAK2 kinase substrate motif;PKA kinase substrate motif;PKA, PKG kinase substrate motif;PKC epsilon kinase substrate motif;PKC kinase substrate motif;PKG kinase substrate motif;Pyruvate dehydrogenase kinase substrate motif	+	HTP		+	1	0.00104471	78.488	42.529	54.486	0.13033	613	7.58774	6.42081
Q9EP53	579	Q9EP53	Hamartin	Tsc1	AGDRDRQTSLETSILTPSPCKIPPQRGVSFG	UID24116		0.776688	0.438381	-2.53169	-2.88162	-2.80889	-2.9808	-3.41465	-4.14918	-2.82315	-3.20339	-3.34195	-3.29188	T	2	___1	GSK-3, ERK1, ERK2, CDK5 substrate motif;RAF1 kinase substrate motif;WW domain binding motif					0.780143	3.45125e-12	100.55	70.223	48.741	-0.69579	579	6.56134	NaN
Q8JZQ9	40	Q8JZQ9	Eukaryotic translation initiation factor 3 subunit B	Eif3b	ASESPPTDEAAGSGGSEVGQTEDAEEDAEAG	UID16222	EAAGsGGsEVGQtED	1.70748	0.438235	-1.07717	-1.48734	-1.00205	-1.43351	-0.955664	-1.71543	-1.59294	-1.53103	-1.64907	-1.65843	S	3	___1	G protein-coupled receptor kinase 1 substrate motif	+	CST;HTP		+	0.968193	4.53462e-141	231.98	216.37	231.98	0.49842	40	7.52086	7.39489
G3X9H7;Q8R1S4	275;275	G3X9H7	Metastasis suppressor protein 1	Mtss1	YQTPPSSPSTTMSRKSSVCSSLNSVNSSDSR	UID8300	sTtMsRKssVCsSLN	2.43241	0.438079	1.73425	1.77443	1.81545	1.78497	1.85825	1.1847	1.35567	1.51694	1.21861	1.50104	S	3	___1	G protein-coupled receptor kinase 1 substrate motif;GSK3 kinase substrate motif;PKA kinase substrate motif;PKC kinase substrate motif	+	HTP		+	0.637611	9.83695e-33	187.86	150.4	187.86	-0.15819	275	8.02987	7.84245
Q3U3E2	101	Q3U3E2	Protein FAM117B	Fam117b	STSPTRGGGGSAAARTSPTVATQTGASVTST	UID22383	GGSAAARtsPtVATQ	1.49936	0.436494	-1.45209	-1.70534	-1.73038	-1.73905	-1.9531	-2.28993	-2.18315	-2.46032	-1.97928	-1.84976	T	2	___1	Casein kinase I substrate motif	+	HTP		+	0.870862	4.85686e-59	157.58	124.31	157.58	-0.054652	101	6.82119	NaN
Q3V117;Q3TS02;Q91V92	455;455;455	Q3V117	ATP-citrate synthase	Acly	NASGSTSTPAPSRTASFSESRADEVAPAKKA	UID12057	PAPSRtAsFSESRAD	4.44988	0.436476	5.50559	5.42573	5.46242	5.39503	5.41904	4.98655	4.99451	5.0006	5.04244	5.00136	S	3	___1	14-3-3 domain binding motif;Calmodulin-dependent protein kinase II substrate motif;Casein kinase II substrate motif;G protein-coupled receptor kinase 1 substrate motif;GSK3 kinase substrate motif;MAPKAPK2 kinase substrate motif;PKA kinase substrate motif;PKC kinase substrate motif	+	CST;HTP;LTP	Akt1	+	0.998924	1.05666e-140	250.08	211.05	217.26	-0.037968	455	7.8607	8.27784
Q8BTI8	1498	Q8BTI8	Serine/arginine repetitive matrix protein 2	Srrm2	NLARTSPGQRSRSGSSQELDGKPSASPQERS	UID15375	QRsRsGssQELdGKP	2.20692	0.436009	-0.445349	-0.583406	-0.519857	-0.719311	-0.529097	-1.16607	-0.778437	-1.03533	-1.09193	-0.905294	S	3	___1	ATM kinase substrate motif;Casein kinase II substrate motif;DNA dependent Protein kinase substrate motif;MDC1 BRCT domain binding motif;Plk1 PBD domain binding motif	+	HTP		+	0.562932	1.19039e-25	116.45	103.13	116.45	0.005746	1498	7.16867	NaN
Q3V1V3	651	Q3V1V3	ESF1 homolog	Esf1	KKRLKKKQKALAEEDSEDELPSDVDFNDPYF	UID12059	KALAEEDsEDELPsD	1.06551	0.435699	-2.96351	-3.11445	-2.73654	-3.03018	-3.21369	-3.82173	-2.86441	-3.73315	-3.5576	-3.25997	S	3	___1	b-Adrenergic Receptor kinase substrate motif;BARD1 BRCT domain binding motif;Casein kinase I substrate motif;Casein kinase II substrate motif;G protein-coupled receptor kinase 1 substrate motif	+	CST;HTP			1	6.89097e-96	252	214.66	252	0.35706	651	7.96912	6.34311
O70546	769	O70546	Lysine-specific demethylase 6A	Kdm6a	VMADAVCSPSHGDSKSPGLLSSDNPQLSALL	UID9227	PSHGDSKsPGLLSSD	1.76763	0.435466	-1.19663	-0.992926	-1.0743	-0.999048	-0.872278	-1.76941	-1.45064	-1.22321	-1.56744	-1.30182	S	2	___1	Casein kinase I substrate motif;ERK1,2 kinase substrate motif;Growth associated histone HI kinase substrate motif;GSK-3, ERK1, ERK2, CDK5 substrate motif;WW domain binding motif	+	HTP		+	0.999086	1.60234e-24	95.197	79.562	73.466	0.45037	769	6.74348	NaN
P31324	85	P31324	cAMP-dependent protein kinase type II-beta regulatory subunit	Prkar2b	PSKGVNFAEEPMRSDSENGEEEEAAEAGAFN	UID9953	EEPMRsDsENGEEEE	2.49748	0.43526	-0.495628	-0.385712	-0.360397	-0.477127	-0.223873	-0.90627	-0.9656	-0.780865	-0.76499	-0.701313	S	3	___1	14-3-3 domain binding motif;b-Adrenergic Receptor kinase substrate motif;Calmodulin-dependent protein kinase II substrate motif;G protein-coupled receptor kinase 1 substrate motif;PKA kinase substrate motif;PKC kinase substrate motif	+	CST;HTP		+	1	6.87054e-117	199.99	183.92	79.898	-0.092022	85	8.00281	7.55097
Q8R1G6;E9Q996	205;205	Q8R1G6	PDZ and LIM domain protein 2	Pdlim2	DSAVRVLLHSPGRPSSPRFSSLDLEEDSEVF	UID16639	HsPGRPssPRFssLD	2.49387	0.434814	2.84503	3.0479	3.03282	2.82474	2.97401	2.6984	2.50707	2.45179	2.40108	2.4921	S	3	___1	14-3-3 domain binding motif;Calmodulin-dependent protein kinase II substrate motif;Casein kinase I substrate motif;CDKL5;ERK1,2 kinase substrate motif;G protein-coupled receptor kinase 1 substrate motif;Growth associated histone HI kinase substrate motif;GSK3 kinase substrate motif;GSK-3, ERK1, ERK2, CDK5 substrate motif;MDC1 BRCT domain binding motif;PKA kinase substrate motif;PKC kinase substra…	+	HTP		+	0.980639	7.42893e-46	153.48	126.82	82.663	-0.0044201	205	8.48715	8.11224
E9Q4K7	1654	E9Q4K7	Kinesin-like protein	Kif13b	PRAPLLSEPASAVPTSPFRIRKVRTSELKSF	UID6182		3.39392	0.434648	2.30812	2.31163	2.23843	2.4228	2.33553	1.82868	1.87571	1.8426	1.97344	1.92285	S	2	___1	Cdc2 kinase substrate motif;CDK kinase substrate motif;CDK1,2,4,6 kinase substrate motif;ERK1,2 kinase substrate motif;Growth associated histone HI kinase substrate motif;GSK-3, ERK1, ERK2, CDK5 substrate motif;WW domain binding motif				+	0.998223	2.20288e-122	235.88	190.81	235.88	0.23114	1654	8.56122	8.09036
Q9Z1Z0	940	Q9Z1Z0	General vesicular transport factor p115	Uso1	SKLKDLGHPVEEEDESGDQEDDDDEIDDGDK	UID19221	PVEEEDEsGDQEDDD	1.20554	0.434349	-0.128591	-0.562077	-0.452536	-0.04286	-0.288086	-1.26601	-0.484129	-0.552965	-0.671001	-0.671793	S	3	___1	b-Adrenergic Receptor kinase substrate motif;Casein kinase I substrate motif	+	CST;HTP			1	1.15419e-33	132.51	116.99	68.895	0.45548	940	7.5389	7.48872
P58742	495	P58742	Aladin	Aaas	THIPLYFVNAQFPRFSPVLGRAQEPPAGGGG	UID10415	NAQFPRFsPVLGRAQ	2.33485	0.434249	-0.0827332	-0.148472	-0.194256	-0.187468	-0.145857	-0.510504	-0.801025	-0.576681	-0.367739	-0.67408	S	2	___1	ERK1,2 kinase substrate motif;GSK-3, ERK1, ERK2, CDK5 substrate motif;PKA kinase substrate motif;PKC kinase substrate motif;WW domain binding motif	+	HTP		+	1	0.00860784	93.429	48.347	64.265	-0.049023	495	7.12277	6.99574
P54731	581	P54731	FAS-associated factor 1	Faf1	EENAEPVSKLRIRTPSGEFLERRFLASNKLQ	UID10355	KLRIRtPsGEFLERR	2.15456	0.43374	-1.19612	-1.29471	-1.46485	-1.49844	-1.2387	-1.87844	-1.72008	-1.56353	-1.82092	-1.87856	S	2	___1	14-3-3 domain binding motif;Akt kinase substrate motif;AMP-activated protein kinase substrate motif;Calmodulin-dependent protein kinase II substrate motif;Casein kinase II substrate motif;DNA dependent Protein kinase substrate motif;HMGCoA Reductase kinase substrate motif;MAPKAPK1 kinase substrate motif;PKA kinase substrate motif;PKC kinase substrate motif	+	CST;HTP		+	0.970754	0.00380338	68.893	47.429	68.893	0.54361	581	7.01758	NaN
P97825	88	P97825	Hematological and neurological expressed 1 protein;Hematological and neurological expressed 1 protein, N-terminally processed	Hn1	GREDSESPGTQRSNSSEASSGDFLDLKGEGD	UID10956	GTQRsNssEASsGDF	2.72076	0.43323	-0.111967	-0.200676	-0.0996647	-0.0345974	0.0623207	-0.405697	-0.584248	-0.620096	-0.446529	-0.494165	S	2	___1	Casein kinase I substrate motif;Casein kinase II substrate motif;G protein-coupled receptor kinase 1 substrate motif;GSK3 kinase substrate motif;MDC1 BRCT domain binding motif;Plk1 PBD domain binding motif	+	HTP		+	0.866063	2.18638e-130	210.91	172.56	140.22	-0.16113	88	7.46808	8.87302
P11499;E9Q3D6	226;13	P11499	Heat shock protein HSP 90-beta	Hsp90ab1	YPITLYLEKEREKEISDDEAEEEKGEKEEED	UID9510	kEREKEIsDDEAEEE	2.86187	0.433171	9.35372	9.16237	9.13655	9.38226	9.21582	8.8068	8.73804	8.86234	8.82325	8.85444	S	3	___1	BARD1 BRCT domain binding motif;Casein kinase II substrate motif;G protein-coupled receptor kinase 1 substrate motif;PKA kinase substrate motif;PKC kinase substrate motif	+	CST;HTP		+	1	0	298.84	241.62	87.429	1.6439	226	10.188	10.0694
F7DBB3;Q3URZ6	841;35	F7DBB3		Ahnak2	APLEKDVEKGRSRKLSFSMPRLALPKIKVSK	UID7707	KGRSRKLsFSMPRLA	3.98567	0.43306	4.86525	4.83373	4.82145	4.74479	4.78077	4.42724	4.38961	4.31933	4.35122	4.3933	S	3	___1	14-3-3 domain binding motif;Akt kinase substrate motif;Calmodulin-dependent protein kinase II substrate motif;Casein kinase II substrate motif;G protein-coupled receptor kinase 1 substrate motif;MAPKAPK1 kinase substrate motif;MAPKAPK2 kinase substrate motif;PKA kinase substrate motif;PKC epsilon kinase substrate motif;PKC kinase substrate motif	+	CST;HTP		+	0.999332	0.000148583	121.9	88.636	121.9	-0.061583	841	8.2389	8.26238
A2AQE2;Q6A098	270;270	A2AQE2	Selenocysteine insertion sequence-binding protein 2-like	Secisbp2l	VESSSEQGASEADIDSDSGYCSPKHNNQSAP	UID27824	AsEADIDsDSGyCsP	1.07794	0.432679	-2.29519	-1.95949	-2.244	-2.78777	-1.91251	-2.92994	-2.84723	-2.37641	-2.48342	-2.72536	S	4	___2	b-Adrenergic Receptor kinase substrate motif;Casein kinase I substrate motif;Casein kinase II substrate motif	+	CST;HTP			0.837774	1.4814e-06	65.048	52.246	60.104	-0.28602	270	7.0013	NaN
Q8R0G9	479	Q8R0G9	Nuclear pore complex protein Nup133	Nup133	SRNSGLVSVTPRENVSLLAEDLEESLTSSVG	UID16591	VTPRENVsLLAEDLE	3.55068	0.432513	-0.358255	-0.361172	-0.275387	-0.447916	-0.363234	-0.799154	-0.768452	-0.836754	-0.716768	-0.847399	S	2	___1	Casein kinase I substrate motif	+	HTP		+	1	0	264.67	243.21	264.67	0.29799	479	7.33175	NaN
E9QM99;Q8BZN6;A0A087WRP5;A0A087WQ86;Q8BLX9;A0A087WQA1	195;195;182;183;177;208	E9QM99	Dedicator of cytokinesis protein 10	Dock10	TGVFKSGWLYKGNFNSTVNNTVTVRSFKKRY	UID7096		1.44122	0.432506	-1.63768	-2.19734	-1.55953	-1.85797	-2.16233	-2.38295	-2.13717	-2.28734	-2.393	-2.37691	S	2	___1					+	0.63204	3.67084e-112	201.72	166.18	49.929	0.032285	195	6.70681	7.30837
Q8VE91	136	Q8VE91	Protein FAM134B	Fam134b	LSRTRGAQLWRSLTESWEVINSKPDERARLS	UID16951		0.978688	0.432357	-1.90481	-1.66378	-2.28791	-1.92154	-2.19802	-2.00118	-2.6787	-2.02459	-2.58906	-2.84432	S	3	___1	b-Adrenergic Receptor kinase substrate motif;Casein kinase II substrate motif;MAPKAPK2 kinase substrate motif					0.965907	1.05719e-27	120.11	99.159	80.975	-0.3114	136	6.35322	6.70916
Q61136	394	Q61136	Serine/threonine-protein kinase PRP4 homolog	Prpf4b	SKSPSRTLSPGRRAKSRSLERKRREPERRRL	UID37668		2.90002	0.431818	1.51121	1.42964	1.33025	1.59568	1.4079	1.03657	0.940313	1.06032	1.09591	0.982472	S	3	___2	14-3-3 domain binding motif;Calmodulin-dependent protein kinase II substrate motif;Casein kinase II substrate motif;PKA kinase substrate motif;PKC kinase substrate motif;ZIP kinase substrate motif				+	1	0.00660125	64.04	34.567	64.04	-0.075348	394	7.64584	7.28791
Q61136	396	Q61136	Serine/threonine-protein kinase PRP4 homolog	Prpf4b	SPSRTLSPGRRAKSRSLERKRREPERRRLSS	UID37669		2.90002	0.431818	1.51121	1.42964	1.33025	1.59568	1.4079	1.03657	0.940313	1.06032	1.09591	0.982472	S	3	___2	Akt kinase substrate motif;Casein kinase II substrate motif;Phosphorylase kinase substrate motif;PKA kinase substrate motif;PKC kinase substrate motif				+	1	0.00660125	64.04	34.567	64.04	-0.075348	396	7.64584	7.28791
D6RFB1;Q9D8C4	36;36	D6RFB1	Interferon-induced 35 kDa protein homolog	Ifi35	MRLQELQQLKRERTGSPGAKWLIGCYNKRNT	UID5079		2.29556	0.431221	3.45134	3.12239	3.18461	3.36273	3.11054	2.75484	2.76599	2.87231	2.92966	2.7527	S	2	___1	14-3-3 domain binding motif;Akt kinase substrate motif;AMP-activated protein kinase 2 substrate motif;Calmodulin-dependent protein kinase II substrate motif;ERK1,2 kinase substrate motif;GSK-3, ERK1, ERK2, CDK5 substrate motif;MAPKAPK1 kinase substrate motif;PKA kinase substrate motif;PKC kinase substrate motif;WW domain binding motif				+	0.999423	0.00444088	102.07	41.477	97.635	0.20634	36	8.35898	8.28244
A0A140T8I9;E9Q3L2	142;203	A0A140T8I9		Pi4ka	PCLIGISRSFGRYSNSEESLLSKLFPKVSPH	UID50938		1.7415	0.430403	-1.97562	-1.92186	-2.09023	-1.77048	-1.54888	-2.49227	-2.25653	-2.20861	-2.35535	-2.14634	S	2	___3	Casein kinase I substrate motif;Casein kinase II substrate motif;G protein-coupled receptor kinase 1 substrate motif				+	0.735784	0.0108487	48.948	30.371	48.948	4.473	142	6.57371	NaN
A0A140T8I9;E9Q3L2	145;206	A0A140T8I9		Pi4ka	IGISRSFGRYSNSEESLLSKLFPKVSPHSLR	UID50939		1.7415	0.430403	-1.97562	-1.92186	-2.09023	-1.77048	-1.54888	-2.49227	-2.25653	-2.20861	-2.35535	-2.14634	S	2	___3	b-Adrenergic Receptor kinase substrate motif;Casein kinase I substrate motif;Casein kinase II substrate motif				+	0.999759	0.0108487	48.948	30.371	48.948	4.473	145	6.57371	NaN
A0A140T8I9;E9Q3L2	148;209	A0A140T8I9		Pi4ka	SRSFGRYSNSEESLLSKLFPKVSPHSLRIPE	UID50940		1.7415	0.430403	-1.97562	-1.92186	-2.09023	-1.77048	-1.54888	-2.49227	-2.25653	-2.20861	-2.35535	-2.14634	S	2	___3	G protein-coupled receptor kinase 1 substrate motif				+	0.999667	0.0108487	48.948	30.371	48.948	4.473	148	6.57371	NaN
A0A140T8I9;E9Q3L2	139;200	A0A140T8I9		Pi4ka	YAIPCLIGISRSFGRYSNSEESLLSKLFPKV	UID73717		1.7415	0.430403	-1.97562	-1.92186	-2.09023	-1.77048	-1.54888	-2.49227	-2.25653	-2.20861	-2.35535	-2.14634	Y	2	___3	Grb2 SH2 domain binding motif;Src kinase substrate motif				+	0.672731	0.0108487	48.948	30.371	48.948	4.473	139	6.57371	NaN
A0A0A0MQ98;G3UZM1;Q69ZK6	1980;1981;1800	A0A0A0MQ98	Probable JmjC domain-containing histone demethylation protein 2C	Jmjd1c	QQQNSPQKSQTNGNSSPGSASTDSRLTPPES	UID308		1.15933	0.430276	-2.68473	-2.44014	-2.71333	-2.73524	-2.68297	-3.07077	-3.33831	-3.17707	-3.36805	-2.45358	S	2	___1	Casein kinase I substrate motif;Casein kinase II substrate motif;ERK1,2 kinase substrate motif;G protein-coupled receptor kinase 1 substrate motif;GSK-3, ERK1, ERK2, CDK5 substrate motif;MDC1 BRCT domain binding motif;Plk1 PBD domain binding motif;WW domain binding motif					0.711389	2.7836e-07	82.349	69.794	82.349	-0.44202	1980	6.49496	NaN
Q9EQG9	126	Q9EQG9	Collagen type IV alpha-3-binding protein	Col4a3bp	AIEQHKTESGYGSESSLRRHGSMVSLVSGAS	UID43041	sGYGsEssLRRHGsM	1.99027	0.430041	-1.0048	-1.06225	-0.913837	-0.801947	-1.1006	-1.28887	-1.43602	-1.39219	-1.23632	-1.68024	S	2	___2	MDC1 BRCT domain binding motif;PKA kinase substrate motif;PKC kinase substrate motif;Plk1 PBD domain binding motif	+	HTP		+	0.999554	5.25205e-08	98.033	75.978	98.033	-0.053094	126	6.98588	6.57854
Q8C3J5	1643	Q8C3J5	Dedicator of cytokinesis protein 2	Dock2	RVGRPRSMLRSYRQMSVISLASMHSDCSTPS	UID15772	LRSYRQMsVISLASM	1.61821	0.429999	-0.201201	0.143707	0.221054	-0.219397	0.0249691	-0.344593	-0.397528	-0.739082	-0.451204	-0.248453	S	3	___1	14-3-3 domain binding motif;Calmodulin-dependent protein kinase II substrate motif;Casein kinase I substrate motif;Casein kinase II substrate motif;Phosphorylase kinase substrate motif;PKA kinase substrate motif;PKC kinase substrate motif	+	HTP		+	0.988453	2.00209e-19	107.9	92.586	80.102	-0.31167	1643	6.79547	7.15284
Q8C2Q3;E9QL13	206;206	Q8C2Q3	RNA-binding protein 14	Rbm14	FGNSTGGFDGQARQPTPPFFGRDRSPLRRSP	UID23454	DGQARQPtPPFFGRD	3.42496	0.429821	4.42964	4.55877	4.51119	4.46557	4.52028	4.03433	4.10438	4.10494	3.95918	4.1335	T	3	___1	Calmodulin-dependent protein kinase II substrate motif;DNA dependent Protein kinase substrate motif;GSK-3, ERK1, ERK2, CDK5 substrate motif;PKC kinase substrate motif;WW domain binding motif	+	CST;HTP		+	1	8.63621e-07	122.74	90.581	42.317	0.25119	206	8.67665	8.69742
A2A7S8	221	A2A7S8	Uncharacterized protein KIAA1522	Kiaa1522	LGTGVRVSLQALEAETEAGTDAEAVIQRHID	UID19970		1.05598	0.429705	-2.76204	-2.8891	-2.74472	-2.66388	-3.11042	-3.43133	-3.74605	-2.77203	-2.96705	-3.40222	T	2	___1	b-Adrenergic Receptor kinase substrate motif;Casein kinase I substrate motif;G protein-coupled receptor kinase 1 substrate motif					0.937875	0.000204485	55.724	45.765	55.724	0.59302	221	6.41179	NaN
D6RE47;D3Z7W0;Q9D7P6	30;30;30	D6RE47	Iron-sulfur cluster assembly enzyme ISCU, mitochondrial	Iscu	SALLLRSPRLPARELSAPARLYHKKVWAGEG	UID5062	RLPARELsAPARLYH	3.946	0.429643	2.7383	2.7939	2.75442	2.74781	2.74393	2.3797	2.35414	2.2935	2.23672	2.36608	S	3	___1	14-3-3 domain binding motif;Calmodulin-dependent protein kinase II substrate motif;PKA kinase substrate motif;PKC epsilon kinase substrate motif;PKC kinase substrate motif	+	CST		+	1	4.83375e-14	125.61	41.994	96.464	0.022383	30	8.15803	8.15278
Q64012	301	Q64012	RNA-binding protein Raly	Raly	DEEGLLTHSEEELEHSQDTDAEDGALQ____	UID13360	sEEELEHsQDtDAED	0.781697	0.429495	-2.92867	-3.89661	-3.94427	-4.18561	-3.78663	-4.61288	-4.0416	-4.32618	-3.83308	-4.07554	S	3	___1	ATM kinase substrate motif;Casein kinase I substrate motif;Casein kinase II substrate motif;DNA dependent Protein kinase substrate motif	+	CST;HTP			0.499999	1.27953e-63	127.08	120.78	127.08	-0.26459	301	7.08934	NaN
Q64012	304	Q64012	RNA-binding protein Raly	Raly	GLLTHSEEELEHSQDTDAEDGALQ_______	UID22844	ELEHsQDtDAEDGAL	0.781697	0.429495	-2.92867	-3.89661	-3.94427	-4.18561	-3.78663	-4.61288	-4.0416	-4.32618	-3.83308	-4.07554	T	3	___1	b-Adrenergic Receptor kinase substrate motif;Casein kinase II substrate motif	+	CST;HTP			0.852232	1.27953e-63	127.08	120.78	116.22	-0.28418	304	7.08934	6.89314
F6QYD2;E9Q8D0	132;283	F6QYD2		Dnajc21	LQEMEARYEKEFGDGSDENEVEDQEPRNGLD	UID6765		2.83091	0.429293	1.05185	1.16989	1.18416	1.03073	1.25078	0.587557	0.796123	0.69483	0.694681	0.767761	S	2	___1	Casein kinase II substrate motif				+	1	2.11635e-92	215.81	185.37	116.96	-0.098315	132	7.85976	7.76966
F8VQ72;P53349	1007;1007	F8VQ72	Mitogen-activated protein kinase kinase kinase 1	Map3k1	PCKIPSASPQTQRKFSLQFQRNCSEHRDSDQ	UID7796	PQTQRKFsLQFQRNC	2.94205	0.429188	1.17684	1.05335	1.20619	1.21458	1.14954	0.674982	0.815691	0.646128	0.665781	0.851988	S	3	___1	14-3-3 domain binding motif;Calmodulin-dependent protein kinase II substrate motif;Phosphorylase kinase substrate motif;PKA kinase substrate motif;PKC epsilon kinase substrate motif;PKC kinase substrate motif	+	HTP		+	1	0.00168313	94.767	69.992	56.404	0.22355	1007	7.12215	6.53444
Q8R5A3	532	Q8R5A3	Amyloid beta A4 precursor protein-binding family B member 1-interacting protein	Apbb1ip	PKSSLPPPPPPVRRSSDTCGSPALPSKVKGP	UID16749	PPPVRRssDtCGsPA	3.52996	0.428753	3.90272	4.00355	3.95029	3.82931	3.91707	3.5284	3.4334	3.48637	3.55459	3.45641	S	2	___1	14-3-3 domain binding motif;Calmodulin-dependent protein kinase II substrate motif;Casein kinase II substrate motif;MDC1 BRCT domain binding motif;PAK2 kinase substrate motif;PKA kinase substrate motif;PKA, PKG kinase substrate motif;PKC epsilon kinase substrate motif;PKC kinase substrate motif;PKG kinase substrate motif;Plk1 PBD domain binding motif	+	CST;HTP		+	0.99039	4.85417e-264	264.29	225.51	233.84	-0.24549	532	8.14217	8.3285
A0A1B0GRS5;P30204	32;32	A0A1B0GRS5	Macrophage scavenger receptor types I and II	Msr1	EDADCSSESVKFDARSMTASLPHSTKNGPSL	UID26389	SVkFDARsMtAsLPH	2.45677	0.427751	0.811991	1.03428	0.964397	0.810482	1.03624	0.564644	0.574022	0.32527	0.564827	0.48987	S	2	___2	Casein kinase I substrate motif;Casein kinase II substrate motif;G protein-coupled receptor kinase 1 substrate motif;GSK3 kinase substrate motif	+	HTP		+	0.998037	8.97461e-17	133.98	95.675	96.64	-0.13233	32	7.48935	6.87029
A0A1B0GRS5;P30204	36;36	A0A1B0GRS5	Macrophage scavenger receptor types I and II	Msr1	CSSESVKFDARSMTASLPHSTKNGPSLQEKL	UID26390	DARsMtAsLPHstKN	2.45677	0.427751	0.811991	1.03428	0.964397	0.810482	1.03624	0.564644	0.574022	0.32527	0.564827	0.48987	S	3	___2	G protein-coupled receptor kinase 1 substrate motif;GSK3 kinase substrate motif;MAPKAPK2 kinase substrate motif	+	HTP		+	0.966312	2.46159e-06	115.57	64.364	67.997	-0.11041	36	7.43702	7.1038
A0A1B0GRS5;P30204	34;34	A0A1B0GRS5	Macrophage scavenger receptor types I and II	Msr1	ADCSSESVKFDARSMTASLPHSTKNGPSLQE	UID44458	kFDARsMtAsLPHst	2.45677	0.427751	0.811991	1.03428	0.964397	0.810482	1.03624	0.564644	0.574022	0.32527	0.564827	0.48987	T	3	___2	Calmodulin-dependent protein kinase II substrate motif;G protein-coupled receptor kinase 1 substrate motif;PKC kinase substrate motif	+	HTP		+	0.88289	6.76752e-17	131.32	103.12	65.495	-0.33059	34	7.32325	7.52532
Q5SSZ5	361	Q5SSZ5	Tensin-3	Tns3	QGPVDGSLYAKVRKKSASDTGIPSSPQGMPA	UID12557	yAKVRKKsASDTGIP	0.554098	0.427693	0.870056	2.09499	1.93166	0.77721	1.89051	1.40725	1.57199	0.488735	0.914608	1.04337	S	4	___1	14-3-3 domain binding motif;Calmodulin-dependent protein kinase II substrate motif;Casein kinase II substrate motif;G protein-coupled receptor kinase 1 substrate motif;MAPKAPK1 kinase substrate motif;PKA kinase substrate motif;PKC epsilon kinase substrate motif;PKC kinase substrate motif;Pyruvate dehydrogenase kinase substrate motif	+	HTP			0.809648	8.21963e-145	179.48	170.53	157.22	-0.26892	361	8.41239	NaN
Q60591;A2AQC8;B5B2R5	150;130;150	Q60591	Nuclear factor of activated T-cells, cytoplasmic 2	Nfatc2	LSPEQPALALAGVAASPRFTLPVPGYEGYRE	UID12758	ALAGVAAsPRFTLPV	2.53692	0.427457	0.355166	0.405396	0.212906	0.340792	0.211424	-0.0722542	-0.232025	-0.171137	0.0599861	-0.196171	S	3	___1	Casein kinase I substrate motif;ERK1,2 kinase substrate motif;G protein-coupled receptor kinase 1 substrate motif;Growth associated histone HI kinase substrate motif;GSK-3, ERK1, ERK2, CDK5 substrate motif;PKA kinase substrate motif;PKC kinase substrate motif;WW domain binding motif	+	HTP		+	1	1.77018e-205	223.54	199.79	124.48	-0.073767	150	7.98047	7.84973
F7CGP0;A0A0A0MQD7;A3KGS3	149;478;478	F7CGP0	Ral GTPase-activating protein subunit alpha-2	Ralgapa2	TDSKEASSESSGHKRSSSWGRTYSFTSAMSR	UID331		1.66251	0.427443	-1.90317	-2.42622	-2.26456	-2.19443	-2.22928	-2.54012	-2.5122	-2.94912	-2.56282	-2.59062	S	3	___1	Casein kinase II substrate motif;PKA kinase substrate motif;PKC kinase substrate motif				+	0.726634	0.00306996	76.605	34.53	50.805	-0.19133	149	6.86985	NaN
Q148V8	871	Q148V8	Protein FAM83H	Fam83h	EPKGNPTPAYPERKGSPTPAYPERKGSPTPA	UID11199	AYPERKGsPTPAYPE;AYPERKGsPtPAyPE;AyPERKGsPtPAYPE	1.30946	0.426422	-1.69704	-2.16394	-2.06642	-2.05279	-2.11479	-2.26586	-2.27539	-2.94956	-2.34703	-2.38924	S	3	___1	14-3-3 domain binding motif;Calmodulin-dependent protein kinase II substrate motif;Casein kinase II substrate motif;ERK1,2 kinase substrate motif;G protein-coupled receptor kinase 1 substrate motif;GSK-3, ERK1, ERK2, CDK5 substrate motif;PKA kinase substrate motif;PKC epsilon kinase substrate motif;PKC kinase substrate motif;WW domain binding motif	+	HTP		+	0.764349	0.000846523	57.288	40.657	57.288	-0.43408	871	6.45735	6.9225
F8WIP8;P10923	284;283	F8WIP8	Osteopontin	Spp1	DPKSKEDDRYLKFRISHELESSSSEVN____	UID32683	RYLKFRIsHELEsss	2.0461	0.426295	-0.549072	-0.407824	-0.244553	-0.396843	-0.285566	-0.574995	-0.841026	-1.02089	-0.829018	-0.749401	S	2	___2	Casein kinase II substrate motif;NIMA kinase substrate motif;PKA kinase substrate motif;PKC kinase substrate motif	+	HTP		+	0.995678	0.00898222	56.817	50.654	52.172	0.15017	284	7.10775	NaN
P62046	360	P62046	Leucine-rich repeat and calponin homology domain-containing protein 1	Lrch1	VEEDQTIKEDACHRLTPTKGEFQPKPSILGD	UID22073		3.13789	0.424207	0.389997	0.525106	0.56237	0.45151	0.542046	0.101906	0.176645	0.056551	0.0169087	-0.00201797	T	4	___1	Cdc2 kinase substrate motif;CDK1,2,4,6 kinase substrate motif;CDK5 kinase substrate motif;GSK-3, ERK1, ERK2, CDK5 substrate motif;PKA kinase substrate motif;PKC kinase substrate motif;RAF1 kinase substrate motif;WW domain binding motif				+	0.999941	1.95628e-08	94.551	72.72	94.551	-0.084185	360	7.36627	7.48736
Q80YE7	289	Q80YE7	Death-associated protein kinase 1	Dapk1	WIKPKDTQQALSRKASAVNMEKFKKFAARKK	UID14766	QALSRKAsAVNMEKF	2.91119	0.424072	-0.196167	-0.396326	-0.230877	-0.118399	-0.123308	-0.629875	-0.667662	-0.652004	-0.638561	-0.597336	S	3	___1	14-3-3 domain binding motif;AMP-activated protein kinase substrate motif;Calmodulin-dependent protein kinase I substrate motif;Calmodulin-dependent protein kinase II substrate motif;Calmodulin-dependent protein kinase IV substrate motif;Chk1 kinase substrate motif;MAPKAPK2 kinase substrate motif;PKA kinase substrate motif;PKC epsilon kinase substrate motif;PKC kinase substrate motif	+	CST;HTP		+	1	0.000697253	65.563	30.148	65.563	0.18982	289	6.40892	NaN
Q8K1C0	437	Q8K1C0	Protein angel homolog 2	Angel2	SDVTQAQQEKAEVPVSADKVSSHLQHGFSLS	UID16329		1.88439	0.423741	-0.869249	-0.868406	-0.672354	-0.905138	-0.70392	-1.54344	-1.19022	-1.03151	-1.11976	-1.25285	S	3	___1					+	1	0.00818507	50.353	13.958	49.35	-3.3289	437	6.97879	6.66926
B1APX2;Q3UE31	396;353	B1APX2	Uncharacterized protein KIAA0930 homolog	5031439G07Rik	GADLHNATNLRSRSLSGTGRSLVGSWLKLNR	UID28328		2.39906	0.423523	0.97241	0.960361	0.897654	0.7511	0.746471	0.256084	0.484129	0.441271	0.56731	0.46159	S	2	___2	14-3-3 domain binding motif;Akt kinase substrate motif;AMP-activated protein kinase 2 substrate motif;Calmodulin-dependent protein kinase II substrate motif;Casein kinase II substrate motif;MAPKAPK1 kinase substrate motif;MAPKAPK2 kinase substrate motif;PKA kinase substrate motif;PKC kinase substrate motif				+	0.935316	3.54028e-07	133.33	15.607	133.33	0.18192	396	7.81277	7.68135
B1APX2;Q3UE31	398;355	B1APX2	Uncharacterized protein KIAA0930 homolog	5031439G07Rik	DLHNATNLRSRSLSGTGRSLVGSWLKLNRAD	UID44883		2.39906	0.423523	0.97241	0.960361	0.897654	0.7511	0.746471	0.256084	0.484129	0.441271	0.56731	0.46159	T	2	___2	Casein kinase I substrate motif;Casein kinase II substrate motif;MAPKAPK2 kinase substrate motif;PKA kinase substrate motif;PKC kinase substrate motif				+	0.67068	0.0072002	98.009	15.293	98.009	0.076479	398	7.81277	7.40557
Q3UZ39	658	Q3UZ39	Leucine-rich repeat flightless-interacting protein 1	Lrrfip1	DILDQNSPQCEDREISPVGEKGPQCDTSQIG	UID12028	QCEDREIsPVGEKGP	2.50438	0.423497	0.62784	0.64666	0.980988	0.730133	0.784002	0.363022	0.36956	0.255671	0.328394	0.335489	S	4	___1	14-3-3 domain binding motif;Calmodulin-dependent protein kinase II substrate motif;ERK1,2 kinase substrate motif;GSK-3, ERK1, ERK2, CDK5 substrate motif;PKA kinase substrate motif;PKC epsilon kinase substrate motif;PKC kinase substrate motif;WW domain binding motif	+	HTP		+	0.999967	3.78541e-47	137.47	119.82	137.47	0.17721	658	7.61828	7.35002
A0A087WSE3;E9QQ25;Q62407	1800;2052;2052	A0A087WSE3	Striated muscle-specific serine/threonine-protein kinase	Speg	LHKAASVELPQRRSPSPGATRLTRGGLGEGE	UID191		1.3944	0.423484	-1.51112	-1.87841	-1.62856	-1.78923	-1.79998	-2.28542	-2.14786	-2.42948	-2.17655	-1.68542	S	3	___1	14-3-3 domain binding motif;Calmodulin-dependent protein kinase II substrate motif;Casein kinase I substrate motif;DNA dependent Protein kinase substrate motif;ERK1,2 kinase substrate motif;G protein-coupled receptor kinase 1 substrate motif;GSK-3, ERK1, ERK2, CDK5 substrate motif;PKA kinase substrate motif;PKC kinase substrate motif;WW domain binding motif;ZIP kinase substrate motif				+	0.877444	0.000978311	76.85	54.857	45.911	-0.27302	1800	7.07922	NaN
Q3B7Z2	196	Q3B7Z2	Oxysterol-binding protein 1	Osbp	AVKMLAESDDSGDEESVSQTDKTELQSTLRT	UID35922	DDsGDEEsVSQTDKT	2.01261	0.423484	0.247887	0.0232696	0.0605354	0.183327	0.129251	-0.572605	-0.327991	-0.0845604	-0.190119	-0.297872	S	2	___2	b-Adrenergic Receptor kinase substrate motif;Casein kinase I substrate motif;Casein kinase II substrate motif;G protein-coupled receptor kinase 1 substrate motif	+	HTP		+	0.99324	1.4981e-18	106.6	92.44	91.961	0.047105	196	7.26888	NaN
F6QK97;Q9D483	79;205	F6QK97	DNA-directed RNA polymerase III subunit RPC3	Polr3c	VPKLSLIGKGKRRRSSDEDATGEPKAKKPRY	UID7292		1.11544	0.42341	-2.67292	-2.62644	-3.03992	-3.18021	-3.06738	-2.95751	-3.52353	-3.76136	-3.18123	-3.28029	S	2	___1	14-3-3 domain binding motif;Calmodulin-dependent protein kinase II substrate motif;Casein kinase II substrate motif;G protein-coupled receptor kinase 1 substrate motif;MAPKAPK1 kinase substrate motif;MDC1 BRCT domain binding motif;PAK2 kinase substrate motif;Pim1 kinase substrate sequence;PKA kinase substrate motif;PKA, PKG kinase substrate motif;PKC epsilon kinase substrate motif;PKC kinase subs…					0.559377	0.000210251	76.522	31.758	76.522	-0.27379	79	6.50649	NaN
H7BX95;Q6PDM2	199;199	H7BX95	Serine/arginine-rich splicing factor 1	Srsf1	EGETAYIRVKVDGPRSPSYGRSRSRSRSRSR	UID58087	VKVDGPRsPsyGRsR	2.49118	0.423359	1.50394	1.61267	1.51948	1.45684	1.35622	0.977045	1.04631	1.22016	1.14917	0.939651	S	3	___3	Casein kinase II substrate motif;ERK1,2 kinase substrate motif;Growth associated histone HI kinase substrate motif;GSK-3, ERK1, ERK2, CDK5 substrate motif;WW domain binding motif	+	CST;HTP		+	0.999982	8.27094e-44	164.56	122.69	150.26	0.24785	199	8.65802	7.84103
H7BX95;Q6PDM2	201;201	H7BX95	Serine/arginine-rich splicing factor 1	Srsf1	ETAYIRVKVDGPRSPSYGRSRSRSRSRSRSR	UID58088	VDGPRsPsyGRsRsR	2.49118	0.423359	1.50394	1.61267	1.51948	1.45684	1.35622	0.977045	1.04631	1.22016	1.14917	0.939651	S	3	___3	14-3-3 domain binding motif;Calmodulin-dependent protein kinase II substrate motif;CLK1 kinase substrate motif;DNA dependent Protein kinase substrate motif;G protein-coupled receptor kinase 1 substrate motif;GSK3 kinase substrate motif;PKA kinase substrate motif;PKC kinase substrate motif	+	CST;HTP		+	0.99553	2.5074e-05	91.441	72.612	91.441	-0.14434	201	7.98763	7.53028
H7BX95;Q6PDM2	205;205	H7BX95	Serine/arginine-rich splicing factor 1	Srsf1	IRVKVDGPRSPSYGRSRSRSRSRSRSRSRSN	UID58089	RsPsyGRsRsRSRSR	2.49118	0.423359	1.50394	1.61267	1.51948	1.45684	1.35622	0.977045	1.04631	1.22016	1.14917	0.939651	S	3	___3	Casein kinase II substrate motif;G protein-coupled receptor kinase 1 substrate motif;GSK3 kinase substrate motif;MAPKAPK2 kinase substrate motif	+	CST;HTP		+	0.999698	2.5074e-05	82.007	56.687	73.641	0.0007006	205	7.8811	NaN
F6VW30;P68254	290;232	F6VW30	14-3-3 protein theta	Ywhaq	IMQLLRDNLTLWTSDSAGEECDAAEGAEN__	UID7426	LTLWtsDsAGEECDA	2.26935	0.422854	0.0434227	-0.0198517	0.0277176	-0.275429	-0.00672531	-0.48715	-0.653572	-0.409336	-0.363106	-0.431972	S	2	___1	b-Adrenergic Receptor kinase substrate motif;Casein kinase II substrate motif	+	HTP		+	0.999704	7.40739e-68	187.79	169.06	187.79	0.051873	290	8.14724	7.65579
Q9CZP3	84	Q9CZP3		Zfp655	SKNREVIRGDCSDGETREENKLLIPKRKISE	UID24021		2.50763	0.422701	-0.99168	-0.817537	-1.03065	-0.863373	-0.969423	-1.25908	-1.29847	-1.53691	-1.41603	-1.27567	T	3	___1	b-Adrenergic Receptor kinase substrate motif;Casein kinase I substrate motif;Casein kinase II substrate motif;MAPKAPK2 kinase substrate motif				+	0.941496	0.00201496	48.659	34.402	48.659	0.58958	84	6.59099	NaN
Q7TT50	1688	Q7TT50	Serine/threonine-protein kinase MRCK beta	Cdc42bpb	SDSTKHSTPSNSSNPSGPPSPNSPHRSQLPM	UID14414	PSNSSNPsGPPsPNs	0.602627	0.422473	-3.14548	-1.75589	-1.82346	-2.30373	-2.45908	-2.40259	-2.26853	-3.27696	-3.01474	-2.63719	S	3	___1	DNA dependent Protein kinase substrate motif;G protein-coupled receptor kinase 1 substrate motif;GSK3 kinase substrate motif;MAPKAPK2 kinase substrate motif	+	CST;HTP			0.951578	7.28199e-92	164.06	150.87	164.06	-0.040938	1688	7.75588	NaN
A0A0R4J0X8;D3Z0V2;Q9ES28	560;550;776	A0A0R4J0X8;Q9ES28	Rho guanine nucleotide exchange factor 7	Arhgef7	AHSYRMGSASRSRKESAPQVLLPEEEKIIVE;SAKTRQTLNSSSRKESAPQVLLPEEEKIIVE	UID1148	ASRSRKEsAPQVLLP	3.41132	0.422236	1.57677	1.54868	1.65907	1.60619	1.7348	1.26269	1.15565	1.22125	1.21089	1.16384	S	3	___1	14-3-3 domain binding motif;14-3-3 domain binding motif;Akt kinase substrate motif;b-Adrenergic Receptor kinase substrate motif;b-Adrenergic Receptor kinase substrate motif;Calmodulin-dependent protein kinase II substrate motif;Calmodulin-dependent protein kinase II substrate motif;MAPKAPK1 kinase substrate motif;MAPKAPK2 kinase substrate motif;MAPKAPK2 kinase substrate motif;PKA kinase substrate…	+	HTP		+	1	1.36227e-17	114.4	95.077	84.208	0.064592	560	7.72408	7.44137
Q99J45;D3YUV1	14;14	Q99J45	Nuclear receptor-binding protein	Nrbp1	__MSEGESQTVVSSGSDPKVESSSLAPGLTS	UID42107		0.84485	0.421995	-3.02415	-3.40209	-3.07742	-3.24797	-2.94748	-3.16631	-4.36722	-3.26106	-3.64763	-3.36688	S	2	___2						0.731342	8.65417e-20	49.463	49.463	46.159	1.0335	14	6.50757	7.17038
E9PUF7;F6ZN61	383;87	E9PUF7		Arhgef1	NGETERLSGRLGRSESLRVSDRRRPSRGSLG	UID29955		3.49192	0.421977	2.04255	1.95685	2.11728	2.01223	2.04802	1.5248	1.67094	1.61709	1.65516	1.59905	S	3	___2	14-3-3 domain binding motif;b-Adrenergic Receptor kinase substrate motif;Calmodulin-dependent protein kinase II alpha substrate motif;Calmodulin-dependent protein kinase II substrate motif;Calmodulin-dependent protein kinase IV substrate motif;Chk1 kinase substrate motif;DMPK1,2 kinase substrate motif;G protein-coupled receptor kinase 1 substrate motif;GSK3 kinase substrate motif;Phosphorylase ki…				+	0.999977	1.1447e-26	158.3	126.05	113.38	-0.10773	383	8.12437	7.60358
E9PUF7;F6ZN61	387;91	E9PUF7		Arhgef1	ERLSGRLGRSESLRVSDRRRPSRGSLGAKGR	UID29956		3.49192	0.421977	2.04255	1.95685	2.11728	2.01223	2.04802	1.5248	1.67094	1.61709	1.65516	1.59905	S	3	___2	MAPKAPK2 kinase substrate motif;PKA kinase substrate motif;PKC kinase substrate motif				+	1	0.00018431	83.047	29.364	80.469	-0.30887	387	7.71455	6.89512
E9Q774;E9Q777	288;288	E9Q774		Akap11	SVSEPWTQRSLYRCPSASDKDKDTQETFFPS	UID6587	RSLyRCPsASDKDKD	3.59499	0.421867	2.51794	2.52292	2.61489	2.5356	2.56903	2.09827	2.0759	2.14689	2.09258	2.23741	S	2	___1	14-3-3 domain binding motif;Calmodulin-dependent protein kinase II substrate motif;Calmodulin-dependent protein kinase IV substrate motif;Casein kinase II substrate motif;Chk1 kinase substrate motif;DNA dependent Protein kinase substrate motif;PKA kinase substrate motif;PKC kinase substrate motif;Pyruvate dehydrogenase kinase substrate motif	+	CST		+	0.998805	0.0032803	120.31	63.129	75.378	-0.026661	288	7.71433	7.27775
E9QKK4;Q8K3I9	131;130	E9QKK4	Glucocorticoid-induced transcript 1 protein	Glcci1	AKGRPRRSPESRRRSSSPERRSPGSPVCRVD	UID56358		1.20256	0.42157	-2.01481	-1.82972	-2.01631	-1.85276	-1.7302	-2.7163	-2.60528	-2.03926	-2.27312	-1.91769	S	3	___3	14-3-3 domain binding motif;Calmodulin-dependent protein kinase II substrate motif;Casein kinase II substrate motif;MAPKAPK1 kinase substrate motif;MDC1 BRCT domain binding motif;PAK2 kinase substrate motif;Pim1 kinase substrate sequence;PKA kinase substrate motif;PKC epsilon kinase substrate motif;PKC kinase substrate motif;Plk1 PBD domain binding motif;ZIP kinase substrate motif					0.713105	0.00321191	40.844	30.186	40.844	-0.27473	131	7.19723	NaN
E9QKK4;Q8K3I9	132;131	E9QKK4	Glucocorticoid-induced transcript 1 protein	Glcci1	KGRPRRSPESRRRSSSPERRSPGSPVCRVDR	UID56359		1.20256	0.42157	-2.01481	-1.82972	-2.01631	-1.85276	-1.7302	-2.7163	-2.60528	-2.03926	-2.27312	-1.91769	S	3	___3	14-3-3 domain binding motif;Akt kinase substrate motif;AMP-activated protein kinase 2 substrate motif;Calmodulin-dependent protein kinase II substrate motif;Casein kinase II substrate motif;Cdc2 kinase substrate motif;CDK kinase substrate motif;CDK1,2,4,6 kinase substrate motif;CLK1 kinase substrate motif;ERK1,2 kinase substrate motif;Growth associated histone HI kinase substrate motif;GSK-3, ERK…					0.713105	0.00321191	70.452	61.268	40.844	-0.27473	132	7.19723	NaN
P70335	1101	P70335	Rho-associated protein kinase 1	Rock1	DIEQLRAKLLDLSDSTSVASFPSADETDGNL	UID46805	LLDLSDstsVAsFPs	0.712344	0.421339	-3.20221	-3.51755	-2.93724	-3.38057	-2.67083	-3.17289	-4.3658	-3.70862	-3.38656	-3.18123	T	3	___2	Casein kinase I substrate motif;G protein-coupled receptor kinase 1 substrate motif;MDC1 BRCT domain binding motif;Plk1 PBD domain binding motif	+	HTP			0.690079	4.99298e-37	115.11	103.16	115.11	0.21251	1101	6.92917	6.91174
V9GXT3;V9GX91;E9Q842;V9GWV3	1240;1301;1301;112	V9GXT3		Nav2	AQATLQPGTKYADVASPTLRRLFGGKPTKPI	UID6727		3.46189	0.421068	1.70071	1.7659	1.69334	1.65718	1.8292	1.30318	1.22836	1.3272	1.33706	1.34518	S	3	___1	Casein kinase I substrate motif;Casein kinase II substrate motif;ERK1,2 kinase substrate motif;GSK-3, ERK1, ERK2, CDK5 substrate motif;WW domain binding motif				+	0.999977	8.33993e-35	156.81	131.49	156.81	0.062862	1240	7.74185	7.15582
E9Q2A6;Q9QVP9;Q3UDE9	579;579;579	E9Q2A6;Q9QVP9	Protein-tyrosine kinase 2-beta	Ptk2b	KLGDFGLSRYIEDEDYYKASVTRLPIKWMSP	UID24445	RyIEDEDyyKASVTR	2.66047	0.420264	1.19817	1.02365	1.05153	1.17041	0.957739	0.621763	0.677751	0.803906	0.578127	0.618627	Y	2	___1	ALK kinase substrate motif;EGFR kinase substrate motif;PTP1B phosphatase substrate motif;SHP1 phosphatase substrate motif;TC-PTP phosphatase substrate motif	+	CST;HTP;LTP		+	1	8.9982e-26	155.1	132.96	93.178	0.036598	579	7.30417	7.25324
Q542V3;Q8VE97	291;291	Q542V3	Serine/arginine-rich splicing factor 4	Srsf4	DKLQNNDSAGKAKSHSPSRHDSKSRSRSQER	UID36930	AGKAKsHsPSRHDsK	0.803307	0.420036	-1.94607	-1.66703	-1.70099	-1.87954	-1.42714	-2.92875	-1.58301	-2.17062	-1.87612	-2.16245	S	4	___2	Akt kinase substrate motif;Casein kinase II substrate motif;Cdc2 kinase substrate motif;CDK kinase substrate motif;CDK1,2,4,6 kinase substrate motif;ERK1,2 kinase substrate motif;GSK-3, ERK1, ERK2, CDK5 substrate motif;PKA kinase substrate motif;PKC kinase substrate motif;WW domain binding motif	+	HTP			0.985889	1.81614e-16	138.02	110.69	128.31	0.096099	291	7.47926	7.81019
G5E829;A0A1W2P772	1155;252	G5E829	Plasma membrane calcium-transporting ATPase 1	Atp2b1	SIHNFMTHPEFRIEDSEPHIPLIDDTDAEDD	UID33071		2.28949	0.419698	0.105364	0.192905	0.435692	0.0677109	0.185246	-0.351351	-0.278688	-0.179865	-0.152975	-0.148695	S	3	___2	AMP-activated protein kinase substrate motif;b-Adrenergic Receptor kinase substrate motif;G protein-coupled receptor kinase 1 substrate motif				+	1	2.66744e-217	329.83	297.42	205.33	-0.069262	1155	8.8489	8.10762
G5E829;A0A1W2P772	1165;262	G5E829	Plasma membrane calcium-transporting ATPase 1	Atp2b1	FRIEDSEPHIPLIDDTDAEDDAPTKRNSSPP	UID46106		2.28949	0.419698	0.105364	0.192905	0.435692	0.0677109	0.185246	-0.351351	-0.278688	-0.179865	-0.152975	-0.148695	T	3	___2	b-Adrenergic Receptor kinase substrate motif;Casein kinase II substrate motif				+	1	3.25357e-66	205.33	179.53	205.33	-0.069262	1165	8.00949	8.11109
Q14AX6	290	Q14AX6	Cyclin-dependent kinase 12	Cdk12	SPPYKEPSAYQSSTRSPSPYSRRQRSVSPYS	UID35872	AYQSSTRsPsPYsRR	1.08638	0.419532	-2.84025	-3.16364	-2.29207	-2.58486	-3.16381	-3.45558	-3.0689	-3.28525	-3.19033	-3.14223	S	3	___2	Casein kinase II substrate motif;ERK1,2 kinase substrate motif;Growth associated histone HI kinase substrate motif;GSK-3, ERK1, ERK2, CDK5 substrate motif;MAPKAPK2 kinase substrate motif;WW domain binding motif	+	HTP			0.739489	0.00150728	64.295	59.393	42.746	0.054048	290	6.9684	NaN
Q14AX6	295	Q14AX6	Cyclin-dependent kinase 12	Cdk12	EPSAYQSSTRSPSPYSRRQRSVSPYSRRRSS	UID35874	TRsPsPYsRRQRsVs	1.08638	0.419532	-2.84025	-3.16364	-2.29207	-2.58486	-3.16381	-3.45558	-3.0689	-3.28525	-3.19033	-3.14223	S	3	___2	PKA kinase substrate motif;PKC kinase substrate motif	+	HTP			0.776826	0.00220593	42.746	31.005	42.746	0.054048	295	6.9684	NaN
A2AFQ0;Q7TMY8	2919;2918	A2AFQ0	E3 ubiquitin-protein ligase HUWE1	Huwe1	RPDVSRESNQPPEDSSPPASSESSSTRDSAV	UID2806	NQPPEDssPPASSES	1.83084	0.419408	-1.22437	-0.790064	-0.76053	-0.879053	-0.82231	-1.21389	-1.21934	-1.39313	-1.50212	-1.24489	S	2	___1	Casein kinase I substrate motif;ERK1,2 kinase substrate motif;G protein-coupled receptor kinase 1 substrate motif;GSK3 kinase substrate motif;GSK-3, ERK1, ERK2, CDK5 substrate motif;MDC1 BRCT domain binding motif;Plk1 PBD domain binding motif;WW domain binding motif	+	HTP		+	0.69108	6.38116e-104	173.21	157.67	173.21	-0.079791	2919	7.3974	NaN
A8Y5P4;A2AJI0;A2AJI1	115;115;115	A8Y5P4	MAP7 domain-containing protein 1	Map7d1	PTATGPREAKPSRRSSQPSPTTVPASDSPPA	UID27629	AKPSRRSsQPsPtTV	2.41034	0.419172	2.63653	2.4368	2.52605	2.47201	2.50029	2.18836	1.94582	1.94546	2.19456	2.20162	S	3	___2	14-3-3 domain binding motif;ATM kinase substrate motif;Calmodulin-dependent protein kinase II substrate motif;Casein kinase I substrate motif;Casein kinase II substrate motif;DNA dependent Protein kinase substrate motif;G protein-coupled receptor kinase 1 substrate motif;MAPKAPK2 kinase substrate motif;MDC1 BRCT domain binding motif;PAK2 kinase substrate motif;PKA kinase substrate motif;PKC epsil…	+	HTP		+	0.868996	3.73591e-80	162.72	137.92	162.72	-0.017645	115	8.66281	8.56893
D3YZP9	410	D3YZP9	Coiled-coil domain-containing protein 6	Ccdc6	HMGASHGITRPSPRRSSSPDKFKRPTPPPSP	UID29341		1.32048	0.418983	0.15135	-0.150793	-0.035986	0.133255	-0.320072	-0.750694	-0.621944	-0.284721	-0.0965919	-0.563211	S	2	___2	Casein kinase II substrate motif;MAPKAPK2 kinase substrate motif;PKA kinase substrate motif;PKC kinase substrate motif				+	0.91992	0.000451936	144.47	36.325	144.47	-0.70605	410	8.6307	8.02498
D3YZP9	412	D3YZP9	Coiled-coil domain-containing protein 6	Ccdc6	GASHGITRPSPRRSSSPDKFKRPTPPPSPNT	UID29343		1.32048	0.418983	0.15135	-0.150793	-0.035986	0.133255	-0.320072	-0.750694	-0.621944	-0.284721	-0.0965919	-0.563211	S	3	___2	14-3-3 domain binding motif;Calmodulin-dependent protein kinase II substrate motif;Cdc2 kinase substrate motif;CDK kinase substrate motif;CDK1,2,4,6 kinase substrate motif;ERK1,2 kinase substrate motif;Growth associated histone HI kinase substrate motif;GSK-3, ERK1, ERK2, CDK5 substrate motif;MDC1 BRCT domain binding motif;PKA kinase substrate motif;PKC kinase substrate motif;Plk1 PBD domain bind…				+	0.986712	0.00258309	108.93	33.42	60.518	0.43039	412	7.55847	8.0773
Q62018	970	Q62018	RNA polymerase-associated protein CTR9 homolog	Ctr9	RKKKRRRRPPKGEEGSEEEETENGPKPKKRR	UID13195	PPKGEEGsEEEETEN	3.31106	0.418858	1.25294	1.18653	1.25364	1.22313	1.23836	0.659586	0.855978	0.862305	0.849962	0.832489	S	3	___1	BARD1 BRCT domain binding motif;Casein kinase I substrate motif;Casein kinase II substrate motif;G protein-coupled receptor kinase 1 substrate motif	+	HTP		+	1	6.53784e-12	109.66	101.57	109.66	-0.748	970	7.71559	6.96997
Q9CPN8	184	Q9CPN8	Insulin-like growth factor 2 mRNA-binding protein 3	Igf2bp3	RGRRGPGQRGSSRQASPGSVSKQKPCDLPLR	UID17699	RGSsRQAsPGSVSKQ	1.13691	0.418186	-1.52646	-1.53615	-1.73484	-2.14523	-1.85131	-1.76533	-2.1116	-2.44347	-2.46872	-2.0958	S	2	___1	14-3-3 domain binding motif;Calmodulin-dependent protein kinase II substrate motif;Casein kinase I substrate motif;Casein kinase II substrate motif;ERK1,2 kinase substrate motif;GSK-3, ERK1, ERK2, CDK5 substrate motif;MAPKAPK2 kinase substrate motif;PKA kinase substrate motif;PKC kinase substrate motif;WW domain binding motif	+	HTP;LTP			0.944378	0.000224622	84.507	33.231	84.507	-0.049297	184	6.38102	NaN
A6H8H2	1615	A6H8H2	DENN domain-containing protein 4C	Dennd4c	VESSDEIKKTNGDVQSVKMSSVPNSLSKRNV	UID3517		3.36133	0.41796	1.35934	1.28546	1.395	1.2346	1.39021	0.9876	0.9006	0.94396	0.852127	0.890514	S	2	___1	Casein kinase I substrate motif;G protein-coupled receptor kinase 1 substrate motif;GSK3 kinase substrate motif;PKA kinase substrate motif;PKC kinase substrate motif				+	0.999997	7.90176e-05	92.295	52.586	89.301	0.12061	1615	7.26416	NaN
S4R248;A0A0A0MQ95;S4R203;S4R221;Q8C0D4;B2RUJ8;S4R1B0	228;228;228;228;228;228;228	S4R248	Rho GTPase-activating protein 12	Arhgap12	SGDELSSSSTEQMRATTPPNQGRPDSPVYAN	UID19382	STEQMRAttPPNQGR	2.42267	0.417352	-0.983741	-0.812557	-1.01969	-1.04452	-0.802172	-1.45039	-1.36585	-1.4064	-1.34306	-1.18375	T	3	___1	PKA kinase substrate motif;PKC kinase substrate motif	+	HTP		+	0.862647	1.93215e-08	73.616	56.275	73.616	-0.040612	228	7.01799	8.08493
S4R248;A0A0A0MQ95;S4R203;S4R221;Q8C0D4;B2RUJ8;S4R1B0	229;229;229;229;229;229;229	S4R248	Rho GTPase-activating protein 12	Arhgap12	GDELSSSSTEQMRATTPPNQGRPDSPVYANL	UID19383	TEQMRAttPPNQGRP	2.42267	0.417352	-0.983741	-0.812557	-1.01969	-1.04452	-0.802172	-1.45039	-1.36585	-1.4064	-1.34306	-1.18375	T	3	___1	Calmodulin-dependent protein kinase II substrate motif;GSK-3, ERK1, ERK2, CDK5 substrate motif;PKC kinase substrate motif;WW domain binding motif	+	CST;HTP		+	0.952451	1.24532e-07	72.086	57.472	65.248	-0.23508	229	7.91817	8.2051
Q5SSZ5	934	Q5SSZ5	Tensin-3	Tns3	SSCTVSSNGPGQRRESPPSAERQWVESSPKS	UID12537	GPGQRREsPPsAERQ	3.00926	0.417216	2.04549	2.10329	2.1607	2.02806	2.00304	1.72239	1.68262	1.52826	1.59378	1.72745	S	3	___1	14-3-3 domain binding motif;b-Adrenergic Receptor kinase substrate motif;Calmodulin-dependent protein kinase II substrate motif;Casein kinase I substrate motif;Casein kinase II substrate motif;ERK1,2 kinase substrate motif;G protein-coupled receptor kinase 1 substrate motif;GSK-3, ERK1, ERK2, CDK5 substrate motif;PAK2 kinase substrate motif;PKA kinase substrate motif;PKC epsilon kinase substrate …	+	HTP		+	0.999999	4.2958e-22	149.58	131.55	107.65	-0.063598	934	7.94672	7.69452
A2AIV8	451	A2AIV8	Caspase recruitment domain-containing protein 9	Card9	QELSLPQDLEEDAQLSDKGVLADRESPEQPF	UID2905	LEEDAQLsDKGVLAD	2.25348	0.41718	2.06903	1.76836	1.93795	2.14938	2.00049	1.54584	1.4584	1.64911	1.50859	1.67736	S	3	___1	PKA kinase substrate motif;PKC kinase substrate motif	+	HTP		+	1	1.82666e-54	188.69	142.91	188.69	-0.47217	451	7.37265	6.42757
Q9CRA5	35	Q9CRA5	Golgi phosphoprotein 3	Golph3	RNAADKERAAGGGGGSGEDEAQSRRDEQDDD	UID17766	AAGGGGGsGEDEAQS	2.02761	0.417031	-0.270317	0.118059	0.140423	0.0518704	0.0373936	-0.232838	-0.465662	-0.512022	-0.355131	-0.442076	S	3	___1	Casein kinase II substrate motif;Pyruvate dehydrogenase kinase substrate motif	+	HTP		+	1	3.04511e-104	179.17	151.67	114.84	0.26434	35	6.73471	NaN
O88508;G3UXY2;G3UZF8;G3UZK0;G3UZN5	251;177;66;32;26	O88508	DNA (cytosine-5)-methyltransferase 3A	Dnmt3a	EEASPPAVQQPTDPASPTVATTPEPVGGDAG	UID9258	QQPTDPAsPTVATtP	2.47708	0.416998	0.663847	0.510723	0.760481	0.694214	0.744871	0.10581	0.267313	0.31881	0.201124	0.39609	S	3	___1	Casein kinase I substrate motif;Casein kinase II substrate motif;ERK1,2 kinase substrate motif;G protein-coupled receptor kinase 1 substrate motif;GSK-3, ERK1, ERK2, CDK5 substrate motif;WW domain binding motif	+	HTP		+	0.973831	3.05177e-119	193.13	161.38	193.13	0.41473	251	7.77454	NaN
H3BKF6;H3BK24;H3BJQ9;P53564;E9QKE9;H3BLS0	940;1055;1068;1066;977;1060	H3BKF6	Homeobox protein cut-like;Homeobox protein cut-like 1	Cux1	APESPMSSSESVKSLTELVQQPCPAIETSKE	UID21496		1.93403	0.416567	0.621714	0.634224	0.533329	0.6369	0.638027	0.00287247	0.477209	0.332615	0.0109901	0.157673	T	2	___1	G protein-coupled receptor kinase 1 substrate motif;PKA kinase substrate motif;PKC kinase substrate motif				+	0.510305	4.15453e-93	187	154.94	187	0.23337	940	7.49912	NaN
A0A0A6YWM7;A0A0A6YW28;P35123;A0A0A6YVY7	203;628;675;675	A0A0A6YWM7	Ubiquitin carboxyl-terminal hydrolase;Ubiquitin carboxyl-terminal hydrolase 4	Usp4	EEEEMDHQEEGKEQLSEVEGSGEDDQGDDHS	UID25079	EEGKEQLsEVEGsGE	2.22593	0.416556	0.944984	0.882685	1.05834	0.760376	1.05126	0.523128	0.711754	0.445681	0.389326	0.544973	S	3	___2	Casein kinase I substrate motif;Casein kinase II substrate motif;G protein-coupled receptor kinase 1 substrate motif;PKA kinase substrate motif	+	HTP		+	1	5.77346e-34	135.32	126.24	135.32	0.34954	203	7.64476	7.55566
A0A0A6YWM7;A0A0A6YW28;P35123;A0A0A6YVY7	208;633;680;680	A0A0A6YWM7	Ubiquitin carboxyl-terminal hydrolase;Ubiquitin carboxyl-terminal hydrolase 4	Usp4	DHQEEGKEQLSEVEGSGEDDQGDDHSESAQK	UID25080	QLsEVEGsGEDDQGD	2.22593	0.416556	0.944984	0.882685	1.05834	0.760376	1.05126	0.523128	0.711754	0.445681	0.389326	0.544973	S	3	___2	Casein kinase II substrate motif;Pyruvate dehydrogenase kinase substrate motif	+	HTP		+	1	1.63778e-81	254.3	202.46	135.32	0.34954	208	8.24983	8.2697
B7ZWM8;B2RXP1;E9QAU9;Q8BVU0;E9Q892	352;352;352;352;226	B7ZWM8;E9QAU9	Leucine-rich repeat and calponin homology domain-containing protein 3	Lrch3	LRVAEITKEQRLRRESQYQENRSSVAVTNGG	UID4174	EQRLRREsQYQENRS	2.18378	0.416235	0.00975037	-0.0461063	-0.363953	-0.116793	-0.345026	-0.562639	-0.600264	-0.541267	-0.668716	-0.570414	S	3	___1	14-3-3 domain binding motif;Akt kinase substrate motif;ATM kinase substrate motif;b-Adrenergic Receptor kinase substrate motif;Calmodulin-dependent protein kinase II substrate motif;DNA dependent Protein kinase substrate motif;MAPKAPK1 kinase substrate motif;PAK2 kinase substrate motif;PKA kinase substrate motif;PKC epsilon kinase substrate motif;PKC kinase substrate motif	+	CST;HTP		+	0.998943	0.00330664	60.628	40.789	60.628	-0.76078	352	7.05123	NaN
Q9ESL4	706	Q9ESL4	Mitogen-activated protein kinase kinase kinase MLT	Zak	SPKGRYGGKSQHSTPSRERYSGKFYRLPQSA	UID18563	KSQHSTPsRERYSGK	1.2079	0.415701	-1.18441	-0.493053	-0.590298	-0.999472	-0.736536	-1.05764	-1.14673	-1.60363	-1.15702	-1.11727	S	3	___1	Casein kinase II substrate motif;DNA dependent Protein kinase substrate motif	+	HTP			0.98864	9.41342e-07	98.902	82.27	98.902	-0.48827	706	7.33512	7.1037
G3UYR9	376	G3UYR9		Gigyf2	SEEVPQTSLSSARPGTPSDHQPQEATQFERK	UID21370		1.53388	0.414336	-0.548794	-0.319481	-0.141659	-0.74193	-0.458309	-0.705002	-0.682749	-0.923052	-1.06586	-0.905189	T	4	___1	Calmodulin-dependent protein kinase II substrate motif;Casein kinase II substrate motif;CDKL5;ERK1,2 kinase substrate motif;GSK3, Erk1, Erk2 and CDK5 kinase motif;GSK-3, ERK1, ERK2, CDK5 substrate motif;PKC kinase substrate motif;WW domain binding motif				+	0.996664	3.55325e-90	164.11	145.49	164.11	-0.085712	376	7.14582	NaN
E9PU87;Q6P4S6;F6U6U5;F6S7W6;F6U8X4	221;163;174;219;124	E9PU87	Serine/threonine-protein kinase SIK3	Sik3	DFGFSNLFTPGQLLKTWCGSPPYAAPELFEG	UID20567	TPGQLLKtWCGsPPY	1.94782	0.414246	0.683516	0.784502	0.434748	0.578066	0.59104	0.354141	-0.0493545	0.144022	0.326563	0.225271	T	2	___1	G protein-coupled receptor kinase 1 substrate motif	+	CST;HTP		+	0.999896	3.05352e-30	221.31	206.84	221.31	-0.15551	221	7.77479	NaN
Q8VDM4	363	Q8VDM4	26S proteasome non-ATPase regulatory subunit 2	Psmd2	IYKTHLENNRFGGSGSQVDSARMNLASSFVN	UID16875	NRFGGsGsQVDSARM	2.08857	0.414041	-0.708368	-0.297386	-0.464262	-0.676781	-0.526121	-0.80838	-0.929627	-0.964633	-0.991316	-1.04916	S	2	___1	ATM kinase substrate motif;Casein kinase II substrate motif;DNA dependent Protein kinase substrate motif;G protein-coupled receptor kinase 1 substrate motif;GSK3 kinase substrate motif;Pyruvate dehydrogenase kinase substrate motif	+	HTP		+	0.915914	3.06841e-11	112.44	79.438	112.44	0.28682	363	7.02371	NaN
A0A0R4J0P6;Q8VDG3	573;573	A0A0R4J0P6	Poly(A)-specific ribonuclease PARN	Parn	DPREAALEDRESEEVSDSELEQTDSCTDPLP	UID1081	DREsEEVsDsELEQT	1.03514	0.413638	-3.38268	-3.86081	-3.93954	-3.22532	-3.83001	-3.7968	-4.15588	-4.43775	-4.11613	-3.79999	S	3	___1	Casein kinase I substrate motif;Casein kinase II substrate motif;MAPKAPK2 kinase substrate motif	+	HTP			0.99637	9.96958e-98	196.19	185.53	196.19	0.16735	573	7.38766	7.71469
Q9Z204	268	Q9Z204	Heterogeneous nuclear ribonucleoproteins C1/C2	Hnrnpc	DETNVKMESEAGADDSAEEGDLLDDDDNEDR	UID19230	sEAGADDsAEEGDLL	2.39677	0.413246	2.41625	2.40296	2.50363	2.50304	2.53569	1.83121	2.15627	2.01143	2.18789	2.10853	S	3	___1	b-Adrenergic Receptor kinase substrate motif;Casein kinase II substrate motif	+	CST;HTP		+	1	5.12543e-161	275.59	262.34	275.59	-0.18627	268	7.02657	7.07485
E9PXE6;F8VPR2;A2APV2	171;171;171	E9PXE6	Formin-like protein 2	Fmnl2	STMESTVDKSKPWSRSIEDLHRGSNLPSPVG	UID3121	KSKPWSRsIEDLHRG	2.32641	0.413242	0.0940304	0.388498	0.231878	0.170595	0.151445	-0.203423	-0.101208	-0.315971	-0.33053	-0.0786324	S	3	___1	Casein kinase II substrate motif;Pyruvate dehydrogenase kinase substrate motif	+	CST;HTP		+	1	5.25896e-05	142.92	74.93	68.224	0.11565	171	7.47705	7.51475
Q3UMP4;A0A0N4SV32;A0A0N4SV40	197;197;144	Q3UMP4		Serbp1	GDGFDSRGKREFDRHSGSDRSGLKHEDKRGG	UID11830		2.77969	0.413022	1.60021	1.70305	1.77053	1.53153	1.62326	1.32736	1.2301	1.20268	1.11859	1.28475	S	4	___1	Casein kinase I substrate motif;Casein kinase II substrate motif;PKA kinase substrate motif;PKC kinase substrate motif;Pyruvate dehydrogenase kinase substrate motif				+	0.98214	2.41549e-09	96.591	70.58	92.211	0.21495	197	7.49762	6.95396
Q9CY58	197	Q9CY58	Plasminogen activator inhibitor 1 RNA-binding protein	Serbp1	GDGFDSRGKREFDRHSGSDRSSFSHYSGLKH	UID17873		2.77969	0.413022	1.60021	1.70305	1.77053	1.53153	1.62326	1.32736	1.2301	1.20268	1.11859	1.28475	S	3	___1	Casein kinase I substrate motif;Casein kinase II substrate motif;PKA kinase substrate motif;PKC kinase substrate motif;Pyruvate dehydrogenase kinase substrate motif				+	0.980983	1.87017e-12	112.45	68.255	96.591	-0.013649	197	7.49762	6.95396
Q8K2F8;A0A0U1RP90	183;74	Q8K2F8	Protein LSM14 homolog A	Lsm14a	QDTRSVKPQLAQGRSSPQLDPLRKSPTMEQA	UID16416	QLAQGRssPQLDPLR	3.30927	0.41296	3.19849	3.10956	3.11888	3.05862	3.05325	2.64116	2.66909	2.74729	2.78372	2.63273	S	2	___1	ERK1,2 kinase substrate motif;GSK-3, ERK1, ERK2, CDK5 substrate motif;MDC1 BRCT domain binding motif;PKA kinase substrate motif;PKC kinase substrate motif;Plk1 PBD domain binding motif;WW domain binding motif	+	HTP		+	0.811911	2.1255e-36	128.38	112.44	69.672	0.087495	183	7.52214	7.29427
Q3UFK8;D3Z5B2	17;17	Q3UFK8	FERM domain-containing protein 8	Frmd8	EGAEGNAGQPGPAERSHRSSVSSVGARAADV	UID36298		1.12475	0.412852	-2.39588	-1.83458	-2.40831	-2.73179	-2.33922	-2.52569	-3.03541	-2.88125	-2.57584	-2.75584	S	3	___2	Casein kinase I substrate motif;Casein kinase II substrate motif;G protein-coupled receptor kinase 1 substrate motif;GSK3 kinase substrate motif;PKA kinase substrate motif;PKC kinase substrate motif					0.794996	0.000750756	65.943	56.893	65.943	0.23178	17	7.40205	NaN
G3X940;Q8BZ21	844;844	G3X940	Histone acetyltransferase;Histone acetyltransferase KAT6A	Kat6a	SLIETDKKPEVKELASSSRLSKQALPRDSLP	UID57597	PEVKELAssSRLSKQ	3.49803	0.412041	0.402046	0.281021	0.371506	0.357245	0.325455	-0.0664711	-0.0495968	0.0207291	-0.0667973	-0.160795	S	2	___3	AMP-activated protein kinase substrate motif;Casein kinase I substrate motif;Casein kinase II substrate motif;PKA kinase substrate motif	+	HTP		+	1	0.00121567	72.29	10.203	72.29	-0.00167	844	7.39803	NaN
G3X940;Q8BZ21	845;845	G3X940	Histone acetyltransferase;Histone acetyltransferase KAT6A	Kat6a	LIETDKKPEVKELASSSRLSKQALPRDSLPA	UID57598	EVKELAssSRLSKQA	3.49803	0.412041	0.402046	0.281021	0.371506	0.357245	0.325455	-0.0664711	-0.0495968	0.0207291	-0.0667973	-0.160795	S	2	___3	G protein-coupled receptor kinase 1 substrate motif;GSK3 kinase substrate motif;MDC1 BRCT domain binding motif;PKA kinase substrate motif;PKC kinase substrate motif;Plk1 PBD domain binding motif	+	HTP		+	1	0.00121567	72.29	10.203	72.29	-0.00167	845	7.39803	NaN
G3X940;Q8BZ21	846;846	G3X940	Histone acetyltransferase;Histone acetyltransferase KAT6A	Kat6a	IETDKKPEVKELASSSRLSKQALPRDSLPAN	UID57599		3.49803	0.412041	0.402046	0.281021	0.371506	0.357245	0.325455	-0.0664711	-0.0495968	0.0207291	-0.0667973	-0.160795	S	2	___3	Casein kinase I substrate motif;Casein kinase II substrate motif;MDC1 BRCT domain binding motif;Plk1 PBD domain binding motif				+	1	0.00121567	72.29	10.203	72.29	-0.00167	846	7.39803	NaN
G3X940;Q8BZ21	849;849	G3X940	Histone acetyltransferase;Histone acetyltransferase KAT6A	Kat6a	DKKPEVKELASSSRLSKQALPRDSLPANSQP	UID57600		3.49803	0.412041	0.402046	0.281021	0.371506	0.357245	0.325455	-0.0664711	-0.0495968	0.0207291	-0.0667973	-0.160795	S	2	___3	MAPKAPK2 kinase substrate motif;PKA kinase substrate motif;PKC kinase substrate motif				+	1	0.00121567	72.29	10.203	72.29	-0.00167	849	7.39803	NaN
Q91VN6	33	Q91VN6	Probable ATP-dependent RNA helicase DDX41	Ddx41	AGGSRSEDEDEDDEDYVPYVPLRQRRQLLLQ	UID24633	EDEDDEDyVPYVPLR	2.06221	0.412018	-1.5874	-1.3285	-1.43842	-1.42701	-1.33562	-1.63067	-2.01857	-1.71189	-1.94282	-1.87309	Y	3	___1	ALK kinase substrate motif;EGFR kinase substrate motif;PTP1B phosphatase substrate motif;SHP1 phosphatase substrate motif;TC-PTP phosphatase substrate motif	+	HTP		+	0.983039	3.10934e-163	193.54	179.81	193.54	-0.22551	33	7.17254	7.00191
Q8K595	558	Q8K595	Mucolipin-2	Mcoln2	PSALLSCLCCLRRRRSNDHLILID_______	UID16573		1.4294	0.411982	-2.66798	-2.81376	-2.3172	-2.97139	-2.62305	-3.21023	-3.29461	-3.12331	-2.93911	-2.88603	S	3	___1	14-3-3 domain binding motif;AMP-activated protein kinase substrate motif;Calmodulin-dependent protein kinase I substrate motif;Calmodulin-dependent protein kinase II substrate motif;Calmodulin-dependent protein kinase IV substrate motif;Chk1 kinase substrate motif;MAPKAPK1 kinase substrate motif;PAK2 kinase substrate motif;Pim1 kinase substrate sequence;PKA kinase substrate motif;PKA, PKG kinase …				+	1	7.05194e-05	74.678	57.467	74.678	-0.17301	558	7.10843	NaN
Q8CBQ5;A0A0G2JEK1	11;11	Q8CBQ5	Phosphatidylinositol 4-kinase type 2-beta	Pi4k2b	_____MAEACEPTRPSEDEDEEREPLLPRVA	UID15899	ACEPtRPsEDEDEER	0.719017	0.41188	-3.06047	-2.2402	-2.37592	-3.00915	-2.48121	-3.48655	-3.56162	-2.59315	-2.8675	-2.71753	S	3	___1	BARD1 BRCT domain binding motif;Casein kinase II substrate motif;DNA dependent Protein kinase substrate motif;G protein-coupled receptor kinase 1 substrate motif;PKA kinase substrate motif;PKC kinase substrate motif	+	HTP			0.990419	9.12789e-65	118.63	107.71	118.63	0.083151	11	7.70295	7.61658
E9Q585;E9PX68;E9Q1Q0	410;410;410	E9Q585		Slc4a1ap	VSRKRKAKNWEDEDFYDSDDDTFLDRTGLVE	UID24433		2.00445	0.411463	-1.81962	-1.85229	-1.96672	-1.68714	-2.07615	-2.4024	-2.31711	-2.40973	-2.24327	-2.08672	Y	2	___1	ALK kinase substrate motif;SHP1 phosphatase substrate motif;Src kinase substrate motif				+	0.773324	5.10631e-07	81.494	66.292	81.494	-0.21126	410	6.78097	NaN
Q8K019;F8WI22;A0A087WQA0;A0A087WRN1	658;658;658;371	Q8K019	Bcl-2-associated transcription factor 1	Bclaf1	RQKSPEIHRRIDISPSALRKHTRLAGEERGF	UID16242	RRIDIsPsALRKHTR	1.78487	0.410884	-0.200813	0.0742702	-0.0635204	-0.261913	-0.459019	-0.528805	-0.450525	-0.57873	-0.72514	-0.682219	S	2	___1	DNA dependent Protein kinase substrate motif	+	CST;HTP		+	0.682893	0.000524029	145.46	87.598	72.607	-0.089072	658	7.82024	NaN
Q8BHS6	61	Q8BHS6	Armadillo repeat-containing X-linked protein 3	Armcx3	VDDAGDCSGARYNDWSDDDDDSNESKSIVWY	UID14968	GARYNDWsDDDDDsN	3.07035	0.41036	0.706715	0.663654	0.82383	0.826267	0.706169	0.297535	0.345127	0.365131	0.241537	0.425503	S	2	___1	Casein kinase II substrate motif;Pyruvate dehydrogenase kinase substrate motif	+	CST;HTP		+	1	1.25528e-23	176.81	158.89	176.81	0.96124	61	7.41933	7.41365
P17012	263	P17012	Zinc finger X-chromosomal protein	Zfx	VYIFKADPGEDDLGGTVDIVESEPENEHGVE	UID21770		0.731551	0.410003	-4.33422	-4.32829	-4.57726	-3.6021	-4.96993	-4.79032	-4.80401	-4.47954	-5.21541	-4.57254	T	3	___1						0.520563	0.003568	40.719	28.039	40.719	-0.36531	263	7.13101	NaN
S4R1L5;S4R2P8;O88738	455;483;483	S4R1L5	Baculoviral IAP repeat-containing protein 6	Birc6	DIPKLEGDSDDLLEDSDSEEHSRSDSVTGHT	UID9289	sDDLLEDsDsEEHsR	1.6491	0.409756	1.08005	1.50519	1.40709	1.03874	1.32245	1.01804	0.950344	0.620773	0.859747	0.855831	S	4	___1	b-Adrenergic Receptor kinase substrate motif;Casein kinase II substrate motif	+	HTP		+	0.99551	1.21658e-97	205.96	179.79	205.96	0.37299	455	7.38803	7.07547
Q9D0R2	8	Q9D0R2	Threonine--tRNA ligase, cytoplasmic	Tars	________MSQEKASSPSGKMDGEKPVDASE	UID17956		2.13308	0.409498	3.63055	3.54742	3.41285	3.50218	3.45533	3.12745	2.90823	3.06131	3.35128	3.05256	S	2	___1	Casein kinase II substrate motif;ERK1,2 kinase substrate motif;GSK-3, ERK1, ERK2, CDK5 substrate motif;MDC1 BRCT domain binding motif;PKA kinase substrate motif;PKC kinase substrate motif;Plk1 PBD domain binding motif;WW domain binding motif				+	0.998359	0.000525734	149.82	67.537	101.43	-0.097431	8	7.93649	7.85742
Q3USH5	601	Q3USH5	Splicing factor, suppressor of white-apricot homolog	Sfswap	DLLPLEKNRVKLDDDSEEDEESRECQESTSS	UID11917	RVKLDDDsEEDEEsR	0.631038	0.409466	-2.77984	-3.95291	-3.28994	-3.57852	-2.95242	-4.31595	-3.60797	-3.64656	-3.93775	-3.09273	S	4	___1	b-Adrenergic Receptor kinase substrate motif;Casein kinase I substrate motif;Casein kinase II substrate motif;G protein-coupled receptor kinase 1 substrate motif;Pyruvate dehydrogenase kinase substrate motif	+	HTP			0.921541	1.09589e-09	60.659	46.814	60.659	0.24082	601	6.84273	NaN
P35564	563	P35564	Calnexin	Canx	EEKQKSDAEEDGVTGSQDEEDSKPKAEEDEI	UID9994	EEDGVtGsQDEEDsK	2.60208	0.409175	4.96479	4.70845	4.90583	5.0482	4.93416	4.45799	4.44989	4.50009	4.5541	4.55346	S	3	___1	ATM kinase substrate motif;Casein kinase II substrate motif;DNA dependent Protein kinase substrate motif	+	CST;HTP		+	0.999873	4.53911e-186	276.75	258.5	178.22	-0.010389	563	8.14107	8.51735
Q6DVA0	505	Q6DVA0	LEM domain-containing protein 2	Lemd2	VAGEDMLVWRWTKPSSFSDSER_________	UID13622	WRWTKPSsFsDsER_	1.38145	0.408696	-1.14885	-0.811089	-1.27436	-1.39348	-1.51639	-1.46009	-1.83493	-1.7309	-1.61875	-1.54296	S	2	___1	Casein kinase II substrate motif;G protein-coupled receptor kinase 1 substrate motif;GSK3 kinase substrate motif;MDC1 BRCT domain binding motif;PKA kinase substrate motif;PKC kinase substrate motif;Plk1 PBD domain binding motif;Pyruvate dehydrogenase kinase substrate motif	+	HTP		+	0.831584	0.00482455	58.699	42.445	58.699	0.29694	505	6.44088	NaN
Q9CWK3;A0A0U1RNN2;A0A0U1RP07;A0A0U1RNG1	49;49;49;49	Q9CWK3	CD2 antigen cytoplasmic tail-binding protein 2	Cd2bp2	AGGPGSRFKGKHSLDSDEEDDDEEGSSKYDI	UID17819	KGKHSLDsDEEDDDE	1.10729	0.408623	1.39535	1.55959	1.43487	1.6108	1.60993	0.450436	1.22757	1.33339	1.33483	1.22119	S	3	___1	b-Adrenergic Receptor kinase substrate motif;BARD1 BRCT domain binding motif;Casein kinase II substrate motif	+	HTP			0.998947	3.04292e-93	269.61	251.24	184.32	0.21723	49	7.52004	7.60318
Q9D5V6	296	Q9D5V6	Synapse-associated protein 1	Syap1	STSPGVSEFVSDAFDTCSLNQEDLRKEMEQL	UID24055	FVsDAFDtCsLNQED	1.35813	0.408446	-0.702721	-0.796017	-0.545223	-0.526079	-0.634689	-1.44343	-0.979367	-0.743711	-1.25351	-0.82694	T	3	___1	b-Adrenergic Receptor kinase substrate motif	+	HTP		+	0.545494	3.22756e-52	139.18	131.56	129.51	-0.044044	296	7.75351	NaN
Q8BJU0	307	Q8BJU0	Small glutamine-rich tetratricopeptide repeat-containing protein alpha	Sgta	FVEQIRSQVVRSRTPSASHEEQQE_______	UID39730	VVRsRtPsAsHEEQQ	0.948618	0.408027	3.02864	4.01327	3.54462	3.0808	3.68398	2.92688	3.35107	2.94448	3.06842	3.02033	S	3	___2	14-3-3 domain binding motif;Akt kinase substrate motif;Calmodulin-dependent protein kinase II substrate motif;Casein kinase II substrate motif;DNA dependent Protein kinase substrate motif;MAPKAPK1 kinase substrate motif;MAPKAPK2 kinase substrate motif;PKA kinase substrate motif;PKC kinase substrate motif	+	CST;HTP			0.999672	8.44656e-51	225.63	205.97	164.53	-0.34639	307	8.42933	8.75426
A0A0G2JDC3;E9Q2V5;Q3UTZ3	228;497;497	A0A0G2JDC3	Uncharacterized protein C7orf43 homolog	BC037034	HPPPEARPLSRKSSPSSPAVRDLVERHQASL	UID533		1.81901	0.407141	-0.816132	-0.867683	-0.683556	-0.833794	-0.609793	-0.960772	-1.25356	-0.970226	-1.26545	-1.39666	S	2	___1	DNA dependent Protein kinase substrate motif;PKA kinase substrate motif				+	0.990034	0.000121611	107.55	80.3	107.55	-0.034232	228	7.18523	6.49543
A0A0U1RPL0;Q3TGG2;Q7TQH0;E9Q5Q0	501;421;507;387	A0A0U1RPL0;Q3TGG2	Ataxin-2-like protein	Atxn2l	AGSISPASPKLSLTPTDVKELPTKEPSRNLE	UID19707		1.38035	0.406884	-1.9081	-1.75626	-1.89868	-2.45825	-2.08826	-2.44536	-2.2692	-2.60468	-2.53025	-2.29446	T	2	___1	DNA dependent Protein kinase substrate motif;MAPKAPK2 kinase substrate motif				+	0.760926	0.000684652	79.974	46.013	79.974	0.029865	501	7.22891	NaN
E9PY55;F8VQL9;E9Q701;Q9WU42;E9Q9V3;F6Z4B2	1349;1385;1351;1350;1210;433	E9PY55;F8VQL9	Nuclear receptor corepressor 2	Ncor2	EDYLRREAKLLKREGTPPPPPPPRDLTETYK	UID20697	KLLKREGtPPPPPPP	2.42555	0.406724	1.13762	1.24871	1.11682	1.12498	1.13758	0.538393	0.697689	0.753754	0.842033	0.900211	T	3	___1	Calmodulin-dependent protein kinase II substrate motif;Calmodulin-dependent protein kinase IV substrate motif;Chk1 kinase substrate motif;G protein-coupled receptor kinase 1 substrate motif;GSK-3, ERK1, ERK2, CDK5 substrate motif;PKA kinase substrate motif;PKC kinase substrate motif;WW domain binding motif	+	CST;HTP		+	1	1.67823e-05	83.729	70.529	83.729	-0.06261	1385	7.58013	6.92949
E9PXT5;Q3TCH7	10;10	E9PXT5	Cullin-4A	Cul4a	______MADEGPRKGSVSALMGRTNGLTKPA	UID5627	DEGPRKGsVSALMGR	2.12057	0.406366	-0.818548	-0.692823	-0.835661	-0.684433	-0.877314	-1.24753	-1.26512	-1.07968	-1.37486	-0.973423	S	2	___1	14-3-3 domain binding motif;Calmodulin-dependent protein kinase II substrate motif;Casein kinase II substrate motif;Phosphorylase kinase substrate motif;PKA kinase substrate motif;PKC epsilon kinase substrate motif;PKC kinase substrate motif	+	CST;HTP		+	0.999761	0.000168819	97.813	71.987	97.813	-0.0084163	10	6.67936	NaN
A3KGH5;A3KGH6;A3KGH7;Q3UJU9	46;46;46;46	A3KGH5	Regulator of microtubule dynamics protein 3	Rmdn3	YSQRWKRTQRHGRSHSLPNSLDYAQASERGR	UID3432	QRHGRsHsLPNsLDY	1.13267	0.405746	3.1644	3.18767	3.02996	3.11358	3.16553	2.06692	2.94446	2.85416	2.92518	2.84169	S	2	___1	14-3-3 domain binding motif;Calmodulin-dependent protein kinase II substrate motif;Casein kinase I substrate motif;G protein-coupled receptor kinase 1 substrate motif;GSK3 kinase substrate motif;NDR1;Phosphorylase kinase substrate motif;PKA kinase substrate motif;PKC kinase substrate motif	+	CST;HTP			0.978567	2.97856e-80	226.71	211.94	68.919	-1.4458	46	8.53724	7.80833
A0A1D5RLD1;A0A1D5RLW4;E9PWZ6;E9PZW8;Q9QY06	1372;180;1384;1384;1371	A0A1D5RLD1;E9PWZ6;E9PZW8	Unconventional myosin-IXb	Myo9b	KKKSGDPSAGPDAGLSPGSQGDSKSAFKRLF	UID1821	AGPDAGLsPGSQGDS	4.24787	0.405231	1.43107	1.52702	1.49518	1.50104	1.47531	1.1306	1.09315	1.06738	1.07888	1.03345	S	3	___1	Casein kinase I substrate motif;Casein kinase II substrate motif;ERK1,2 kinase substrate motif;GSK-3, ERK1, ERK2, CDK5 substrate motif;WW domain binding motif	+	HTP		+	0.999999	3.45775e-97	278.64	258.55	239.47	0.14882	1384	NaN	8.04646
Q60668	83	Q60668	Heterogeneous nuclear ribonucleoprotein D0	Hnrnpd	IDASKNEEDEGHSNSSPRHTEAAAAQREEWK	UID37459	DEGHsNssPRHTEAA	1.31448	0.4051	-1.82224	-1.93196	-1.42464	-1.80679	-1.72689	-2.16906	-1.75456	-2.48349	-2.14871	-2.1822	S	3	___2	Casein kinase I substrate motif;ERK1,2 kinase substrate motif;G protein-coupled receptor kinase 1 substrate motif;Growth associated histone HI kinase substrate motif;GSK-3, ERK1, ERK2, CDK5 substrate motif;MDC1 BRCT domain binding motif;PKA kinase substrate motif;PKC kinase substrate motif;Plk1 PBD domain binding motif;WW domain binding motif	+	CST;HTP		+	0.974666	0	261.26	231.33	220.97	0.056824	83	8.53891	7.47841
Q3U1T9	589	Q3U1T9	DENN domain-containing protein 1B	Dennd1b	FFRSMDDIDYKPTNKSNAPSENNLALLCASG	UID36194		0.583219	0.404947	-3.63143	-2.96327	-3.09395	-3.37694	-3.56412	-3.5306	-4.30079	-3.74464	-2.78376	-4.29465	S	3	___2	G protein-coupled receptor kinase 1 substrate motif;GSK3 kinase substrate motif					0.9866	3.44775e-06	51.494	46.364	51.494	-0.6524	589	6.74072	NaN
Q3U1T9	593	Q3U1T9	DENN domain-containing protein 1B	Dennd1b	MDDIDYKPTNKSNAPSENNLALLCASGDQGE	UID36195		0.583219	0.404947	-3.63143	-2.96327	-3.09395	-3.37694	-3.56412	-3.5306	-4.30079	-3.74464	-2.78376	-4.29465	S	3	___2	DNA dependent Protein kinase substrate motif;G protein-coupled receptor kinase 1 substrate motif;MAPKAPK2 kinase substrate motif					0.949129	3.44775e-06	51.494	46.364	51.494	-0.6524	593	6.74072	NaN
F7DBB3;Q3URZ6	909;103	F7DBB3		Ahnak2	THSKDVTTELHVRSPSTTAELVRSKTELPSS	UID7706	ELHVRSPsTtAELVR	1.45181	0.404865	-1.95115	-1.57201	-1.76111	-1.34694	-1.70041	-1.74824	-2.12448	-2.12457	-2.18134	-2.17732	S	2	___1	14-3-3 domain binding motif;Calmodulin-dependent protein kinase II substrate motif;Casein kinase II substrate motif;DNA dependent Protein kinase substrate motif;NDR1;PKA kinase substrate motif;PKC kinase substrate motif	+	CST;HTP		+	0.96429	0.00130873	98.156	44.588	98.156	0.21986	909	6.82019	NaN
Q91YD3	372	Q91YD3	mRNA-decapping enzyme 1A	Dcp1a	NSTMIQAVKTTPRQKSPLLNQPVPELSHSSL	UID17180	KTtPRQKsPLLNQPV	2.66039	0.404777	0.55913	0.707075	0.715309	0.541956	0.683853	0.359569	0.211128	0.281904	0.0926857	0.238152	S	3	___1	14-3-3 domain binding motif;Calmodulin-dependent protein kinase II substrate motif;ERK1,2 kinase substrate motif;Growth associated histone HI kinase substrate motif;GSK-3, ERK1, ERK2, CDK5 substrate motif;PKA kinase substrate motif;PKC kinase substrate motif;WW domain binding motif	+	CST;HTP		+	1	9.89162e-87	202.81	175.31	202.81	0.21985	372	7.56083	7.30831
H7BX26;Q6A065	485;485	H7BX26	Centrosomal protein of 170 kDa	Cep170	QEMDVMLKNQATSASSEKDNDDDQSDKGTYT	UID8716	NQATsAssEKDNDDD	2.93588	0.404687	0.722885	0.454687	0.616121	0.663004	0.641075	0.208542	0.186188	0.191563	0.290937	0.197105	S	2	___1	Casein kinase II substrate motif;G protein-coupled receptor kinase 1 substrate motif;MDC1 BRCT domain binding motif;PKA kinase substrate motif;PKC kinase substrate motif;Plk1 PBD domain binding motif;Pyruvate dehydrogenase kinase substrate motif	+	HTP		+	0.98165	3.92478e-22	149.49	118	149.49	-0.0069988	485	7.38308	6.82353
P97825	87	P97825	Hematological and neurological expressed 1 protein;Hematological and neurological expressed 1 protein, N-terminally processed	Hn1	GGREDSESPGTQRSNSSEASSGDFLDLKGEG	UID10955	PGTQRsNssEASsGD	3.15242	0.404564	2.60835	2.47702	2.53245	2.41495	2.47675	2.0017	2.11532	2.09543	2.09796	2.17629	S	4	___1	14-3-3 domain binding motif;Calmodulin-dependent protein kinase II substrate motif;Casein kinase II substrate motif;G protein-coupled receptor kinase 1 substrate motif;GSK3 kinase substrate motif;PKA kinase substrate motif;PKC kinase substrate motif	+	HTP		+	0.993431	0	349.47	293.27	229.31	-0.13751	87	8.09719	8.97478
P70698	562	P70698	CTP synthase 1	Ctps1	SVGRLPHYLQKGCRLSPRDTYSDRSGSSSPD	UID10780	LQKGCRLsPRDtysD	2.76369	0.404316	1.51177	1.5606	1.49424	1.39898	1.54972	1.24394	1.05334	1.00086	1.02884	1.16674	S	3	___1	Casein kinase I substrate motif;Casein kinase II substrate motif;ERK1,2 kinase substrate motif;G protein-coupled receptor kinase 1 substrate motif;Growth associated histone HI kinase substrate motif;GSK-3, ERK1, ERK2, CDK5 substrate motif;PKA kinase substrate motif;PKC kinase substrate motif;Pyruvate dehydrogenase kinase substrate motif;WW domain binding motif	+	HTP		+	1	0.00186763	81.548	41.546	75.378	-0.24682	562	7.91487	7.262
Q3U3E2	119	Q3U3E2	Protein FAM117B	Fam117b	TVATQTGASVTSTRGTSPTRGTAPGARSSPP	UID22378		1.69567	0.404283	-1.09445	-0.669914	-1.10197	-0.857492	-0.730066	-1.27872	-1.29953	-1.45083	-1.35953	-1.0867	T	2	___1	Casein kinase I substrate motif;MAPKAPK2 kinase substrate motif;PKA kinase substrate motif;PKC kinase substrate motif				+	0.554145	0.000130489	76.728	50.686	76.728	-0.64451	119	7.27443	NaN
P47911	81	P47911	60S ribosomal protein L6	Rpl6	RSAMYSRKALYKRKYSAAKTKVEKKKKKEKV	UID10151		3.37877	0.40387	3.7163	3.65284	3.67155	3.65072	3.57613	3.36816	3.2206	3.22866	3.20965	3.22112	S	4	___1	14-3-3 domain binding motif;Calmodulin-dependent protein kinase II substrate motif;Calmodulin-dependent protein kinase IV substrate motif;G protein-coupled receptor kinase 1 substrate motif;Pim1 kinase substrate sequence;PKA kinase substrate motif;PKC epsilon kinase substrate motif;PKC kinase substrate motif				+	0.999999	0.00401121	83.862	46.518	75.378	0.12306	81	7.50821	7.57259
E9QA74;Q9JMH9;K3W4L0;B2RRE2;E9QAX2;E9Q405;A0A1C7ZN10	1608;2016;2002;2013;2049;1666;1688	E9QA74;Q9JMH9	Unconventional myosin-XVIIIa	Myo18a	SSSPTSHWKPLAPDPSDDEHDPVDSISRPRF	UID6892	KPLAPDPsDDEHDPV	2.15951	0.403679	3.81954	3.61117	3.81719	3.60283	3.47774	3.15678	3.16044	3.33433	3.33906	3.31946	S	4	___1	BARD1 BRCT domain binding motif;Casein kinase II substrate motif;DNA dependent Protein kinase substrate motif	+	HTP		+	1	4.54043e-148	201.29	177.64	201.29	-0.11597	2016	8.36399	8.20828
P59017	387	P59017	Bcl-2-like protein 13	Bcl2l13	GAAQLSEERAGSRKKSHTGEAAAVRGAKSGL	UID10449	RAGSRKKsHtGEAAA	2.96987	0.403535	1.94796	2.02435	1.92392	1.88753	1.95494	1.46262	1.4674	1.49865	1.648	1.64437	S	2	___1	14-3-3 domain binding motif;Calmodulin-dependent protein kinase II substrate motif;Casein kinase II substrate motif;MAPKAPK2 kinase substrate motif;PKA kinase substrate motif;PKC epsilon kinase substrate motif;PKC kinase substrate motif	+	CST;HTP		+	0.999703	2.41288e-129	214.64	187.98	97.734	-0.19187	387	7.89874	7.99119
Q61136	167	Q61136	Serine/threonine-protein kinase PRP4 homolog	Prpf4b	HEKARNGNRSSTRSSSTRGKLEITDNKNSAK	UID13004	RSSTRssstRGKLEI	1.95632	0.403294	0.760876	0.779635	0.617231	0.816685	0.661121	0.182058	0.178085	0.319735	0.628429	0.31077	S	3	___1	14-3-3 domain binding motif;Calmodulin-dependent protein kinase II substrate motif;MDC1 BRCT domain binding motif;PKA kinase substrate motif;PKC kinase substrate motif;Plk1 PBD domain binding motif	+	CST		+	0.786223	0.0102116	52.255	34.03	47.574	0.053398	167	7.08037	NaN
Q3UR39;A2AD03;Q9QXG2	618;657;660	Q3UR39	Rab proteins geranylgeranyltransferase component A 1	Chm	ETNSETPKESTVLGDSEEPSE__________	UID27360	ESTVLGDsEEPsE__	0.562758	0.403265	-3.56271	-3.38761	-3.10142	-3.0524	-4.02076	-4.39517	-3.53765	-3.11709	-3.59905	-4.49227	S	2	___2	b-Adrenergic Receptor kinase substrate motif;Casein kinase II substrate motif;G protein-coupled receptor kinase 1 substrate motif;GSK3 kinase substrate motif	+	HTP			0.999995	2.45769e-07	93.959	88.594	93.959	-0.27961	618	6.29607	6.67439
Q3UR39;A2AD03;Q9QXG2	622;661;664	Q3UR39	Rab proteins geranylgeranyltransferase component A 1	Chm	ETPKESTVLGDSEEPSE______________	UID27361	LGDsEEPsE______	0.562758	0.403265	-3.56271	-3.38761	-3.10142	-3.0524	-4.02076	-4.39517	-3.53765	-3.11709	-3.59905	-4.49227	S	2	___2	Casein kinase I substrate motif;DNA dependent Protein kinase substrate motif;G protein-coupled receptor kinase 1 substrate motif;MAPKAPK2 kinase substrate motif	+	HTP			1	1.17763e-17	120.96	103.63	93.959	-0.27961	622	6.90791	6.67439
E9Q2A6;Q9QVP9;Q3UDE9	580;580;580	E9Q2A6;Q9QVP9	Protein-tyrosine kinase 2-beta	Ptk2b	LGDFGLSRYIEDEDYYKASVTRLPIKWMSPE	UID24446	yIEDEDyyKASVTRL	3.10498	0.403234	1.97916	1.8544	1.91776	2.05478	1.89018	1.49385	1.48384	1.6228	1.56812	1.51149	Y	2	___1	ALK kinase substrate motif;PTP1B phosphatase substrate motif;SHP1 phosphatase substrate motif;TC-PTP phosphatase substrate motif	+	CST;HTP;LTP	Src	+	1	1.0898e-34	161.92	130.54	93.178	0.036598	580	7.66207	7.36144
A0A087WSB1;Q8BH99;Q99M51;A0A087WQD1	89;25;89;89	A0A087WSB1	Cytoplasmic protein NCK1	Nck1	TLGIGKVKRKPSVPDTASPADDSFVDPGERL	UID19359	RKPsVPDtAsPADDs	2.13515	0.402865	0.827473	0.743053	0.971956	0.617233	0.903757	0.503817	0.500753	0.225306	0.401297	0.417976	T	4	___1	b-Adrenergic Receptor kinase substrate motif;G protein-coupled receptor kinase 1 substrate motif;MAPKAPK2 kinase substrate motif	+	CST;HTP		+	0.669153	1.66734e-53	195.93	169.79	195.93	-0.056354	89	7.33824	NaN
Q60591;A2AQC8;B5B2R5;Q8C443	369;349;369;148	Q60591	Nuclear factor of activated T-cells, cytoplasmic 2	Nfatc2	LGPCEQEERRNSAPESILLVPPTWPKQLVPA	UID12761		2.11204	0.40278	0.248549	0.506233	0.316685	0.18342	0.145485	-0.191055	-0.0853195	0.019022	-0.275175	-0.0809994	S	3	___1	b-Adrenergic Receptor kinase substrate motif;MAPKAPK2 kinase substrate motif				+	0.57549	3.80869e-05	74.786	48.35	74.786	0.27081	369	7.52341	7.26026
A0A0R4J0P6;Q8VDG3	554;554	A0A0R4J0P6	Poly(A)-specific ribonuclease PARN	Parn	YHSNSFTAAGMLGKRTLSPDPREAALEDRES	UID19600	AGMLGKRtLsPDPRE	4.03979	0.402703	1.35024	1.40173	1.37692	1.32592	1.30755	0.933342	1.00534	0.905621	0.922754	0.981791	T	3	___1	PKA kinase substrate motif;PKC kinase substrate motif	+	HTP		+	0.882963	0.0114821	57.598	25.664	44.318	0.14402	554	8.05725	7.47764
A0A1D5RM97;E9Q8S5;Q3U214;A0A1D5RM57;A0A1D5RLA8;A0A1D5RMI5;A0A1D5RMK6	53;69;69;71;53;25;77	A0A1D5RM97	Microtubule-associated serine/threonine-protein kinase 3	Mast3	SLVVGTPSPTLSRPLSPLSVPTAGNSPLDSP	UID1960		1.92501	0.402576	-0.283398	-0.367552	-0.263716	-0.0769501	-0.532064	-0.741709	-0.566959	-0.693823	-0.891922	-0.642149	S	3	___1	14-3-3 domain binding motif;Calmodulin-dependent protein kinase I substrate motif;Calmodulin-dependent protein kinase II substrate motif;Calmodulin-dependent protein kinase IV substrate motif;Casein kinase I substrate motif;Casein kinase II substrate motif;CDKL5;Chk1 kinase substrate motif;ERK1,2 kinase substrate motif;GSK-3, ERK1, ERK2, CDK5 substrate motif;MAPKAPK2 kinase substrate motif;PKA ki…				+	0.935839	1.17205e-91	146.59	132.53	146.59	0.14399	53	7.65766	7.32116
Q3UZ39	649	Q3UZ39	Leucine-rich repeat flightless-interacting protein 1	Lrrfip1	EDGPTEGPTDILDQNSPQCEDREISPVGEKG	UID12027	TDILDQNsPQCEDRE	2.08401	0.402503	-1.44154	-1.63127	-1.28037	-1.26217	-1.48832	-1.87663	-1.93424	-1.87008	-1.75613	-1.67909	S	3	___1	Casein kinase I substrate motif;ERK1,2 kinase substrate motif;GSK-3, ERK1, ERK2, CDK5 substrate motif;WW domain binding motif	+	HTP		+	0.923715	8.24762e-08	62.284	52.137	42.446	-0.15879	649	7.21115	NaN
E9QAT4;A2AIX1	1239;1239	E9QAT4		Sec16a	AYAENHRYSEPERPSSRASHYSDQLAPRQGY	UID2929	sEPERPssRAsHYsD	3.19054	0.402414	1.45288	1.50654	1.59461	1.44764	1.52389	1.08618	1.15565	1.01623	1.06224	1.19319	S	3	___1	14-3-3 domain binding motif;Calmodulin-dependent protein kinase II substrate motif;Casein kinase I substrate motif;Casein kinase II substrate motif;CDKL5;MDC1 BRCT domain binding motif;PKA kinase substrate motif;PKC kinase substrate motif;Plk1 PBD domain binding motif	+	HTP		+	0.806339	3.85518e-05	78.705	57.666	61.235	-0.14657	1239	7.89597	7.56848
P42128	431	P42128	Forkhead box protein K1	Foxk1	RSSGLQTPECLSREGSPIPHDPDLGSKLASV	UID10083	ECLsREGsPIPHDPD	3.11888	0.402397	1.44117	1.44659	1.4722	1.39609	1.42095	1.05601	1.12913	0.965326	0.909967	1.10458	S	3	___1	14-3-3 domain binding motif;Calmodulin-dependent protein kinase II substrate motif;Calmodulin-dependent protein kinase IV substrate motif;Chk1 kinase substrate motif;ERK1,2 kinase substrate motif;GSK-3, ERK1, ERK2, CDK5 substrate motif;MAPKAPK2 kinase substrate motif;PKA kinase substrate motif;PKC epsilon kinase substrate motif;PKC kinase substrate motif;WW domain binding motif	+	CST;HTP	mTOR	+	1	1.74841e-86	179.41	144.59	113.29	0.017406	431	8.48306	7.58544
P57784	239	P57784	U2 small nuclear ribonucleoprotein A'	Snrpa1	LQSGQIPGRERRSGPSDEGEEEIEDDTVTNG	UID10398		1.52978	0.401541	-1.98068	-2.08075	-2.28288	-2.10438	-2.0778	-2.93021	-2.47207	-2.28706	-2.45466	-2.39018	S	2	___1	Casein kinase II substrate motif;DNA dependent Protein kinase substrate motif				+	0.897599	4.06555e-08	79.022	64.049	79.022	0.067793	239	6.89318	6.86319
Q99LI5	886	Q99LI5	Zinc finger protein 281	Znf281	NMMSDVSEPCSTRVKTPTSQSYR________	UID23936	PCSTRVKtPtsQSYR	1.48211	0.400213	-1.66445	-1.61526	-1.7939	-1.66381	-1.69142	-2.49078	-1.96803	-1.91548	-1.82543	-2.23018	T	2	___1	Calmodulin-dependent protein kinase II substrate motif;Casein kinase I substrate motif;Casein kinase II substrate motif;Growth associated histone HI kinase substrate motif;GSK-3, ERK1, ERK2, CDK5 substrate motif;PKC kinase substrate motif;WW domain binding motif	+	HTP		+	0.993554	0.00337482	56.139	18.118	50.353	0.30713	886	6.59786	NaN
Q91V35;P18052	204;204	Q91V35	Receptor-type tyrosine-protein phosphatase;Receptor-type tyrosine-protein phosphatase alpha	Ptpra	EDVEPQSVPLLARSPSTNRKYPPLPVDKLEE	UID9598	PLLARsPsTNRKYPP	2.63182	0.400142	1.59869	1.52438	1.66777	1.4883	1.37046	1.05607	1.21319	1.07435	1.16145	1.14385	S	3	___1	14-3-3 domain binding motif;Calmodulin-dependent protein kinase II substrate motif;Calmodulin-dependent protein kinase IV substrate motif;Chk1 kinase substrate motif;CLK1 kinase substrate motif;DNA dependent Protein kinase substrate motif;PKA kinase substrate motif;PKC kinase substrate motif	+	HTP;LTP	CaMK2-alpha;PKCA	+	0.970408	0.00545096	88.181	48.876	61.161	-0.029559	204	7.2624	7.52746
A2BFF8;O88487;Q3TPJ8;A2BFF5;A2BFF9	89;89;89;95;95	A2BFF8	Cytoplasmic dynein 1 intermediate chain 2	Dync1i2	PIVPPPMSPSSKSVSTPSEAGSQDSGDGAVG	UID20159	PssKsVstPsEAGsQ	2.05026	0.399274	-0.607689	-0.68852	-0.423931	-0.383665	-0.455051	-1.08517	-0.855354	-0.814712	-0.777502	-1.02249	T	2	___1	Casein kinase II substrate motif;G protein-coupled receptor kinase 1 substrate motif;GSK-3, ERK1, ERK2, CDK5 substrate motif;MDC1 BRCT domain binding motif;PKA kinase substrate motif;Plk1 PBD domain binding motif;WW domain binding motif	+	CST;HTP		+	0.897413	0	283.83	252.16	177.67	-0.056388	89	7.56916	8.51841
P41183	344	P41183	B-cell lymphoma 6 protein homolog	Bcl6	LVSPQSPQKSDCQPNSPTESCSSKNACILQA	UID10067	KSDCQPNsPtESCSS	2.18974	0.399219	-0.556662	-0.459379	-0.276419	-0.346048	-0.268557	-0.930645	-0.717491	-0.696213	-0.884031	-0.674778	S	2	___1	Casein kinase I substrate motif;Casein kinase II substrate motif;ERK1,2 kinase substrate motif;G protein-coupled receptor kinase 1 substrate motif;GSK3 kinase substrate motif;GSK-3, ERK1, ERK2, CDK5 substrate motif;WW domain binding motif	+	HTP		+	0.995969	9.36084e-19	140.84	122.92	114.64	-0.081224	344	7.57967	7.26977
Q5SWV3;P70271;A8Y5C3	121;121;62	Q5SWV3	PDZ and LIM domain protein 4	Pdlim4	ESQDCSPATSRRSSVSGISLEDNRSGLGSPY	UID10661	tsRRssVsGIsLEDN	2.75934	0.39912	0.566439	0.453482	0.559629	0.444916	0.538141	0.172731	-0.0691166	0.132597	0.188473	0.142322	S	2	___1	Casein kinase I substrate motif;Casein kinase II substrate motif	+	HTP		+	0.627707	0.000383026	69.846	46.61	69.846	-0.28048	121	8.18293	NaN
A2A7S8	112	A2A7S8	Uncharacterized protein KIAA1522	Kiaa1522	QTGPDEDTISIYSQKSYMTESSTAEDALSVR	UID2524		1.3501	0.398895	-1.0081	-0.563671	-0.725553	-1.15251	-0.931603	-1.05863	-1.09207	-1.5485	-1.36381	-1.31288	S	2	___1	Casein kinase I substrate motif;Casein kinase II substrate motif				+	0.999997	5.39827e-36	177.88	158.64	177.88	-0.015502	112	7.21109	NaN
Q3UV08	595	Q3UV08		Ncor1	RQRQEQVDLECRSSTSPCSTSKSPNREWEGK	UID11952		1.90109	0.398849	-0.111361	0.0527687	-0.117678	-0.238249	-0.225079	-0.807478	-0.358995	-0.429001	-0.526575	-0.511791	S	2	___1	Casein kinase I substrate motif;Casein kinase II substrate motif;ERK1,2 kinase substrate motif;G protein-coupled receptor kinase 1 substrate motif;GSK-3, ERK1, ERK2, CDK5 substrate motif;WW domain binding motif				+	0.972902	0.000301126	79.693	62.257	73.781	-0.21213	595	7.18526	7.59679
Q5RIM6;E9Q2B2;Q8CHB6;Q60974	1005;955;321;1004	Q5RIM6	Nuclear receptor corepressor 1	Ncor1	RQRQEQVDLECRSSTSPCSTSKSPNREWEVL	UID12468		1.90109	0.398849	-0.111361	0.0527687	-0.117678	-0.238249	-0.225079	-0.807478	-0.358995	-0.429001	-0.526575	-0.511791	S	2	___1	Casein kinase I substrate motif;Casein kinase II substrate motif;ERK1,2 kinase substrate motif;G protein-coupled receptor kinase 1 substrate motif;GSK-3, ERK1, ERK2, CDK5 substrate motif;WW domain binding motif				+	0.972902	0.000301126	79.693	62.257	73.781	-0.21213	1005	7.18526	7.59679
H7BX95;Q6PDM2	199;199	H7BX95	Serine/arginine-rich splicing factor 1	Srsf1	EGETAYIRVKVDGPRSPSYGRSRSRSRSRSR	UID33417	VKVDGPRsPsyGRsR	2.04584	0.39866	-0.362095	-0.574619	-0.699312	-0.49844	-0.579569	-0.901493	-1.17777	-0.945979	-0.872814	-0.80928	S	3	___2	Casein kinase II substrate motif;ERK1,2 kinase substrate motif;Growth associated histone HI kinase substrate motif;GSK-3, ERK1, ERK2, CDK5 substrate motif;WW domain binding motif	+	CST;HTP		+	0.999982	8.27094e-44	164.56	122.69	150.26	0.24785	199	8.65802	7.84103
H7BX95;Q6PDM2	205;205	H7BX95	Serine/arginine-rich splicing factor 1	Srsf1	IRVKVDGPRSPSYGRSRSRSRSRSRSRSRSN	UID33419	RsPsyGRsRsRSRSR	2.04584	0.39866	-0.362095	-0.574619	-0.699312	-0.49844	-0.579569	-0.901493	-1.17777	-0.945979	-0.872814	-0.80928	S	3	___2	Casein kinase II substrate motif;G protein-coupled receptor kinase 1 substrate motif;GSK3 kinase substrate motif;MAPKAPK2 kinase substrate motif	+	CST;HTP		+	0.999698	2.5074e-05	82.007	56.687	73.641	0.0007006	205	7.8811	NaN
A0A0R4J0P6;Q8VDG3	556;556	A0A0R4J0P6	Poly(A)-specific ribonuclease PARN	Parn	SNSFTAAGMLGKRTLSPDPREAALEDRESEE	UID1083	MLGKRtLsPDPREAA	3.91041	0.398636	2.59067	2.62706	2.61057	2.56736	2.61809	2.17294	2.29785	2.15587	2.18887	2.20503	S	2	___1	14-3-3 domain binding motif;Calmodulin-dependent protein kinase II substrate motif;ERK1,2 kinase substrate motif;GSK-3, ERK1, ERK2, CDK5 substrate motif;PKA kinase substrate motif;PKC kinase substrate motif;WW domain binding motif	+	HTP		+	0.999645	0.000680633	101.46	62.312	101.46	-0.16731	556	8.15924	7.55877
B0V2M3;B8JJA0	79;79	B0V2M3		Zfp318	RGRWASPSPPRGRRGSPSPPRGRRASPSPTR	UID28297		2.80799	0.398454	1.19125	1.17643	1.29612	1.2535	1.14949	0.760809	0.807272	0.928831	0.894409	0.683203	S	3	___2	14-3-3 domain binding motif;Akt kinase substrate motif;Calmodulin-dependent protein kinase II substrate motif;Casein kinase II substrate motif;ERK1,2 kinase substrate motif;G protein-coupled receptor kinase 1 substrate motif;GSK-3, ERK1, ERK2, CDK5 substrate motif;MAPKAPK1 kinase substrate motif;PAK2 kinase substrate motif;PKA kinase substrate motif;PKC epsilon kinase substrate motif;PKC kinase s…				+	1	0.0046767	55.235	33.728	40.714	0.55497	79	7.20121	NaN
B0V2M3;B8JJA0	81;81	B0V2M3		Zfp318	RWASPSPPRGRRGSPSPPRGRRASPSPTRGR	UID28298		2.80799	0.398454	1.19125	1.17643	1.29612	1.2535	1.14949	0.760809	0.807272	0.928831	0.894409	0.683203	S	3	___2	Cdc2 kinase substrate motif;CDK kinase substrate motif;CDK1,2,4,6 kinase substrate motif;DNA dependent Protein kinase substrate motif;ERK1,2 kinase substrate motif;GSK-3, ERK1, ERK2, CDK5 substrate motif;WW domain binding motif				+	1	0.0046767	55.235	33.728	40.714	0.55497	81	7.20121	NaN
P81122	970	P81122	Insulin receptor substrate 2	Irs2	PGTSSDSRQRSPLSDYMNLDFSSPKSPKPST	UID24538	QRsPLsDyMNLDFSs	2.00127	0.39798	-0.991255	-1.1528	-1.01107	-0.998879	-0.864572	-1.60485	-1.31841	-1.17348	-1.48044	-1.43129	Y	3	___1	3BP2 SH2 domain binding motif;ALK kinase substrate motif;EGFR kinase substrate motif;Grb2 SH2 domain binding motif;JAK2 kinase substrate motif;SHIP2 SH2 domain binding motif;Src family kinase substrate motif;TC-PTP phosphatase substrate motif	+	CST;HTP		+	0.511465	9.4689e-05	57.52	31.372	57.52	0.19193	970	6.85036	NaN
S4R2J9;A0A0A0MQ79;Q3TLH4;S4R294;S4R2L9;S4R209	2642;2642;2644;2644;1153;1365	S4R2J9	Protein PRRC2C	Prrc2c	GGRSTTPTSSPFRATSTSPNSQSSKMNSVVY	UID24908		2.85576	0.397633	0.638063	0.510027	0.700981	0.537004	0.683788	0.144276	0.154131	0.291172	0.29394	0.198181	S	2	___2	14-3-3 domain binding motif;Calmodulin-dependent protein kinase II substrate motif;Casein kinase II substrate motif;PKA kinase substrate motif;PKC kinase substrate motif				+	0.99323	4.41963e-10	116.19	104.75	116.19	0.16047	2642	7.36318	7.70165
Q8BGD9	406	Q8BGD9	Eukaryotic translation initiation factor 4B	Eif4b	LDEPKLDRRPRERHPSWRSEETQERERSRTG	UID14849	RPRERHPsWRsEEtQ	3.6972	0.39708	5.17848	5.30297	5.28499	5.16576	5.26428	4.83598	4.88256	4.82327	4.81749	4.85177	S	2	___1	14-3-3 domain binding motif;Akt kinase substrate motif;Calmodulin-dependent protein kinase II substrate motif;Casein kinase I substrate motif;Casein kinase II substrate motif;DNA dependent Protein kinase substrate motif;MAPKAPK1 kinase substrate motif;PKA kinase substrate motif;PKC kinase substrate motif	+	CST;HTP;LTP		+	1	2.88659e-130	209.25	183.64	54.982	0.062963	406	8.37016	7.78516
A0A1D5RLD1;A0A1D5RLW4;E9PWZ6;E9PZW8	1326;134;1336;1336	A0A1D5RLD1;E9PWZ6;E9PZW8		Myo9b	RATGAALTPTEERRISFSTSDVSKLSPVKTS;RATGAALTPTEERRISFSTSDVSKLSPVKVQ	UID26486		4.70967	0.396935	2.65686	2.62327	2.59514	2.6454	2.64881	2.21692	2.22424	2.27991	2.21238	2.25137	S	3	___2	14-3-3 domain binding motif;14-3-3 domain binding motif;Calmodulin-dependent protein kinase II substrate motif;Calmodulin-dependent protein kinase II substrate motif;Casein kinase I substrate motif;Casein kinase I substrate motif;Casein kinase II substrate motif;Casein kinase II substrate motif;G protein-coupled receptor kinase 1 substrate motif;G protein-coupled receptor kinase 1 substrate motif…				+	0.999897	5.33563e-123	204.04	186.55	200.97	0.073328	1336	8.52332	7.03165
A0A1D5RLD1;A0A1D5RLW4;E9PWZ6;E9PZW8	1336;144;1346;1346	A0A1D5RLD1;E9PWZ6;E9PZW8		Myo9b	EERRISFSTSDVSKLSPVKTSAEIDGDFSSK;EERRISFSTSDVSKLSPVKVQTSAEIDGDFS	UID26489		4.70967	0.396935	2.65686	2.62327	2.59514	2.6454	2.64881	2.21692	2.22424	2.27991	2.21238	2.25137	S	4	___2	Casein kinase I substrate motif;Cdc2 kinase substrate motif;Cdc2 kinase substrate motif;CDK kinase substrate motif;CDK kinase substrate motif;CDK1,2,4,6 kinase substrate motif;CDK1,2,4,6 kinase substrate motif;ERK1,2 kinase substrate motif;ERK1,2 kinase substrate motif;G protein-coupled receptor kinase 1 substrate motif;GSK-3, ERK1, ERK2, CDK5 substrate motif;GSK-3, ERK1, ERK2, CDK5 substrate mot…				+	0.99998	5.33563e-123	204.04	186.55	132.13	0.058118	1346	8.46922	8.57534
D6RJK7;B9EKI3	138;138	D6RJK7	TATA element modulatory factor	Tmf1	QRPEEEVKSSLQESSSPGQSRVSETAEVRDS	UID4387		0.91005	0.396917	-3.35399	-2.70254	-2.89547	-2.96303	-2.77105	-2.8406	-3.84825	-3.15738	-3.31516	-3.50927	S	2	___1	Casein kinase I substrate motif;ERK1,2 kinase substrate motif;G protein-coupled receptor kinase 1 substrate motif;GSK3 kinase substrate motif;GSK-3, ERK1, ERK2, CDK5 substrate motif;MDC1 BRCT domain binding motif;Plk1 PBD domain binding motif;WW domain binding motif					0.790644	3.55274e-41	153.32	124.52	153.32	-0.20015	138	6.57284	6.85434
Q80VA0	103	Q80VA0	N-acetylgalactosaminyltransferase 7	Galnt7	KNKAKNEQERHAGGDSQRDVMQRQYLTFKPQ	UID14583	ERHAGGDsQRDVMQR	2.68801	0.396605	3.74047	3.73793	3.72452	3.7125	3.74199	3.12676	3.31423	3.40366	3.42031	3.40942	S	4	___1	ATM kinase substrate motif;b-Adrenergic Receptor kinase substrate motif;Casein kinase II substrate motif;DNA dependent Protein kinase substrate motif;PKA kinase substrate motif;PKC kinase substrate motif;Pyruvate dehydrogenase kinase substrate motif	+	HTP		+	1	4.6888e-74	193.47	145.56	48.641	-0.081027	103	6.46087	7.07456
Q61037;Q7TT21	1389;1324	Q61037;Q7TT21	Tuberin	Tsc2	DLSFQPSQPLSKSSSSPELQTLQDILGDLGD	UID12942	PLSKsSssPELQTLQ	2.96594	0.396502	1.19749	1.2475	1.18744	1.22662	1.12011	0.708374	0.814104	0.951317	0.773638	0.749216	S	2	___1	Casein kinase II substrate motif;ERK1,2 kinase substrate motif;GSK-3, ERK1, ERK2, CDK5 substrate motif;MDC1 BRCT domain binding motif;PKA kinase substrate motif;Plk1 PBD domain binding motif;WW domain binding motif	+	HTP		+	0.533967	0	274.43	241.61	274.43	0.41762	1389	7.32952	NaN
Q3B7Z2	384	Q3B7Z2	Oxysterol-binding protein 1	Osbp	NLGHKRTGSNISGASSDVSLDEQYKHQLEET	UID35926	sNIsGAssDVsLDEQ	3.18214	0.395653	2.52067	2.55793	2.45002	2.45516	2.53748	2.20613	2.10372	2.08676	1.99629	2.15009	S	3	___2	Casein kinase I substrate motif;Casein kinase II substrate motif;MAPKAPK2 kinase substrate motif;MDC1 BRCT domain binding motif;Plk1 PBD domain binding motif	+	HTP		+	0.905016	6.75686e-47	127.16	108.11	103.29	0.25927	384	8.32654	7.77908
E9PVG7;A0A0A6YW53;B7ZNR9;A0A0A6YWR8;P97820;F8VPL5;A0A0A6YWM8;B2RUE8	949;949;869;895;894;899;933;882	E9PVG7;A0A0A6YWM8	Mitogen-activated protein kinase kinase kinase kinase 4	Map4k4	GLRPEAIRQDPTRKGSVVNVNPTNTRPQSDT	UID423	QDPTRKGsVVNVNPT	3.31679	0.394924	1.56576	1.44724	1.59151	1.59799	1.51968	1.20408	1.08083	1.10036	1.15759	1.20471	S	3	___1	14-3-3 domain binding motif;Calmodulin-dependent protein kinase II substrate motif;Phosphorylase kinase substrate motif;PKA kinase substrate motif;PKC epsilon kinase substrate motif;PKC kinase substrate motif	+	CST;HTP		+	1	1.12098e-28	121.01	90.576	94.01	-0.22015	933	7.54715	6.61293
Q3UV08	594	Q3UV08		Ncor1	QRQRQEQVDLECRSSTSPCSTSKSPNREWEG	UID22487		1.61134	0.394772	-2.70219	-2.64244	-2.5518	-2.38477	-2.41201	-3.09044	-3.21477	-2.79411	-2.84017	-2.72758	T	2	___1	14-3-3 domain binding motif;Calmodulin-dependent protein kinase II substrate motif;G protein-coupled receptor kinase 1 substrate motif;MDC1 BRCT domain binding motif;PKC kinase substrate motif;Plk1 PBD domain binding motif				+	0.720449	0.000608182	54.982	41.628	54.982	-0.44559	594	6.9667	NaN
Q5RIM6;E9Q2B2;Q8CHB6;Q60974	1004;954;320;1003	Q5RIM6	Nuclear receptor corepressor 1	Ncor1	QRQRQEQVDLECRSSTSPCSTSKSPNREWEV	UID22614		1.61134	0.394772	-2.70219	-2.64244	-2.5518	-2.38477	-2.41201	-3.09044	-3.21477	-2.79411	-2.84017	-2.72758	T	2	___1	14-3-3 domain binding motif;Calmodulin-dependent protein kinase II substrate motif;G protein-coupled receptor kinase 1 substrate motif;MDC1 BRCT domain binding motif;PKC kinase substrate motif;Plk1 PBD domain binding motif				+	0.720449	0.00580498	54.982	41.628	54.982	-0.44559	1004	6.9667	NaN
Q9D6J3	211	Q9D6J3	Coiled-coil domain-containing protein 94	Ccdc94	AALLEEARHRRLLEDSESEDEAPPSRPRAAA	UID18046	HRRLLEDsEsEDEAP	1.38023	0.394569	-3.15747	-2.86411	-2.51783	-2.74876	-3.03699	-3.14347	-3.06695	-3.30256	-3.49019	-3.29485	S	3	___1	b-Adrenergic Receptor kinase substrate motif;Casein kinase II substrate motif;G protein-coupled receptor kinase 1 substrate motif	+	HTP		+	1	3.51899e-23	131.09	111.27	131.09	0.022581	211	7.48249	7.67152
H3BJC9;H3BKG1;F8VPT7;Q8CFH6	486;486;486;486	H3BJC9	Serine/threonine-protein kinase SIK2	Sik2	EAFQATRSGQRRHTLSEVTNQLVVMPGAGKM	UID7756	GQRRHtLsEVTNQLV	0.67594	0.394461	-2.75488	-2.66217	-2.5063	-2.21104	-2.07054	-3.60022	-2.90332	-2.95976	-2.34533	-2.36861	S	4	___1	Casein kinase I substrate motif;Casein kinase II substrate motif;G protein-coupled receptor kinase 1 substrate motif	+	CST;HTP			0.579509	3.08856e-25	112.54	96.237	112.54	0.071649	486	6.53116	NaN
Q3UZ39	603	Q3UZ39	Leucine-rich repeat flightless-interacting protein 1	Lrrfip1	MEEEERLQVTDKKQASGSPEQKIRAGSREPV	UID12014		2.94337	0.394443	1.06745	0.960022	0.868868	0.873939	0.880508	0.51535	0.484295	0.558458	0.634512	0.485954	S	2	___1	Casein kinase II substrate motif;PKA kinase substrate motif;PKC kinase substrate motif				+	0.854235	5.96056e-07	122.55	103.77	122.55	-0.063378	603	8.46497	5.8392
Q8BUR4	1758	Q8BUR4	Dedicator of cytokinesis protein 1	Dock1	SQVINVIGNERRFSVSPASPSSQQTPPPVTP	UID15492	NERRFsVsPAsPSsQ	1.60555	0.394324	-1.49233	-1.31835	-1.25693	-1.36787	-1.54183	-1.68741	-1.49484	-1.74882	-2.0348	-1.98307	S	3	___1	Casein kinase I substrate motif;Casein kinase II substrate motif;ERK1,2 kinase substrate motif;G protein-coupled receptor kinase 1 substrate motif;GSK-3, ERK1, ERK2, CDK5 substrate motif;WW domain binding motif	+	HTP		+	0.724494	1.15808e-49	151.42	135.92	151.42	-0.057402	1758	7.66436	NaN
Q8VCE2	338	Q8VCE2	GPN-loop GTPase 1	Gpn1	ILTRGTLDEEDEEADSDTDDIDHRVTEESRE	UID16834	EEDEEADsDTDDIDH	2.15985	0.393538	0.317039	0.33012	0.174954	0.35807	0.284599	0.0594063	-0.29644	-0.238672	-0.00529671	-0.0219021	S	3	___1	b-Adrenergic Receptor kinase substrate motif;Casein kinase I substrate motif;Casein kinase II substrate motif;Pyruvate dehydrogenase kinase substrate motif	+	CST;HTP		+	0.999129	7.18272e-56	216.19	204.22	169.08	0.45913	338	7.73177	7.54936
Q9JIX8;B8JJ91	902;198	Q9JIX8	Apoptotic chromatin condensation inducer in the nucleus	Acin1	VVDLHADDSRISEDETERNGDDGTHDKGLKI	UID24211	sRIsEDEtERNGDDG	1.39496	0.393227	1.85073	1.39927	1.82115	1.65291	1.36161	0.986271	1.08495	1.38832	1.40073	1.25927	T	5	___1	b-Adrenergic Receptor kinase substrate motif;Casein kinase I substrate motif;G protein-coupled receptor kinase 1 substrate motif;MAPKAPK2 kinase substrate motif;PKA kinase substrate motif;PKC kinase substrate motif	+	HTP		+	0.687201	1.13983e-90	159.41	136.39	79.29	-2.4929	902	7.85901	NaN
Q9R078;S4R2R1	25;25	Q9R078	5'-AMP-activated protein kinase subunit beta-1	Prkab1	ALERQAGHKTPRRDSSGGAKDGDRPKILMDS	UID18957	KTPRRDssGGAKDGD	2.01009	0.393081	0.733543	0.462301	0.56201	0.730389	0.635305	0.139496	0.110609	0.192471	0.488001	0.22757	S	3	___1	14-3-3 domain binding motif;Calmodulin-dependent protein kinase II substrate motif;MDC1 BRCT domain binding motif;PKA kinase substrate motif;PKC kinase substrate motif;Plk1 PBD domain binding motif;ZIP kinase substrate motif	+	CST		+	0.5	0.000801624	94.363	71.009	81.335	-0.27115	25	7.37787	NaN
A0A1D5RLV7;G3UYW1;Q6VNB8	2280;2294;2294	A0A1D5RLV7	WD repeat and FYVE domain-containing protein 3	Wdfy3	FGLSKLTGSRRNRKESGLHKHSPSPQEISQW	UID1903		3.2043	0.392834	1.00455	0.94911	0.889175	1.04588	0.86274	0.616066	0.504532	0.582151	0.572342	0.512196	S	4	___1	14-3-3 domain binding motif;Akt kinase substrate motif;AMP-activated protein kinase 2 substrate motif;b-Adrenergic Receptor kinase substrate motif;Calmodulin-dependent protein kinase II substrate motif;MAPKAPK1 kinase substrate motif;PKA kinase substrate motif;PKC epsilon kinase substrate motif;PKC kinase substrate motif				+	1	0.000323403	71.555	45.438	61.435	0.12319	2280	7.11889	NaN
Q8BKC5	827	Q8BKC5	Importin-5	Ipo5	QVKRQDEDYDEQVEESLQDEDDNDVYILTKV	UID15064	YDEQVEEsLQDEDDN	1.54026	0.39256	-0.11367	-0.0248852	-0.0040493	-0.204685	-0.0527687	-0.677137	-0.134285	-0.327013	-0.482782	-0.741642	S	3	___1	b-Adrenergic Receptor kinase substrate motif;Casein kinase II substrate motif;Plk1 kinase substrate motif;Pyruvate dehydrogenase kinase substrate motif	+	HTP		+	1	1.08136e-154	297.73	286.52	279.34	-0.25794	827	7.5804	7.8504
Q9EQN3;Q3U1U6	165;165	Q9EQN3	TSC22 domain family protein 4	Tsc22d4	SWLRPPPTSPGPQARSFTGGLGQLAGPGKAK	UID18388	SPGPQARsFtGGLGQ	2.56322	0.392351	3.72449	3.77283	3.58695	3.45277	3.54259	3.23409	3.21196	3.19555	3.23452	3.24176	S	2	___1	Casein kinase II substrate motif	+	HTP		+	0.998997	3.98166e-149	301.31	251.84	301.31	0.19021	165	8.54579	8.5024
A0A1D5RM97;E9Q8S5;Q3U214;A0A1D5RLJ1	852;868;868;104	A0A1D5RM97	Microtubule-associated serine/threonine-protein kinase 3	Mast3	SADTAVLSHARLRSNSTGARHSTPRPLDAGR	UID1956		2.52307	0.392183	0.27025	0.395046	0.443148	0.251949	0.346632	0.0125294	0.108776	-0.152298	-0.131666	-0.0912285	S	3	___1	14-3-3 domain binding motif;Akt kinase substrate motif;AMP-activated protein kinase 2 substrate motif;Calmodulin-dependent protein kinase II substrate motif;MAPKAPK1 kinase substrate motif;PKA kinase substrate motif;PKC kinase substrate motif				+	0.989389	1.2228e-05	90.434	57.963	90.434	0.52248	852	7.15262	7.01995
A0A0R4J260;B2RRE7	1016;1017	A0A0R4J260	OTU domain-containing protein 4	Otud4	GANSVDRLQRPKEESSEDENEVSNILRSGRS	UID1397	QRPKEEssEDENEVS	1.57036	0.392019	-0.930023	-1.16757	-1.17823	-1.24015	-1.18503	-1.59899	-1.71755	-1.1372	-1.59825	-1.6091	S	2	___1	BARD1 BRCT domain binding motif;Casein kinase I substrate motif;Casein kinase II substrate motif;G protein-coupled receptor kinase 1 substrate motif;MDC1 BRCT domain binding motif;PKA kinase substrate motif;Plk1 PBD domain binding motif	+	HTP		+	1	9.26064e-23	163.7	153.33	163.7	0.23294	1016	7.49937	7.15966
A0A0A6YWK2;A2AJ95;A2AJ96;A2AJ92;F6TKU5;Q99NF2	82;82;82;82;82;82	A0A0A6YWK2	NMDA receptor synaptonuclear signaling and neuronal migration factor	Nsmf	NKRRLSLVSNGRYEGSISDEAVSGKPAIEGP	UID25127	sNGRYEGsISDEAVS	1.97602	0.391277	-0.989982	-0.864893	-0.828991	-0.890997	-0.869938	-1.3454	-1.24438	-1.55968	-1.16524	-1.08649	S	3	___2	Casein kinase II substrate motif;Plk1 kinase substrate motif;Pyruvate dehydrogenase kinase substrate motif	+	HTP		+	0.649259	0.00578866	65.092	16.044	65.092	-1.117	82	6.68528	NaN
A0A0A6YWK2;A2AJ95;A2AJ96;A2AJ92;F6TKU5;Q99NF2	84;84;84;84;84;84	A0A0A6YWK2	NMDA receptor synaptonuclear signaling and neuronal migration factor	Nsmf	RRLSLVSNGRYEGSISDEAVSGKPAIEGPQP	UID25128		1.97602	0.391277	-0.989982	-0.864893	-0.828991	-0.890997	-0.869938	-1.3454	-1.24438	-1.55968	-1.16524	-1.08649	S	3	___2	Casein kinase II substrate motif				+	0.649263	0.00578866	65.092	16.044	65.092	-1.117	84	6.68528	NaN
A0A0A6YWK2;A2AJ95;A2AJ96;A2AJ92;F6TKU5;Q99NF2	79;79;79;79;79;79	A0A0A6YWK2	NMDA receptor synaptonuclear signaling and neuronal migration factor	Nsmf	APQNKRRLSLVSNGRYEGSISDEAVSGKPAI	UID49031		1.97602	0.391277	-0.989982	-0.864893	-0.828991	-0.890997	-0.869938	-1.3454	-1.24438	-1.55968	-1.16524	-1.08649	Y	3	___2	FRIP PTB domain binding motif;Src kinase substrate motif				+	0.701374	0.00578866	65.092	16.044	65.092	-1.117	79	6.68528	NaN
Q9Z1T6;A0A087WQI1	104;104	Q9Z1T6	1-phosphatidylinositol 3-phosphate 5-kinase	Pikfyve	PVPYKKQLNEELHRRSSVLDSRRKAEPACGG	UID19219		2.88003	0.391069	0.82576	0.838469	0.867003	0.821304	0.852314	0.628525	0.42625	0.451851	0.344322	0.398558	S	3	___1	PKA kinase substrate motif;PKC kinase substrate motif				+	0.600955	5.88017e-05	115.39	78.044	54.471	0.32488	104	7.43369	NaN
Q7TPM9	579	Q7TPM9	Myotubularin-related protein 10	Mtmr10	GSRKSFKRTKKSYSSTLRGMPSCLKNGIITD	UID23083		2.44153	0.390883	0.965401	1.15017	1.09048	0.864437	0.889339	0.56221	0.712534	0.626238	0.559456	0.544973	T	2	___1	MAPKAPK2 kinase substrate motif;MDC1 BRCT domain binding motif;PKA kinase substrate motif;PKC kinase substrate motif;Plk1 PBD domain binding motif				+	0.99868	2.63449e-06	127.46	92.654	127.46	0.2663	579	8.42967	7.1358
Q99N57	43	Q99N57	RAF proto-oncogene serine/threonine-protein kinase	Raf1	ISPTIVQQFGYQRRASDDGKLTDSSKTSNTI	UID17622	FGYQRRAsDDGKLTD	3.76554	0.390731	4.86826	4.7469	4.77206	4.80804	4.75821	4.39228	4.38259	4.34476	4.45347	4.42671	S	2	___1	14-3-3 domain binding motif;Calmodulin-dependent protein kinase II substrate motif;Calmodulin-dependent protein kinase IV substrate motif;PAK2 kinase substrate motif;PKA kinase substrate motif;PKA, PKG kinase substrate motif;PKC epsilon kinase substrate motif;PKC kinase substrate motif;PKG kinase substrate motif	+	CST;HTP;LTP		+	1	0.00142209	94.804	75.442	60.064	-0.028376	43	8.3012	8.21809
Q80VP0	1153	Q80VP0	Tectonin beta-propeller repeat-containing protein 1	Tecpr1	HISVRANATRVPRNMSRDREARGPGPVCC__	UID14593		3.65821	0.390448	4.33067	4.27616	4.25222	4.22032	4.28471	3.93196	3.80755	3.84125	3.92554	3.90554	S	2	___1	14-3-3 domain binding motif;Calmodulin-dependent protein kinase II substrate motif;Calmodulin-dependent protein kinase IV substrate motif;Chk1 kinase substrate motif;CLK1 kinase substrate motif;PKA kinase substrate motif;PKC kinase substrate motif				+	1	1.22861e-05	112.04	93.706	56.404	-0.065487	1153	7.94818	6.95987
Q99KG3	91	Q99KG3	RNA-binding protein 10	Rbm10	SETQRRRRRRHRHSPTGPPGFPRDGDYRDQD	UID23919	RRHRHsPtGPPGFPR	0.990551	0.389974	-2.20604	-1.82686	-2.10471	-2.64515	-2.31169	-2.31392	-2.69	-3.0033	-2.34697	-2.69015	T	4	___1	DNA dependent Protein kinase substrate motif	+	HTP			0.5	9.1632e-05	103.88	81.051	103.88	0.013063	91	6.63387	7.05786
Q60765	162	Q60765	Cyclic AMP-dependent transcription factor ATF-3	Atf3	NLHRPTCIVRAQNGRTPEDERNLFIQQIKEG	UID22716		3.11766	0.389943	2.84581	3.01313	2.97106	2.87662	2.92959	2.58869	2.48635	2.55092	2.45409	2.60644	T	4	___1	Casein kinase II substrate motif;Growth associated histone HI kinase substrate motif;GSK-3, ERK1, ERK2, CDK5 substrate motif;WW domain binding motif				+	1	0	312.52	270.19	52.853	-0.012575	162	8.24075	9.01549
A0A0G2JFW6;Q6NXI6;A0A0G2JFN1	349;432;414	A0A0G2JFW6	Regulation of nuclear pre-mRNA domain-containing protein 2	Rprd2	STGVPTKSTESVSKASPCAPPSVPTTAAPPL	UID595		0.605049	0.388751	-4.08505	-3.5823	-4.03873	-3.65285	-4.77432	-5.07913	-4.48711	-4.2553	-4.37407	-3.8814	S	2	___1	ERK1,2 kinase substrate motif;G protein-coupled receptor kinase 1 substrate motif;GSK-3, ERK1, ERK2, CDK5 substrate motif;PKA kinase substrate motif;PKC kinase substrate motif;WW domain binding motif					0.962202	0.000814632	51.695	35.064	51.695	-0.36682	349	6.19078	NaN
P97492	20	P97492	Regulator of G-protein signaling 14	Rgs14	PKHLGVPNGRMVLAVSDGELTSTAGSQAQGE	UID10919	GRMVLAVsDGELtST	1.03665	0.387779	-1.99428	-1.96039	-2.03485	-1.75614	-2.62045	-2.55027	-2.11261	-2.40429	-2.70387	-2.53397	S	2	___1	Casein kinase II substrate motif	+	HTP			0.99998	3.90699e-05	83.849	74.565	83.849	0.022648	20	7.13332	NaN
Q3UFK8;D3Z5B2	21;21	Q3UFK8	FERM domain-containing protein 8	Frmd8	GNAGQPGPAERSHRSSVSSVGARAADVLVYL	UID11630		1.4868	0.386859	-2.46095	-1.90144	-2.35405	-2.41104	-2.37834	-2.55343	-2.53333	-2.88261	-2.73743	-2.73331	S	3	___1	Casein kinase I substrate motif;Casein kinase II substrate motif;MAPKAPK2 kinase substrate motif;MDC1 BRCT domain binding motif;PKA kinase substrate motif;PKC kinase substrate motif;Plk1 PBD domain binding motif				+	0.969145	5.6908e-11	117.14	84.405	65.943	0.23178	21	7.38808	7.44703
Q8CI71	595	Q8CI71	Coiled-coil domain-containing protein 132	Ccdc132	PVKSVSRETLKSRKKSDYSLNKVNAPILTNT	UID16128	TLkSRkKsDYSLNKV	3.35379	0.386619	1.8512	1.79894	1.9166	1.8051	1.85203	1.48382	1.42339	1.39653	1.56187	1.42517	S	4	___1	14-3-3 domain binding motif;Calmodulin-dependent protein kinase II substrate motif;Casein kinase I substrate motif;Casein kinase II substrate motif;MAPKAPK1 kinase substrate motif;MAPKAPK2 kinase substrate motif;PKA kinase substrate motif;PKA, PKG kinase substrate motif;PKC epsilon kinase substrate motif;PKC kinase substrate motif;PKG kinase substrate motif	+	HTP		+	0.999999	1.94612e-06	137.16	64.002	137.16	-0.0097225	595	7.18631	7.34179
Q8CEC0	710	Q8CEC0	Nuclear pore complex protein Nup88	Nup88	TMKKDYQQRKMEKVLSPQKPTITLSAYQRKC	UID15948	RKMEKVLsPQKPTIT	2.74181	0.386509	0.756756	0.934662	0.943026	0.78245	0.784901	0.400097	0.513281	0.497585	0.349474	0.508814	S	3	___1	Calmodulin-dependent protein kinase II substrate motif;Cdc2 kinase substrate motif;CDK kinase substrate motif;CDK1,2,4,6 kinase substrate motif;Chk1 kinase substrate motif;ERK1,2 kinase substrate motif;G protein-coupled receptor kinase 1 substrate motif;GSK-3, ERK1, ERK2, CDK5 substrate motif;PKA kinase substrate motif;PKC kinase substrate motif;WW domain binding motif	+	HTP		+	0.99996	4.46926e-59	155.49	135.4	93.269	0.60118	710	7.58312	7.28637
H3BKM2;Q80YV2	368;410	H3BKM2	Nuclear-interacting partner of ALK	Zc3hc1	PLRRTKRARLCSSSSSDTSPRSFFDPTSQHR	UID8636	RLCsssssDtsPRSF	2.28593	0.386132	-0.314245	-0.115763	-0.304134	-0.393919	-0.440691	-0.646383	-0.780153	-0.56031	-0.760622	-0.751946	S	2	___1	Casein kinase I substrate motif;Casein kinase II substrate motif;G protein-coupled receptor kinase 1 substrate motif;MAPKAPK2 kinase substrate motif;MDC1 BRCT domain binding motif;Plk1 PBD domain binding motif	+	CST;HTP		+	0.673537	1.03173e-115	208.79	166.32	208.79	-0.18742	368	7.86453	NaN
Q7TSG2;E0CZ13	906;118	Q7TSG2	RNA polymerase II subunit A C-terminal domain phosphatase	Ctdp1	IRREQPVGLPSSGERSTPGMRGPRGHKRKLN	UID14346		2.30684	0.385512	-0.723162	-0.752394	-0.887476	-0.863623	-0.762917	-1.25802	-1.24022	-1.33636	-1.05443	-1.0281	S	3	___1	MAPKAPK2 kinase substrate motif				+	0.936409	2.24794e-06	89.297	75.149	65.278	-0.10643	906	7.10445	6.92405
D3YTP3	311	D3YTP3		Mtx3	KLTPAEEESNSLQLLSP______________	UID4462		0.678924	0.385303	-3.29972	-3.74141	-2.88207	-3.48206	-3.10712	-3.01884	-3.48902	-3.94038	-3.72125	-4.2694	S	2	___1	ERK1,2 kinase substrate motif;GSK-3, ERK1, ERK2, CDK5 substrate motif;WW domain binding motif					0.999993	2.12288e-35	129.7	109.92	129.7	0.018216	311	6.23684	6.26687
A0A1D5RLV0;Q8C1D8	269;269	A0A1D5RLV0	Protein IWS1 homolog	Iws1	DPQKGPASDSEAEDASRHKEKPDSDDSDGEN	UID26547		2.0172	0.385181	-0.32745	-0.23332	-0.45274	-0.180735	-0.42453	-0.716339	-0.877949	-0.547678	-0.585934	-0.81678	S	2	___2	Casein kinase I substrate motif				+	0.990002	0.000414704	61.415	48.215	61.415	0.10586	269	7.07547	6.88786
S4R2J9;A0A0A0MQ79;Q3TLH4;S4R294;S4R2L9;S4R209	2644;2644;2646;2646;1155;1367	S4R2J9	Protein PRRC2C	Prrc2c	RSTTPTSSPFRATSTSPNSQSSKMNSVVYQK	UID24909		2.81959	0.385111	0.545403	0.461182	0.6276	0.454371	0.612869	0.111034	0.0996819	0.257891	0.215349	0.0919113	S	2	___2	Casein kinase I substrate motif;Casein kinase II substrate motif;ERK1,2 kinase substrate motif;GSK-3, ERK1, ERK2, CDK5 substrate motif;WW domain binding motif				+	0.999842	1.11034e-84	294.48	235.22	294.48	0.05282	2644	8.76117	8.64639
A0A0B4J1G3;P14428;P03991;P04223;P01901;Q3TH01	166;307;347;348;348;348	A0A0B4J1G3	Beta-2-microglobulin;H-2 class I histocompatibility antigen, K-Q alpha chain;H-2 class I histocompatibility antigen, K-W28 alpha chain;H-2 class I histocompatibility antigen, K-K alpha chain;H-2 class I histocompatibility antigen, K-B alpha chain	H2-K1	RNTGGKGGDYALAPGSQTSDLSLPDCKVMVH	UID25191	DyALAPGsQtsDLsL	1.16387	0.385043	-1.82591	-2.11283	-2.35939	-2.17341	-1.90976	-2.83623	-2.27263	-2.67293	-2.29816	-2.22655	S	2	___2	ATM kinase substrate motif;Casein kinase I substrate motif;Casein kinase II substrate motif;DNA dependent Protein kinase substrate motif	+	HTP			0.499931	0.00548246	52.555	41.767	52.555	0.18015	166	6.99094	6.53781
A0A0B4J1G3;P14428;P03991;P04223;P01901;Q3TH01	169;310;350;351;351;351	A0A0B4J1G3	Beta-2-microglobulin;H-2 class I histocompatibility antigen, K-Q alpha chain;H-2 class I histocompatibility antigen, K-W28 alpha chain;H-2 class I histocompatibility antigen, K-K alpha chain;H-2 class I histocompatibility antigen, K-B alpha chain	H2-K1	GGKGGDYALAPGSQTSDLSLPDCKVMVHDPH	UID25192	LAPGsQtsDLsLPDC	1.16387	0.385043	-1.82591	-2.11283	-2.35939	-2.17341	-1.90976	-2.83623	-2.27263	-2.67293	-2.29816	-2.22655	S	2	___2	Casein kinase I substrate motif;Casein kinase II substrate motif	+	HTP			0.499931	0.00086304	67.43	56.375	52.555	0.18015	169	6.99094	6.53781
A0A0B4J1G3;P14428;P03991;P04223;P01901;Q3TH01	168;309;349;350;350;350	A0A0B4J1G3	Beta-2-microglobulin;H-2 class I histocompatibility antigen, K-Q alpha chain;H-2 class I histocompatibility antigen, K-W28 alpha chain;H-2 class I histocompatibility antigen, K-K alpha chain;H-2 class I histocompatibility antigen, K-B alpha chain	H2-K1	TGGKGGDYALAPGSQTSDLSLPDCKVMVHDP	UID44097	ALAPGsQtsDLsLPD	1.16387	0.385043	-1.82591	-2.11283	-2.35939	-2.17341	-1.90976	-2.83623	-2.27263	-2.67293	-2.29816	-2.22655	T	2	___2	Casein kinase I substrate motif;G protein-coupled receptor kinase 1 substrate motif	+	HTP			0.499931	0.00548246	52.555	41.767	52.555	0.18015	168	6.99094	6.53781
O89086;Q8BG13	100;100	O89086;Q8BG13	RNA-binding protein 3	Rbm3	SARGSRGGAFGGRGRSYSRGGGDQGYGSGRY	UID9366		1.96312	0.385011	-0.304352	-0.290768	-0.398882	-0.422005	-0.145857	-0.559193	-0.873636	-0.808661	-0.509918	-0.73551	S	3	___1	14-3-3 domain binding motif;Calmodulin-dependent protein kinase II substrate motif;Casein kinase II substrate motif;CLK1 kinase substrate motif;PKA kinase substrate motif;PKC kinase substrate motif				+	0.499923	0.000442908	71.742	53.378	71.742	-0.33821	100	7.10941	NaN
O89086;Q8BG13	102;102	O89086;Q8BG13	RNA-binding protein 3	Rbm3	RGSRGGAFGGRGRSYSRGGGDQGYGSGRYDS	UID9367		1.96312	0.385011	-0.304352	-0.290768	-0.398882	-0.422005	-0.145857	-0.559193	-0.873636	-0.808661	-0.509918	-0.73551	S	3	___1	14-3-3 domain binding motif;Akt kinase substrate motif;Calmodulin-dependent protein kinase II substrate motif;MAPKAPK1 kinase substrate motif;PKA kinase substrate motif;PKC kinase substrate motif				+	0.499923	0.000442908	71.742	53.378	71.742	-0.33821	102	7.10941	NaN
D3Z3M7;D3Z2Z1;F8WIA1;Q922J3;Q8C0S5	194;194;194;194;194	D3Z3M7	CAP-Gly domain-containing linker protein 1	Clip1	SATPQISNLTKTASESISNLSEAGSVKKGER	UID54166	LTKtASEsIsNLsEA	1.89544	0.384908	-0.0666275	-0.192347	-0.183825	0.207727	-0.101772	-0.480881	-0.462677	-0.409641	-0.292805	-0.615381	S	2	___3	b-Adrenergic Receptor kinase substrate motif;Casein kinase II substrate motif	+	CST;HTP		+	0.999935	0	346.37	269.24	274.45	-0.12831	194	7.94383	8.08468
P59017	347	P59017	Bcl-2-like protein 13	Bcl2l13	EAPEMMRAEKTSPTPSVFVELGEEELEAVTA	UID10452	EKtsPtPsVFVELGE	1.43424	0.38486	-1.44564	-1.35105	-1.28749	-1.41968	-1.58809	-1.67522	-1.7698	-2.2396	-1.58041	-1.75123	S	3	___1	DNA dependent Protein kinase substrate motif;MAPKAPK2 kinase substrate motif	+	CST;HTP		+	0.776667	8.29056e-30	102.07	85.045	102.07	0.11656	347	6.90513	NaN
Q91VM5;Q9WV02;S4R1F6	325;328;200	Q91VM5;Q9WV02	RNA binding motif protein, X-linked-like-1;RNA-binding motif protein, X chromosome;RNA-binding motif protein, X chromosome, N-terminally processed	Rbmxl1;Rbmx	YSSSRDGYGGSRDSYSSSRSDLYSSGRDRVG	UID17031	GGSRDsYsssRsDLy	1.09921	0.384228	-1.20257	-1.13651	-1.08743	-1.49659	-1.2944	-1.38279	-1.76402	-2.12105	-1.57722	-1.29355	S	3	___1	Casein kinase I substrate motif;Casein kinase II substrate motif;G protein-coupled receptor kinase 1 substrate motif;GSK3 kinase substrate motif	+	CST			0.969183	3.37925e-113	201.18	173.65	201.18	0.53999	325	7.09423	NaN
Q8CI51	134	Q8CI51	PDZ and LIM domain protein 5	Pdlim5	STTNMAYNKAPRPFGSVSSPKVTSIPSPSSA	UID16117	KAPRPFGsVssPKVT	2.68098	0.384195	0.382771	0.429802	0.496241	0.306372	0.456697	0.185963	-0.0449066	-0.0232582	0.0619698	-0.0288582	S	3	___1	Casein kinase I substrate motif;Casein kinase II substrate motif;G protein-coupled receptor kinase 1 substrate motif	+	HTP		+	0.99818	1.09188e-12	116.58	95.027	65.704	0.29578	134	6.99477	7.45815
F6SMY7;E9PUJ6;Q7TPH6;F7CZG3	2745;2855;2817;456	F6SMY7	E3 ubiquitin-protein ligase MYCBP2	Mycbp2	ESLMLKSDAAKLRSDSHSRSLSPNHNTLQTL	UID5300		1.78126	0.384108	-0.959745	-0.911366	-0.838455	-1.01815	-1.0746	-1.25518	-1.63566	-1.45187	-1.21888	-1.16127	S	3	___1	14-3-3 domain binding motif;Akt kinase substrate motif;b-Adrenergic Receptor kinase substrate motif;Calmodulin-dependent protein kinase II substrate motif;Casein kinase I substrate motif;Casein kinase II substrate motif;CLK1 kinase substrate motif;G protein-coupled receptor kinase 1 substrate motif;GSK3 kinase substrate motif;MAPKAPK1 kinase substrate motif;PKA kinase substrate motif;PKC kinase s…				+	0.965452	0.00286988	56.359	42.851	56.359	-0.0059189	2745	6.98058	NaN
E9Q1P8	439	E9Q1P8	Interferon regulatory factor 2-binding protein 2	Irf2bp2	SKDATQVHSTTRRNSSSPPSPSSMNQRRLGP	UID55347		2.10406	0.38398	-0.765778	-0.589243	-0.646755	-0.756144	-0.444338	-1.03467	-1.15502	-1.10769	-0.8817	-0.943077	S	2	___3	14-3-3 domain binding motif;Calmodulin-dependent protein kinase II substrate motif;G protein-coupled receptor kinase 1 substrate motif;GSK3 kinase substrate motif;MDC1 BRCT domain binding motif;PKA kinase substrate motif;PKC kinase substrate motif;Plk1 PBD domain binding motif;ZIP kinase substrate motif				+	0.86918	6.61428e-59	164.93	153.78	63.037	-0.023086	439	7.64238	7.34844
A0A140T8S5;Q8K327	617;617	A0A140T8S5	Chromosome alignment-maintaining phosphoprotein 1	Champ1	LSPSSKKLKKDSQENSDAELSSSEYIRADLD	UID26291	KKDsQENsDAELssS	2.2799	0.383421	-0.500473	-0.195875	-0.286507	-0.223717	-0.182169	-0.751461	-0.668734	-0.528049	-0.705311	-0.652292	S	2	___2	Casein kinase II substrate motif;MAPKAPK2 kinase substrate motif	+	HTP		+	1	1.8337e-203	276.4	248.55	276.4	-0.13511	617	7.56086	7.47489
P51125;Q8CE80;Q921U7;Q8C281;Q8CE04	151;117;49;49;68	P51125	Calpastatin	Cast	KEGSEPKNLPKHTSSTGSKHAHKEKALSRSN	UID22004		1.18733	0.383412	-2.45027	-1.9082	-2.03817	-2.42246	-2.68802	-2.62919	-2.61673	-2.85189	-2.57914	-2.74723	T	2	___1	MDC1 BRCT domain binding motif;Plk1 PBD domain binding motif					0.572362	0.000515545	86.898	67.655	55.549	0.1793	151	6.25876	NaN
Q60668	80	Q60668	Heterogeneous nuclear ribonucleoprotein D0	Hnrnpd	GAKIDASKNEEDEGHSNSSPRHTEAAAAQRE	UID37457	NEEDEGHsNssPRHT	2.05929	0.383266	-0.0932522	0.239643	0.0921249	-0.0750542	0.0413094	-0.316248	-0.161877	-0.480102	-0.376843	-0.376491	S	5	___2	Casein kinase I substrate motif;Casein kinase II substrate motif;G protein-coupled receptor kinase 1 substrate motif	+	CST;HTP		+	0.999078	3.20813e-74	182.28	159.15	101.36	-0.2648	80	7.41981	7.05281
Q60668	82	Q60668	Heterogeneous nuclear ribonucleoprotein D0	Hnrnpd	KIDASKNEEDEGHSNSSPRHTEAAAAQREEW	UID37458	EDEGHsNssPRHTEA	2.05929	0.383266	-0.0932522	0.239643	0.0921249	-0.0750542	0.0413094	-0.316248	-0.161877	-0.480102	-0.376843	-0.376491	S	2	___2		+	CST;HTP		+	0.981902	0	261.26	231.33	216.27	0.32205	82	8.88144	8.30007
Q8BTI8	1094	Q8BTI8	Serine/arginine repetitive matrix protein 2	Srrm2	VKQDKSEISTDPKLKSGMSPEQSKTKPDSSI	UID15361	STDPKLKsGMsPEQS	1.55385	0.382988	-2.50847	-2.4522	-2.63562	-2.63512	-3.05901	-2.90863	-3.14323	-3.01193	-3.05457	-3.08701	S	2	___1	Casein kinase I substrate motif;Casein kinase II substrate motif;G protein-coupled receptor kinase 1 substrate motif;PKA kinase substrate motif;PKC kinase substrate motif	+	HTP		+	0.567208	0.00368949	51.346	35.907	42.743	1.1746	1094	NaN	NaN
Q8R1B4;M0QWV3	166;166	Q8R1B4	Eukaryotic translation initiation factor 3 subunit C	Eif3c;G730046D07Rik	DFESHITNYKQNPEQSADEDAEKNEEDSEGS	UID16623	YKQNPEQsADEDAEK	2.83573	0.382959	2.36679	2.29437	2.39158	2.53419	2.45711	1.98561	2.05754	2.09562	1.94199	2.0485	S	2	___1	Casein kinase II substrate motif	+	CST;HTP		+	1	7.40176e-185	310.93	253.98	43.382	-0.085918	166	8.35885	8.24334
A0A0G2JFT8	27	A0A0G2JFT8			ESCGEEQERGGERRPSEPLEPRGASARGADR	UID586		3.16291	0.382899	2.2269	2.33191	2.37015	2.25348	2.28152	1.9895	1.91585	1.79941	1.91464	1.93007	S	3	___1	14-3-3 domain binding motif;Calmodulin-dependent protein kinase II substrate motif;DNA dependent Protein kinase substrate motif;G protein-coupled receptor kinase 1 substrate motif;PAK2 kinase substrate motif;PKA kinase substrate motif;PKC epsilon kinase substrate motif;PKC kinase substrate motif				+	1	2.47013e-09	126.5	97.412	58.172	-0.024436	27	7.35112	7.34649
B1APX2;Q3UE31	367;324	B1APX2	Uncharacterized protein KIAA0930 homolog	5031439G07Rik	RKVPRNRIAEMKKSHSANDSEEFFREDDSGA	UID3653		1.03662	0.382831	2.55965	2.66237	2.65727	2.6629	2.5805	1.56111	2.40404	2.33735	2.49511	2.41091	S	4	___1	Calmodulin-dependent protein kinase II substrate motif;Casein kinase II substrate motif;Chk1 kinase substrate motif;G protein-coupled receptor kinase 1 substrate motif;GSK3 kinase substrate motif;PKA kinase substrate motif;PKC kinase substrate motif;Pyruvate dehydrogenase kinase substrate motif					0.994783	0	278.77	249.39	230.56	0.12215	367	8.30324	8.04801
A0A0R4J1F3;A0A1B0GSE4;A0A1B0GT67;A0A1B0GRH0;A0A1B0GSQ5;Q99N13;A0A1B0GS15;A0A1B0GSB5;A0A1B0GR65	450;450;474;450;453;450;406;422;409	A0A0R4J1F3	Histone deacetylase 9	Hdac9	GTHKLPRHRPLNRTQSAPLPQSTLAQLVIQQ	UID1309	RPLNRTQsAPLPQST	1.47745	0.382244	-0.479908	-0.509359	-0.337627	-0.531485	-0.226406	-1.16981	-0.615156	-0.824139	-0.805811	-0.581085	S	3	___1	14-3-3 domain binding motif;Calmodulin-dependent protein kinase II substrate motif;Calmodulin-dependent protein kinase IV substrate motif;Chk1 kinase substrate motif;G protein-coupled receptor kinase 1 substrate motif;PKA kinase substrate motif;PKC kinase substrate motif	+	HTP		+	0.862128	1.83691e-56	126.64	112.33	126.64	0.009712	450	7.57095	7.20798
Q9R0L6	1769	Q9R0L6	Pericentriolar material 1 protein	Pcm1	EVYDAKGPKNVRSDVSDQEEDEESERCPVSI	UID18981	KNVRsDVsDQEEDEE	0.685677	0.381643	-1.45603	-0.248678	-0.783865	-1.34003	-1.0499	-0.944902	-1.15875	-1.47365	-1.63944	-1.56998	S	4	___1	Casein kinase II substrate motif	+	CST;HTP			0.999987	1.4647e-100	160.9	137.13	81.519	-0.13315	1769	7.27731	7.11358
P47856	260	P47856	Glutamine--fructose-6-phosphate aminotransferase [isomerizing] 1	Gfpt1	GKDKKGSCGLSRVDSTTCLFPVEEKAVEYYF	UID21963	GLSRVDsttCLFPVE	3.85706	0.381578	3.93609	3.84205	3.96773	3.91368	3.85451	3.53802	3.50299	3.53186	3.48497	3.54835	T	3	___1	MDC1 BRCT domain binding motif;Plk1 PBD domain binding motif	+	CST;HTP		+	0.981453	0	298.91	265.69	210.16	-0.0492	260	7.47992	8.20371
Q9JKB3	328	Q9JKB3	Y-box-binding protein 3	Ybx3	SARRGFRRPYNYRRRSRPLNAVSQDGKETKA	UID18688	PYNYRRRsRPLNAVs	3.95969	0.381459	4.14635	4.24891	4.25752	4.1677	4.2522	3.84656	3.85328	3.81362	3.81443	3.8375	S	3	___1	14-3-3 domain binding motif;Calmodulin-dependent protein kinase II substrate motif;MAPKAPK2 kinase substrate motif;PAK2 kinase substrate motif;PKA kinase substrate motif;PKC epsilon kinase substrate motif;PKC kinase substrate motif	+	CST;HTP		+	1	2.26008e-56	177.79	141.02	168.64	0.13101	328	8.21109	8.05138
E9Q6Q8;H7BX82;E0CX53;Q8BYJ6;F6SUV7	649;649;649;649;362	E9Q6Q8	TBC1 domain family member 4	Tbc1d4	PEEDSDSPQFRRRAHTFSHPPSSSRRKLNLQ	UID20938	QFRRRAHtFsHPPSS	1.89571	0.381329	0.194639	0.331346	0.0838165	-0.106842	0.271149	-0.339125	-0.287466	-0.251385	-0.101885	-0.152676	T	2	___1	Akt kinase substrate motif;Calmodulin-dependent protein kinase II substrate motif;G protein-coupled receptor kinase 1 substrate motif;PKC kinase substrate motif	+	CST;HTP;LTP	Akt1	+	0.998841	3.37995e-10	104.55	87.917	65.563	-0.25194	649	7.58404	7.7891
Q91W39;B7ZC23	378;98	Q91W39	Nuclear receptor coactivator 5	Ncoa5	IINYLRERKERLLRSSADSLPGPISRQPLGA	UID17068	KERLLRssADsLPGP	1.38918	0.381231	-1.98583	-2.00386	-1.90234	-2.01877	-1.76929	-2.54152	-2.39147	-1.88662	-2.25123	-2.51541	S	2	___1	Casein kinase I substrate motif;Casein kinase II substrate motif;MDC1 BRCT domain binding motif;PKA kinase substrate motif;PKC kinase substrate motif;Plk1 PBD domain binding motif	+	HTP		+	0.874036	2.67511e-107	191.65	160.68	51.211	-0.2627	378	NaN	NaN
B2RY56;S4R2B0	371;371	B2RY56	RNA-binding protein 25	Rbm25	RDRDRERDRDRDRERSSDRNKDRSRSREKSR	UID4216	RDRDRERsSDRNKDR	2.8284	0.381077	1.96038	2.0478	1.89574	1.93093	1.89107	1.67993	1.58644	1.44936	1.5049	1.5999	S	3	___1	14-3-3 domain binding motif;Akt kinase substrate motif;Calmodulin-dependent protein kinase II substrate motif;CLK1 kinase substrate motif;MAPKAPK1 kinase substrate motif;PKA kinase substrate motif;PKC epsilon kinase substrate motif;PKC kinase substrate motif	+	CST		+	0.994317	0.000354876	102.53	75.227	102.53	0.040953	371	7.62923	7.39363
H9KV15;H9KV00;Q9QX47;H9KV01	1708;1708;1708;1708	H9KV15	Protein SON	Son	LDLPSTNFVCKDVEDSLPIKESAQAVAVALS	UID8753	VCKDVEDsLPIKEsA	2.58716	0.381067	0.672691	0.640808	0.685913	0.563746	0.689369	0.0913696	0.396063	0.312693	0.227472	0.319595	S	2	___1	b-Adrenergic Receptor kinase substrate motif	+	HTP		+	1	1.01377e-06	129.89	102.56	76.943	0.47645	1708	7.06043	NaN
Q8BTI8	942	Q8BTI8	Serine/arginine repetitive matrix protein 2	Srrm2	ISPCPKVDSRLRHSRSRSSSPDSKMELGTPL	UID40099	SRLRHSRsRsssPDs	2.4171	0.380949	-1.09318	-1.25458	-1.29554	-1.31572	-1.24995	-1.62456	-1.81457	-1.55439	-1.55858	-1.56162	S	2	___2	Casein kinase I substrate motif;Casein kinase II substrate motif;G protein-coupled receptor kinase 1 substrate motif;GSK3 kinase substrate motif	+	HTP		+	0.828226	0.000414355	77.185	36.461	77.185	0.082481	942	7.26444	6.86458
Q8BTI8	946	Q8BTI8	Serine/arginine repetitive matrix protein 2	Srrm2	PKVDSRLRHSRSRSSSPDSKMELGTPLRHSG	UID40101	HSRsRsssPDsKMEL	2.4171	0.380949	-1.09318	-1.25458	-1.29554	-1.31572	-1.24995	-1.62456	-1.81457	-1.55439	-1.55858	-1.56162	S	2	___2	14-3-3 domain binding motif;Akt kinase substrate motif;AMP-activated protein kinase 2 substrate motif;Calmodulin-dependent protein kinase II substrate motif;Casein kinase I substrate motif;Casein kinase II substrate motif;ERK1,2 kinase substrate motif;GSK-3, ERK1, ERK2, CDK5 substrate motif;MAPKAPK1 kinase substrate motif;MAPKAPK2 kinase substrate motif;MDC1 BRCT domain binding motif;PKA kinase s…	+	HTP		+	0.940207	0.00131044	66.267	33.852	45.891	-0.11634	946	7.42703	NaN
Q62376	226	Q62376	U1 small nuclear ribonucleoprotein 70 kDa	Snrnp70	SGRDDTSRYDERPGPSPLPHRDRDRDRERER	UID13297	YDERPGPsPLPHRDR	3.09374	0.380228	2.64737	2.73318	2.76131	2.62446	2.72704	2.40734	2.38354	2.24916	2.26458	2.2876	S	4	___1	DNA dependent Protein kinase substrate motif;ERK1,2 kinase substrate motif;GSK-3, ERK1, ERK2, CDK5 substrate motif;WW domain binding motif	+	CST;HTP		+	1	1.91036e-118	188.24	164.2	188.24	-0.1736	226	7.42995	7.03547
Q5XJE5	230	Q5XJE5	RNA polymerase-associated protein LEO1	Leo1	DEHPVASDNDEEKQNSDDEDQPQVSDEEKMQ	UID37388	NDEEKQNsDDEDQPQ	1.57669	0.380089	0.152464	0.0738506	0.355375	0.480551	0.368145	-0.341507	-0.0906372	-0.0408306	-0.157967	0.160883	S	2	___2	BARD1 BRCT domain binding motif;Casein kinase II substrate motif;PKA kinase substrate motif;PKC kinase substrate motif	+	HTP		+	1	8.27869e-30	196.89	178.66	50.053	-0.19175	230	7.69787	7.74098
Q5XJE5	239	Q5XJE5	RNA polymerase-associated protein LEO1	Leo1	DEEKQNSDDEDQPQVSDEEKMQNSDDERPQV	UID37389	DEDQPQVsDEEKMQN	1.57669	0.380089	0.152464	0.0738506	0.355375	0.480551	0.368145	-0.341507	-0.0906372	-0.0408306	-0.157967	0.160883	S	2	___2	BARD1 BRCT domain binding motif;Casein kinase II substrate motif	+	HTP		+	1	8.27869e-30	196.89	178.66	50.053	-0.19175	239	7.69787	7.74098
P23949	127	P23949	Zinc finger protein 36, C3H1 type-like 2	Zfp36l2	TALVTKESKFRDRSFSENGERSQHLLHLQQQ	UID9755		3.43184	0.37994	2.47208	2.58178	2.55842	2.45549	2.5702	2.12476	2.16237	2.1002	2.12671	2.22424	S	2	___1	14-3-3 domain binding motif;Akt kinase substrate motif;Calmodulin-dependent protein kinase II substrate motif;G protein-coupled receptor kinase 1 substrate motif;MAPKAPK1 kinase substrate motif;PKA kinase substrate motif;PKC kinase substrate motif				+	0.9999	4.11041e-25	160.97	134.18	139.32	-0.070833	127	8.2771	8.45936
Q62318	683	Q62318	Transcription intermediary factor 1-beta	Trim28	LCHVLPDLKEEDGSLSLDGADSTGVVAKLSP	UID13277		3.00097	0.379881	0.0796299	0.109508	0.000320435	0.14842	0.146233	-0.27841	-0.299158	-0.258543	-0.396933	-0.182247	S	2	___1	G protein-coupled receptor kinase 1 substrate motif				+	0.979192	1.33647e-17	103.61	83.77	100.43	0.07729	683	7.26933	NaN
P57784	236	P57784	U2 small nuclear ribonucleoprotein A'	Snrpa1	KGLLQSGQIPGRERRSGPSDEGEEEIEDDTV	UID10397	IPGRERRsGPSDEGE	0.794364	0.379731	-2.35618	-2.78144	-3.13664	-3.01539	-2.5048	-3.79264	-3.01843	-2.93343	-2.995	-2.95361	S	2	___1	Casein kinase I substrate motif;Casein kinase II substrate motif;PKA kinase substrate motif;PKC kinase substrate motif	+	HTP			0.531525	0.000145753	73.881	60.681	51.695	3.483	236	6.59445	6.49776
F7D661;F6Q7M1;Q3U860;F6XTB7;E9QAQ3;Q6ZQ82	22;22;37;207;588;588	F7D661	Rho GTPase-activating protein 26	Arhgap26	DVPLTNAQLHLSRKKSSDSKPPSCSKRPLTL	UID6934	LHLsRKKsSDSKPPS	2.16773	0.379698	-0.510258	-0.430355	-0.368341	-0.389338	-0.326528	-0.634371	-0.938186	-0.879066	-0.858074	-0.613615	S	3	___1	14-3-3 domain binding motif;Calmodulin-dependent protein kinase II substrate motif;Calmodulin-dependent protein kinase IV substrate motif;Casein kinase I substrate motif;Casein kinase II substrate motif;Chk1 kinase substrate motif;MAPKAPK2 kinase substrate motif;PKA kinase substrate motif;PKC epsilon kinase substrate motif;PKC kinase substrate motif	+	CST;HTP		+	0.905287	0.000156251	79.633	61.537	56.648	-0.31281	22	6.6159	6.77198
F6SZ47;P28028	134;135	F6SZ47	Serine/threonine-protein kinase B-raf	Braf	SVFQTPTDASRNNPKSPQKPIVRVFLPNKQR	UID7396	ASRNNPKsPQKPIVR	2.22035	0.379668	0.567957	0.80954	0.669882	0.74814	0.606512	0.281059	0.51857	0.20203	0.250357	0.251673	S	3	___1	Cdc2 kinase substrate motif;CDK kinase substrate motif;CDK1,2,4,6 kinase substrate motif;ERK1,2 kinase substrate motif;G protein-coupled receptor kinase 1 substrate motif;Growth associated histone HI kinase substrate motif;GSK-3, ERK1, ERK2, CDK5 substrate motif;WW domain binding motif	+	CST;HTP		+	1	0.000789186	80.102	11.255	51.436	-0.35922	134	6.99913	7.94582
F7AB38;F7CXD5;F6VTN8;E9PWC8;E9PZR3;E9QAN2;Q61183	57;319;337;648;648;648;648	F7AB38	Poly(A) polymerase alpha	Papola	ATKVPNPIVGVKRTSSPNKEESPKKTKTEED	UID5531	VGVkRTSsPNKEEsP	3.32506	0.379617	2.39214	2.3019	2.44373	2.38849	2.2814	2.00314	1.96856	1.90955	2.01799	2.01033	S	3	___1	14-3-3 domain binding motif;Calmodulin-dependent protein kinase II substrate motif;Calmodulin-dependent protein kinase IV substrate motif;Cdc2 kinase substrate motif;CDK kinase substrate motif;CDK1,2,4,6 kinase substrate motif;Chk1 kinase substrate motif;ERK1,2 kinase substrate motif;Growth associated histone HI kinase substrate motif;GSK-3, ERK1, ERK2, CDK5 substrate motif;MDC1 BRCT domain bindi…	+	CST		+	0.807999	0.00794134	73.196	39.801	73.196	-0.12589	57	7.68094	NaN
A8Y5P4;A2AJI0;A2AJI1	118;118;118	A8Y5P4	MAP7 domain-containing protein 1	Map7d1	TGPREAKPSRRSSQPSPTTVPASDSPPAKQD	UID27630	SRRSsQPsPtTVPAS	2.37082	0.378799	2.71665	2.52859	2.58072	2.56544	2.57637	2.31677	2.08259	2.0735	2.28175	2.31917	S	2	___2	Casein kinase I substrate motif;Casein kinase II substrate motif;DNA dependent Protein kinase substrate motif;ERK1,2 kinase substrate motif;GSK-3, ERK1, ERK2, CDK5 substrate motif;MAPKAPK2 kinase substrate motif;WW domain binding motif	+	HTP		+	0.974713	4.90157e-19	130.39	115.52	130.39	0.13332	118	8.50904	7.56936
Q9JJF9	507	Q9JJF9	Signal peptide peptidase-like 2A	Sppl2a	FWKGSSYQVMDHLDYSTNEENPVTTDEQIVQ	UID18662		0.693477	0.378314	-2.77329	-3.23205	-2.96149	-3.0789	-3.04813	-3.28805	-3.03751	-4.32352	-3.26062	-3.07572	S	3	___1	Casein kinase II substrate motif					0.645174	1.38694e-12	81.487	75.124	81.487	-0.88957	507	6.94725	NaN
F2Z3U3;F2Z4B7;G5E867;F2Z3X7	195;195;195;195	F2Z3U3		Raph1	KPLVTNQHRRTASAGTVSDAEARSISNSSRS	UID21125		3.1329	0.378091	0.488909	0.546982	0.446039	0.543991	0.551865	0.169432	0.220245	0.172651	0.106522	0.0184803	T	2	___1	Casein kinase II substrate motif;G protein-coupled receptor kinase 1 substrate motif				+	0.921955	6.4358e-162	225.63	186.61	225.63	-0.05975	195	8.61011	8.68737
Q08376	131	Q08376	Zinc finger and BTB domain-containing protein 14	Zbtb14	GIRFLDKLCSQKRDVSSPDESNGQSKSKYCL	UID11120		1.21995	0.377349	-1.70901	-1.98538	-2.09545	-2.35485	-2.04881	-2.14416	-2.44825	-2.25048	-2.51126	-2.7261	S	3	___1	14-3-3 domain binding motif;Calmodulin-dependent protein kinase II substrate motif;Casein kinase II substrate motif;PKA kinase substrate motif;PKC kinase substrate motif;Pyruvate dehydrogenase kinase substrate motif					0.49998	0.00238044	51.265	38.688	51.265	-0.27425	131	NaN	NaN
Q08376	132	Q08376	Zinc finger and BTB domain-containing protein 14	Zbtb14	IRFLDKLCSQKRDVSSPDESNGQSKSKYCLK	UID11121		1.21995	0.377349	-1.70901	-1.98538	-2.09545	-2.35485	-2.04881	-2.14416	-2.44825	-2.25048	-2.51126	-2.7261	S	3	___1	Casein kinase I substrate motif;Casein kinase II substrate motif;ERK1,2 kinase substrate motif;G protein-coupled receptor kinase 1 substrate motif;GSK3 kinase substrate motif;GSK-3, ERK1, ERK2, CDK5 substrate motif;MDC1 BRCT domain binding motif;Plk1 PBD domain binding motif;WW domain binding motif					0.49998	0.00238044	51.265	38.688	51.265	-0.27425	132	NaN	NaN
A0A0R4J104;P98078;E9QL31;F6TQN9;E9PX84;Q3TRE6;E0CXT5;Q9DCE6	193;193;193;82;193;193;193;193	A0A0R4J104;Q9DCE6	Disabled homolog 2	Dab2	DKKKVEEANKAEENGSEALMTLDDQANKLKL	UID1172	NKAEENGsEALMTLD	1.04306	0.37712	-2.79913	-3.12325	-2.86624	-2.53812	-2.72856	-3.39179	-3.42926	-2.77685	-3.42209	-2.92091	S	2	___1	Casein kinase I substrate motif;G protein-coupled receptor kinase 1 substrate motif	+	HTP			0.999987	0.00151704	65.716	53.74	65.716	-0.61899	193	6.44242	NaN
Q8R4U7	395	Q8R4U7	Leucine zipper protein 1	Luzp1	HGSEASVSKHTSRELSPQHKRERLRNREFAL	UID16724		3.49811	0.377079	3.58798	3.65712	3.62703	3.61765	3.5801	3.33576	3.18649	3.17832	3.21423	3.26968	S	3	___1	14-3-3 domain binding motif;Calmodulin-dependent protein kinase II substrate motif;ERK1,2 kinase substrate motif;GSK-3, ERK1, ERK2, CDK5 substrate motif;MAPKAPK2 kinase substrate motif;PKA kinase substrate motif;PKC epsilon kinase substrate motif;PKC kinase substrate motif;WW domain binding motif				+	1	0.000944753	82.287	55.587	79.659	0.018262	395	8.27413	8.00552
Q8K019;F8WI22;A0A087WQA0;A0A087WRN1	400;400;400;113	Q8K019	Bcl-2-associated transcription factor 1	Bclaf1	KESAKQKFHDSEGDDTEETEDYRQFRKSVLA	UID23562	HDsEGDDtEEtEDyR	2.19067	0.37678	-0.902393	-0.964966	-0.585451	-0.754732	-0.831261	-1.12636	-1.25514	-1.25546	-1.16576	-1.11999	T	4	___1	b-Adrenergic Receptor kinase substrate motif;Casein kinase I substrate motif;G protein-coupled receptor kinase 1 substrate motif	+	CST;HTP		+	0.999993	1.60642e-252	243.23	222.75	167.24	0.012727	400	8.2072	7.53337
A0A140LJF3;A0A140LI56;A0A140LIM2;Q9DCH6	115;115;115;115	A0A140LJF3	AN1-type zinc finger protein 6	Zfand6	VAPSQVDSTSVDKAVSETEDLQGPRAEGLVP	UID1535	TSVDKAVsETEDLQG	2.10098	0.376636	0.00348091	0.175554	0.11018	0.0801792	0.0243587	-0.233965	-0.212343	-0.127262	-0.514688	-0.401167	S	2	___1	Calmodulin-dependent protein kinase II substrate motif;Casein kinase II substrate motif;Chk1 kinase substrate motif;G protein-coupled receptor kinase 1 substrate motif;PKA kinase substrate motif;PKC kinase substrate motif	+	HTP		+	0.997399	8.95791e-45	168.02	129.23	56.02	0.037628	115	7.06959	6.68142
A0A0R4J196;F8WH31;E9PUD1;F6WNT4;F6SH61;Q58A65	74;74;74;74;53;217	A0A0R4J196;F6SH61;Q58A65	C-Jun-amino-terminal kinase-interacting protein 4	Spag9	ISLGIFPLPAGDGLLTPDTQKGGETPGSEQW	UID19653	PAGDGLLtPDtQKGG	3.14476	0.376593	1.87687	1.85935	1.89788	1.77495	1.87717	1.58212	1.38189	1.4388	1.48628	1.51416	T	3	___1	Casein kinase I substrate motif;GSK-3, ERK1, ERK2, CDK5 substrate motif;RAF1 kinase substrate motif;WW domain binding motif	+	HTP		+	0.99997	7.94262e-81	250.18	218.14	250.18	0.2593	74	8.40932	8.78398
Q6PFC0;A2ABG4	125;125	Q6PFC0		Tbc1d16	PRRRRTTSLGALYQPSPTEPRPPLIPKDEDI	UID2657		2.72881	0.37656	-0.565138	-0.600622	-0.588633	-0.476126	-0.511848	-1.08037	-0.793907	-0.920757	-0.929447	-0.900686	S	3	___1	Casein kinase II substrate motif;DNA dependent Protein kinase substrate motif;ERK1,2 kinase substrate motif;G protein-coupled receptor kinase 1 substrate motif;GSK-3, ERK1, ERK2, CDK5 substrate motif;WW domain binding motif				+	0.678644	3.26306e-06	63.488	48.234	63.488	0.054578	125	6.98839	NaN
Q60520	941	Q60520	Paired amphipathic helix protein Sin3a	Sin3a	EWEREVLGIKRDKSDSPAIQLRLKEPMDVDV	UID12739	IKRDkSDsPAIQLRL	1.52752	0.376442	-1.43013	-1.34953	-1.36917	-1.53951	-1.54948	-2.155	-1.59112	-1.59877	-1.9133	-1.86184	S	2	___1	Akt kinase substrate motif;b-Adrenergic Receptor kinase substrate motif;ERK1,2 kinase substrate motif;GSK-3, ERK1, ERK2, CDK5 substrate motif;PKA kinase substrate motif;PKC kinase substrate motif;WW domain binding motif	+	HTP		+	0.99999	4.16277e-05	133.89	66.559	133.89	-0.25154	941	6.63476	6.16182
Q8K3K8	187	Q8K3K8	Optineurin	Optn	SELQLKLNSGGSSEDSFVEIRMTEGETEGAM	UID16511	SGGSsEDsFVEIRMT	1.37541	0.376403	-1.52265	-1.40267	-1.46526	-1.69857	-1.74452	-2.03192	-1.91433	-1.75636	-1.70103	-2.31205	S	2	___1	b-Adrenergic Receptor kinase substrate motif;Casein kinase II substrate motif;MAPKAPK2 kinase substrate motif	+	HTP;LTP	TBK1	+	0.999995	3.69765e-82	179.14	153.49	155.1	-0.064426	187	6.63624	7.84916
S4R1L5;S4R2P8;O88738	552;580;580	S4R1L5	Baculoviral IAP repeat-containing protein 6	Birc6	IPFPCLLAGGLLTYKSPATSPISSNSHRSLD	UID9290	GGLLTyKsPAtsPIs	2.26499	0.375901	-0.193079	0.022728	-0.104805	-0.297241	-0.0840473	-0.526661	-0.542553	-0.634565	-0.384714	-0.447458	S	3	___1	Casein kinase I substrate motif;Casein kinase II substrate motif;ERK1,2 kinase substrate motif;G protein-coupled receptor kinase 1 substrate motif;Growth associated histone HI kinase substrate motif;GSK3 kinase substrate motif;GSK-3, ERK1, ERK2, CDK5 substrate motif;WW domain binding motif	+	CST;HTP		+	0.960419	0.00133701	73.927	51.695	73.927	-0.1563	552	6.55518	NaN
V9GX23;B1ART1;B1ART2	522;1694;1700	V9GX23		Vps13d	KYKSLMVSRGAPKPSSLAQKEYLSQSCPSVS	UID3688		1.7492	0.375681	-1.47494	-1.71514	-1.57505	-1.50296	-1.59167	-1.78477	-2.17577	-2.14493	-1.82857	-1.80413	S	3	___1	MDC1 BRCT domain binding motif;Phosphorylase kinase substrate motif;PKA kinase substrate motif;PKC kinase substrate motif;Plk1 PBD domain binding motif				+	0.865999	0.00481123	42.789	27.816	42.789	0.27598	522	6.41419	NaN
Q9Z131	421	Q9Z131	SH3 domain-binding protein 5	Sh3bp5	VLGSTNGGSGRSRSQSSTSLESQALETRMKQ	UID19189	SGRSRsQsstsLEsQ	1.61141	0.375546	0.684916	1.09334	1.03547	0.698133	1.00587	0.650452	0.678041	0.388317	0.398249	0.524944	S	2	___1	14-3-3 domain binding motif;Akt kinase substrate motif;Calmodulin-dependent protein kinase II substrate motif;Casein kinase I substrate motif;Casein kinase II substrate motif;MAPKAPK1 kinase substrate motif;MAPKAPK2 kinase substrate motif;PKA kinase substrate motif;PKC kinase substrate motif	+	CST;HTP		+	0.983143	2.40543e-31	181.41	162.68	123.03	0.25669	421	7.50074	7.76687
E9Q2H1;Q80TP3	637;631	E9Q2H1	E3 ubiquitin-protein ligase UBR5	Ubr5	SIASSASMPYKRRRSTPAPREEEKVNEEQWP	UID20820		2.74088	0.375539	-0.256414	-0.218378	-0.0490265	-0.32402	-0.194756	-0.577623	-0.619942	-0.5088	-0.643545	-0.570381	T	3	___1	Calmodulin-dependent protein kinase II substrate motif;GSK-3, ERK1, ERK2, CDK5 substrate motif;MDC1 BRCT domain binding motif;PAK2 kinase substrate motif;Pim1 kinase substrate sequence;PKA kinase substrate motif;PKC kinase substrate motif;Plk1 PBD domain binding motif;WW domain binding motif				+	0.557496	0.000648874	63.091	42.788	63.091	0.29713	637	6.3248	NaN
E9QAT4;A2AIX1	1238;1238	E9QAT4		Sec16a	SAYAENHRYSEPERPSSRASHYSDQLAPRQG	UID2928	YsEPERPssRAsHYs	2.8885	0.375502	1.09834	1.1146	1.21703	1.12085	1.19741	0.823986	0.867821	0.6537	0.70797	0.817245	S	3	___1	Casein kinase I substrate motif;CDKL5 RPpSSA;DNA dependent Protein kinase substrate motif;G protein-coupled receptor kinase 1 substrate motif;GSK3 kinase substrate motif;PKA kinase substrate motif;PKC kinase substrate motif	+	HTP		+	0.756313	3.85518e-05	64.121	52.538	54.343	-0.40792	1238	7.63487	7.5164
A0A140LI84;Q8BVQ5	91;242	A0A140LI84	Protein phosphatase methylesterase 1	Ppme1	ARVSMVGQVKQCEGITSPEGSKSIVEGIIEE	UID19733		1.92191	0.37546	-0.607054	-0.68586	-0.44684	-0.730278	-0.552324	-0.750795	-0.958506	-0.9823	-1.02079	-1.18726	T	2	___1	Casein kinase I substrate motif;Casein kinase II substrate motif				+	0.903202	4.19921e-13	117.93	88.389	107.17	-0.16003	91	6.6163	7.72065
B2RY04	1788	B2RY04	Dedicator of cytokinesis protein 5	Dock5	LTPFHSPSPLQSTALSPPPLTPKATRTLSSP	UID4205	PLQSTALsPPPLtPK	2.51606	0.375446	1.00875	1.17862	1.20854	1.13798	1.12363	0.877939	0.795723	0.799604	0.598839	0.708176	S	3	___1	ERK1,2 kinase substrate motif;GSK-3, ERK1, ERK2, CDK5 substrate motif;MAPKAPK2 kinase substrate motif;WW domain binding motif	+	CST;HTP		+	0.986695	2.6091e-43	143.54	118.76	143.54	0.75722	1788	7.63915	NaN
Q80SY5	321	Q80SY5	Pre-mRNA-splicing factor 38B	Prpf38b	EREAKEREKERRRSRSIDRGLDRRRSRSRER	UID39104	KERRRsRsIDRGLDR	2.14296	0.375359	1.32015	1.17316	1.02396	1.19123	1.1417	0.629919	0.703774	0.912561	0.919476	0.807674	S	3	___2	14-3-3 domain binding motif;Akt kinase substrate motif;Calmodulin-dependent protein kinase II substrate motif;CLK1 kinase substrate motif;MAPKAPK1 kinase substrate motif;p70 Ribosomal S6 kinase substrate motif;Phosphorylase kinase substrate motif;PKA kinase substrate motif;PKC kinase substrate motif;ZIP kinase substrate motif	+	HTP		+	1	0.000165305	124.42	34.875	52.101	-0.25933	321	8.31093	8.12785
Q80SY5	319	Q80SY5	Pre-mRNA-splicing factor 38B	Prpf38b	RLEREAKEREKERRRSRSIDRGLDRRRSRSR	UID39105	REKERRRsRsIDRGL	2.14296	0.375359	1.32015	1.17316	1.02396	1.19123	1.1417	0.629919	0.703774	0.912561	0.919476	0.807674	S	3	___2	14-3-3 domain binding motif;Calmodulin-dependent protein kinase II substrate motif;Casein kinase II substrate motif;MAPKAPK1 kinase substrate motif;PAK2 kinase substrate motif;PKA kinase substrate motif;PKC epsilon kinase substrate motif;PKC kinase substrate motif	+	HTP		+	1	0.00269513	52.101	32.777	52.101	-0.25933	319	8.19223	7.91396
Q924A2;E9QP01	2280;1374	Q924A2	Protein capicua homolog	Cic	PEFRPEEVLPSPTLQSLATSPRAILGSYRKK	UID17362		2.17742	0.375347	-1.21973	-1.49338	-1.3128	-1.21031	-1.42326	-1.58174	-1.86535	-1.73374	-1.68077	-1.67462	S	3	___1	Casein kinase I substrate motif;Casein kinase II substrate motif;G protein-coupled receptor kinase 1 substrate motif;GSK3 kinase substrate motif				+	0.506991	1.41444e-21	96.242	79.71	96.242	0.25411	2280	7.44892	NaN
P70441	264	P70441	Na(+)/H(+) exchange regulatory cofactor NHE-RF1	Slc9a3r1	PLPEPFSNGEIQKESSREALVEPASESPRPA	UID10745		2.01901	0.375318	-0.948483	-1.00309	-1.11369	-0.782991	-1.01979	-1.26918	-1.44622	-1.48904	-1.37525	-1.16493	S	4	___1	Calmodulin-dependent protein kinase II substrate motif;Casein kinase II substrate motif;Chk1 kinase substrate motif;MDC1 BRCT domain binding motif;PKA kinase substrate motif;PKC kinase substrate motif;Plk1 PBD domain binding motif				+	0.962787	1.58069e-186	223.09	197.27	223.09	-0.080091	264	7.34372	7.17621
B7ZWM8;B2RXP1;F6YZL6;E9QAU9;Q8BVU0;F6TPH7	415;415;38;415;415;48	B7ZWM8;E9QAU9	Leucine-rich repeat and calponin homology domain-containing protein 3	Lrch3	SLSSQFMAYIEQRRISHEVSPVKPIAVREFQ	UID4175	YIEQRRIsHEVsPVK	1.0595	0.374689	-1.93769	-1.64137	-1.73141	-2.22053	-2.08484	-2.2005	-1.84351	-2.52617	-2.43639	-2.48272	S	4	___1	14-3-3 domain binding motif;Calmodulin-dependent protein kinase II substrate motif;Casein kinase II substrate motif;G protein-coupled receptor kinase 1 substrate motif;GSK3 kinase substrate motif;PAK2 kinase substrate motif;PKA kinase substrate motif;PKC epsilon kinase substrate motif;PKC kinase substrate motif	+	CST;HTP			0.999935	7.58591e-08	89.049	66.574	89.049	-0.25613	415	6.86655	6.56236
Q8JZQ9	74	Q8JZQ9	Eukaryotic translation initiation factor 3 subunit B	Eif3b	EVRAKPAAQSEEETATSPAASPTPQSAERSP	UID72894	QsEEEtAtsPAAsPt	2.6914	0.374484	-0.612598	-0.461121	-0.50787	-0.632202	-0.561146	-0.915623	-0.837591	-0.8445	-1.00707	-1.04257	T	3	___3	Casein kinase I substrate motif;G protein-coupled receptor kinase 1 substrate motif	+	HTP		+	0.989333	1.19034e-206	198.64	180.81	145.25	-0.10647	74	8.63762	8.43391
B7ZCJ0;A0A0A0MQE8;B7ZCJ1;Q6DFV3;G3UWM5	875;879;885;874;714	B7ZCJ0	Rho GTPase-activating protein 21	Arhgap21	PSLDGQHSSKTERSKSYDEGLDDYREDAKLS	UID372	SKTERsKsYDEGLDD	0.96424	0.374478	-2.42408	-2.88089	-2.78236	-2.72058	-2.8824	-3.30465	-2.75999	-2.6872	-3.4594	-3.35147	S	3	___1	14-3-3 domain binding motif;Calmodulin-dependent protein kinase II substrate motif;Casein kinase II substrate motif;PKA kinase substrate motif;PKC kinase substrate motif	+	CST;HTP			0.999993	1.00508e-17	136.01	113.36	136.01	0.56553	875	6.46231	7.43004
Q3UHJ0;A0A0N4SVA1	21;21	Q3UHJ0	AP2-associated protein kinase 1	Aak1	DSRREQGSSGLGSGSSGGGGSSSGLGSGYIG	UID11706	SGLGSGSsGGGGSSS	1.0482	0.374467	-1.858	-2.00815	-1.82784	-2.02242	-1.94406	-2.67415	-1.92542	-2.50487	-2.52734	-1.90102	S	2	___1	MDC1 BRCT domain binding motif;Plk1 PBD domain binding motif	+	HTP			0.919481	2.57441e-10	83.992	57.846	83.992	-0.20334	21	7.3938	NaN
O88543	423	O88543	COP9 signalosome complex subunit 3	Cops3	MGSQEDDSGNKPSSYS_______________	UID9263	GNkPSSys_______	2.14155	0.374425	-1.13769	-1.39139	-1.04562	-1.2147	-1.18158	-1.68946	-1.67918	-1.48604	-1.48031	-1.50812	S	2	___1		+	HTP		+	0.686667	0.00273619	62.258	17.494	49.559	0.086634	423	6.74407	NaN
Q6A099;Q6DFZ1	1263;1317	Q6A099		Gbf1	LPSYHQNDVSLDRGYTSDSEVYTDHGRPGKI	UID22904	VSLDRGytsDsEVyt	2.04824	0.373983	0.545942	0.536617	0.811211	0.493463	0.771841	0.146009	0.164654	0.347469	0.332233	0.298796	T	3	___1	Calmodulin-dependent protein kinase II substrate motif;Calmodulin-dependent protein kinase IV substrate motif;Casein kinase I substrate motif;Casein kinase II substrate motif;Chk1 kinase substrate motif;PKC kinase substrate motif	+	CST;HTP		+	0.530273	1.34366e-50	150.7	135.2	77.39	0.025092	1263	6.81958	NaN
Q3TZR9;Q3US59;V9GXN6;Q8R0S1;V9GX99	53;53;53;53;53	Q3TZR9	Cyclic AMP-dependent transcription factor ATF-7	Atf7;Gm28047	GPARTDSVIIADQTPTPTRFLKNCEEVGLFN	UID22350	IIADQtPtPTRFLKN	1.14931	0.373928	1.26446	1.96002	1.81551	1.27588	1.68991	1.40938	1.24888	1.06578	1.15217	1.25993	T	2	___1	Cdc2 kinase substrate motif;CDK1,2,4,6 kinase substrate motif;DNA dependent Protein kinase substrate motif;GSK-3, ERK1, ERK2, CDK5 substrate motif;WW domain binding motif	+	HTP			0.999495	1.08686e-66	276.12	243.06	276.12	-0.049761	53	7.75054	7.22209
B1AST8;B1AST7;E9QLW6;E9Q1Q1;Q60592;Q9R1L5	1344;1350;1405;1411;1345;1268	B1AST8	Microtubule-associated serine/threonine-protein kinase 2;Microtubule-associated serine/threonine-protein kinase 1	Mast2;Mast1	KSAEPPRSPLLKRVQSAEKLAAALAAAEKKL	UID3740		2.90872	0.373592	1.39334	1.22845	1.29499	1.36926	1.29835	0.918516	0.871641	1.0581	0.987476	0.88069	S	3	___1	14-3-3 domain binding motif;AMP-activated protein kinase substrate motif;Calmodulin-dependent protein kinase I substrate motif;Calmodulin-dependent protein kinase II substrate motif;Calmodulin-dependent protein kinase IV substrate motif;Casein kinase II substrate motif;Chk1 kinase substrate motif;PKA kinase substrate motif;PKC kinase substrate motif				+	1	0.000391039	118.18	39.843	74.173	0.080023	1344	7.04821	7.48873
Q6A0D4	198	Q6A0D4	Raftlin	Rftn1	SVEDARDVKCTLGDRSSLENDTPKAAETDAA	UID38261		1.95568	0.373574	-0.545113	-0.479416	-0.49655	-0.533812	-0.386389	-0.823381	-0.726687	-1.08231	-1.00331	-0.673454	S	4	___2	Casein kinase II substrate motif				+	0.628792	1.51228e-24	123.41	102.47	60.564	3.1662	198	8.19418	7.79612
Q9EQN3;Q3U1U6	123;123	Q9EQN3	TSC22 domain family protein 4	Tsc22d4	LLEGIRGASGGTGGRSLDSRLELASLGISTP	UID18384		1.78824	0.373227	-1.09876	-1.30137	-1.12024	-1.1349	-0.893713	-1.43579	-1.39624	-1.4399	-1.74986	-1.39333	S	3	___1	Casein kinase I substrate motif;Casein kinase II substrate motif				+	0.98929	4.69439e-05	71.601	40.075	71.601	1.5391	123	7.05038	6.8398
E9QNH7;Q5XG73	419;418	E9QNH7	Acyl-CoA-binding domain-containing protein 5	Acbd5	VGSGGDGERWGSDRGSRGSLNEQIALVLIRL	UID7186	RWGSDRGsRGsLNEQ	1.54359	0.373206	-1.15958	-1.48738	-1.21111	-1.30585	-1.21273	-1.84103	-1.81089	-1.31356	-1.58733	-1.68986	S	3	___1	Casein kinase I substrate motif;Casein kinase II substrate motif;MAPKAPK2 kinase substrate motif;PKA kinase substrate motif;PKC kinase substrate motif	+	HTP		+	0.5	2.313e-28	142.98	89.58	142.98	-0.13439	419	6.87368	NaN
Q8K1I7	340	Q8K1I7	WAS/WASL-interacting protein family member 1	Wipf1	PQRNLSLTSSAPPLPSPGRSGPLPPPPSERP	UID16344	SSAPPLPsPGRSGPL	2.58048	0.373038	-0.186153	-0.174089	0.0453548	-0.173555	0.0160122	-0.456976	-0.44059	-0.42531	-0.462483	-0.552261	S	2	___1	Casein kinase I substrate motif;Cdc2 kinase substrate motif;CDK kinase substrate motif;CDK1,2,4,6 kinase substrate motif;DNA dependent Protein kinase substrate motif;ERK1,2 kinase substrate motif;G protein-coupled receptor kinase 1 substrate motif;GSK3 kinase substrate motif;GSK-3, ERK1, ERK2, CDK5 substrate motif;WW domain binding motif	+	HTP		+	1	5.99317e-92	223.97	199.68	223.97	-0.14386	340	7.16209	7.61137
Q9EP53;F2Z3X2	393;393	Q9EP53	Hamartin	Tsc1	GTTAGGKGTPSGTPATSPPPAPPCPQDDCVH	UID24113		1.04628	0.372739	-2.9587	-3.74349	-3.75129	-3.20137	-3.24212	-3.55773	-3.76326	-3.90342	-3.78329	-3.75298	T	3	___1	G protein-coupled receptor kinase 1 substrate motif					0.51782	5.10407e-163	177.21	166.33	68.304	-0.092323	393	6.85055	7.03878
Q8BTI8	877	Q8BTI8	Serine/arginine repetitive matrix protein 2	Srrm2	SRQSCSGSSPRVKSSTPPRQSPSRSSSPQPK	UID48028	sPRVKsstPPRQsPs	3.89252	0.372431	2.55025	2.59458	2.62634	2.67227	2.56908	2.20776	2.25895	2.22046	2.26509	2.19811	T	2	___2	Cdc2 kinase substrate motif;CDK1,2,4,6 kinase substrate motif;Growth associated histone HI kinase substrate motif;GSK-3, ERK1, ERK2, CDK5 substrate motif;MDC1 BRCT domain binding motif;PKA kinase substrate motif;PKC kinase substrate motif;Plk1 PBD domain binding motif;WW domain binding motif	+	CST;HTP		+	0.997201	1.11105e-33	141.69	96.429	127.02	0.80341	877	8.97109	8.29444
D3Z7B1;Q80U62	351;412	D3Z7B1	Run domain Beclin-1 interacting and cysteine-rich containing protein	1700021K19Rik;Kiaa0226	APVASGTKKSHIRSHSDTNIASRGAAEGGQY	UID5035	KSHIRSHsDTNIASR	1.29148	0.372204	3.03305	3.09957	3.07498	3.05455	3.053	2.16064	2.75726	2.80066	2.9017	2.83386	S	2	___1	14-3-3 domain binding motif;AMP-activated protein kinase substrate motif;Calmodulin-dependent protein kinase II substrate motif;Casein kinase II substrate motif;HMGCoA Reductase kinase substrate motif;NDR1;PKA kinase substrate motif;PKC kinase substrate motif	+	CST;HTP			0.999156	3.29957e-38	193.62	173.96	120.84	0.21425	351	8.47861	8.42225
P28867;Q1MX43;Q1MX42;Q1MX41;Q1MX40	504;389;415;389;415	P28867	Protein kinase C delta type;Protein kinase C delta type regulatory subunit;Protein kinase C delta type catalytic subunit;Protein kinase C	Prkcd	DFGMCKENIFGEGRASTFCGTPDYIAPEILQ	UID9914	IFGEGRAstFCGtPD	3.14211	0.37218	2.31844	2.30286	2.31328	2.25641	2.19231	1.90068	2.01565	1.91204	1.8227	1.87132	S	3	___1	PKA kinase substrate motif;PKC kinase substrate motif	+	CST;HTP		+	0.999972	1.13615e-184	325.61	304.96	190.73	-0.050331	504	8.71457	7.92761
Q9QXS1;E9Q3W4	4393;4088	Q9QXS1	Plectin	Plec	DMLSGNAGGFRSRSSSVGSSSSYPISSAGPR	UID18826	GFRsRsssVGssssy	3.23098	0.371851	6.91857	7.06101	6.91409	7.05558	6.93083	6.64637	6.55582	6.62586	6.61706	6.57572	S	2	___1	14-3-3 domain binding motif;Akt kinase substrate motif;Calmodulin-dependent protein kinase II substrate motif;Casein kinase I substrate motif;Casein kinase II substrate motif;G protein-coupled receptor kinase 1 substrate motif;GSK3 kinase substrate motif;MAPKAPK1 kinase substrate motif;MAPKAPK2 kinase substrate motif;MDC1 BRCT domain binding motif;p70 Ribosomal S6 kinase substrate motif;Phosphory…	+	CST;HTP		+	0.99984	0	475.86	425.07	312.05	-0.19486	4393	9.79677	9.22577
Q62313;Q62314	28;28	Q62313	Trans-Golgi network integral membrane protein 1;Trans-Golgi network integral membrane protein 2	Tgoln1;Tgoln2	AVARALPSVYKRDADSGDSQNPPNQPSKQSS	UID13268	VYKRDADsGDSQNPP	2.00765	0.371824	-0.898363	-1.11765	-0.763094	-1.00462	-0.713232	-1.1644	-1.28446	-1.3284	-1.31825	-1.26056	S	2	___1	b-Adrenergic Receptor kinase substrate motif;Casein kinase I substrate motif;Casein kinase II substrate motif	+	HTP		+	0.999962	3.85206e-120	197.14	156.11	145.55	0.54023	28	7.06239	NaN
Q5SSZ5	779	Q5SSZ5	Tensin-3	Tns3	RLRKLSIGQYDNDAASQVTFSKCGWGKAGVD	UID12554		1.94167	0.371489	-0.434731	-0.35313	-0.412699	-0.561411	-0.107321	-0.806536	-0.787405	-0.656671	-0.825838	-0.650286	S	2	___1	ATM kinase substrate motif;Casein kinase I substrate motif;Casein kinase II substrate motif;DNA dependent Protein kinase substrate motif				+	0.966843	1.65704e-59	147.24	126.01	147.24	-0.13198	779	6.9236	NaN
F6R6F1;E9Q632;O54916	521;534;561	F6R6F1	RalBP1-associated Eps domain-containing protein 1	Reps1	PPPPPRPQPSHSRSSSLDMNRTFAVTTGQQQ	UID6420	PsHsRSSsLDMNRTF	3.02936	0.371319	1.00763	0.991938	0.881803	0.858437	1.03392	0.655102	0.578392	0.611742	0.522013	0.549879	S	2	___1	14-3-3 domain binding motif;Calmodulin-dependent protein kinase II substrate motif;MAPKAPK2 kinase substrate motif;MDC1 BRCT domain binding motif;NDR1;Phosphorylase kinase substrate motif;PKA kinase substrate motif;PKC kinase substrate motif;Plk1 PBD domain binding motif	+	HTP		+	0.999314	5.23239e-44	179.1	121.24	179.1	-0.27885	521	7.53221	7.49676
Q6P9Q6	1017	Q6P9Q6	FK506-binding protein 15	Fkbp15	KGEPAEAEVPSEIKDSSLPPQPAGIPAHRVL	UID13893		1.22416	0.371187	-1.15692	-1.06698	-1.44754	-1.06785	-1.26292	-1.85306	-1.73755	-1.61408	-1.13298	-1.52048	S	4	___1	b-Adrenergic Receptor kinase substrate motif;G protein-coupled receptor kinase 1 substrate motif;PKA kinase substrate motif;PKC kinase substrate motif					0.680469	2.01638e-100	190.97	168	190.97	-0.06003	1017	NaN	6.99339
E9PVG7;A0A0A6YW53;B7ZNR9;A0A0A6YWR8;P97820;F8VPL5;A0A0A6YWJ2;A0A0A6YWM8;B2RUE8	850;850;770;796;795;800;205;770;719	E9PVG7;A0A0A6YWM8	Mitogen-activated protein kinase kinase kinase kinase 4	Map4k4	ADDSTSGPEDTRAASSPNLSNGETESVKTMI	UID418	EDTRAAssPNLsNGE	2.17671	0.370772	0.0919208	0.362434	0.169476	0.0961094	0.35392	-0.201767	-0.0320015	-0.113594	-0.171751	-0.260885	S	2	___1	Casein kinase I substrate motif;ERK1,2 kinase substrate motif;G protein-coupled receptor kinase 1 substrate motif;GSK3 kinase substrate motif;GSK-3, ERK1, ERK2, CDK5 substrate motif;MDC1 BRCT domain binding motif;Plk1 PBD domain binding motif;WW domain binding motif	+	HTP		+	0.982366	7.02059e-80	230.93	179.06	176.4	-0.030764	770	7.29015	NaN
Q3UMB5	493	Q3UMB5	Smith-Magenis syndrome chromosomal region candidate gene 8 protein homolog	Smcr8	KSASVLSKSDSQASLTVPLSPHVVRSKAVSH	UID71804	sDsQAsLtVPLsPHV	0.671804	0.370669	-3.31744	-3.63155	-3.47301	-3.52357	-3.16455	-4.00943	-3.41393	-3.46987	-3.44019	-4.63003	T	3	___3	G protein-coupled receptor kinase 1 substrate motif	+	HTP			0.991919	1.31106e-36	132.14	116.55	111.45	-0.16281	493	7.70121	8.42344
Q6BCL1	368	Q6BCL1	PML-RARA-regulated adapter molecule 1	Pram1	QKPSQPELGHLPRTSSDPEFNSLPRKFLQPQ	UID13607	GHLPRtssDPEFNsL	3.42913	0.370564	2.8636	2.86315	2.86658	2.77057	2.78063	2.52209	2.48353	2.36898	2.45757	2.45955	S	3	___1	14-3-3 domain binding motif;Calmodulin-dependent protein kinase I substrate motif;Calmodulin-dependent protein kinase II substrate motif;Calmodulin-dependent protein kinase IV substrate motif;Casein kinase II substrate motif;Chk1 kinase substrate motif;MDC1 BRCT domain binding motif;PKA kinase substrate motif;PKC kinase substrate motif;Plk1 PBD domain binding motif	+	CST;HTP		+	0.988939	2.51331e-44	163.99	132.15	110.77	0.11359	368	7.89616	7.46133
Q9CZ91	261	Q9CZ91	Serum response factor-binding protein 1	Srfbp1	KTPEDSVCEPANNGVSEEEESEGEKEYFDDS	UID42576		1.50386	0.369961	-0.858036	-0.542231	-0.692814	-0.829893	-0.706648	-1.121	-1.087	-0.852537	-1.44375	-0.97514	S	3	___2	BARD1 BRCT domain binding motif;Casein kinase II substrate motif;G protein-coupled receptor kinase 1 substrate motif				+	1	6.33686e-10	100.64	86.896	99.999	-0.20654	261	7.08106	6.96071
Q9CZ91	266	Q9CZ91	Serum response factor-binding protein 1	Srfbp1	SVCEPANNGVSEEEESEGEKEYFDDSTEERF	UID42577		1.50386	0.369961	-0.858036	-0.542231	-0.692814	-0.829893	-0.706648	-1.121	-1.087	-0.852537	-1.44375	-0.97514	S	3	___2	b-Adrenergic Receptor kinase substrate motif;Casein kinase I substrate motif;Casein kinase II substrate motif;G protein-coupled receptor kinase 1 substrate motif				+	1	6.33686e-10	100.64	86.896	99.999	-0.20654	266	7.08106	6.96071
A0A1D5RM97;E9Q8S5;Q3U214	354;370;370	A0A1D5RM97	Microtubule-associated serine/threonine-protein kinase 3	Mast3	QPLNDLDESQPPAPGSPESRGLGGPSRRKPC	UID1955	SQPPAPGsPESRGLG	1.8297	0.369877	-0.592873	-0.500545	-0.628578	-0.578047	-0.361376	-0.815577	-0.750997	-0.991742	-1.1604	-0.792086	S	3	___1	Casein kinase I substrate motif;Casein kinase II substrate motif;ERK1,2 kinase substrate motif;GSK-3, ERK1, ERK2, CDK5 substrate motif;WW domain binding motif	+	CST;HTP		+	0.874614	2.36553e-24	122.5	107.68	75.654	0.12531	354	7.39352	7.22128
Q3UKU1	315	Q3UKU1	RNA polymerase II elongation factor ELL2	Ell2	SRSESPLCSSKDAASSPQKRPLDSDFIDPLM	UID11811	SSKDAASsPQKRPLD	3.66724	0.369824	3.51155	3.56613	3.54371	3.44054	3.49074	3.18354	3.1112	3.13091	3.09193	3.18597	S	2	___1	Cdc2 kinase substrate motif;CDK kinase substrate motif;CDK1,2,4,6 kinase substrate motif;ERK1,2 kinase substrate motif;Growth associated histone HI kinase substrate motif;GSK-3, ERK1, ERK2, CDK5 substrate motif;MDC1 BRCT domain binding motif;Plk1 PBD domain binding motif;WW domain binding motif	+	HTP		+	0.980983	5.30319e-07	126.07	91.881	119.75	0.36201	315	8.01549	7.78237
B2RY56;S4R2B0	372;372	B2RY56	RNA-binding protein 25	Rbm25	DRDRERDRDRDRERSSDRNKDRSRSREKSRD	UID4217		2.75308	0.36975	2.24881	2.44412	2.27951	2.17191	2.25303	1.9889	1.90698	1.85792	1.90629	1.88855	S	3	___1	Casein kinase I substrate motif;MDC1 BRCT domain binding motif;PKA kinase substrate motif;PKC kinase substrate motif;Plk1 PBD domain binding motif				+	0.993077	0.00231901	77.288	53.033	77.288	0.24617	372	7.66556	7.30841
E9PZM7	704	E9PZM7		Scaf11	VQDCEDNLLKHNLDNSQSDKFLEETTESLVE	UID5809		0.482514	0.369582	0.605101	0.418474	0.430017	0.479942	0.573113	-1.18928	0.46183	0.520203	0.399033	0.46695	S	3	___1	ATM kinase substrate motif;Casein kinase II substrate motif;DNA dependent Protein kinase substrate motif;Pyruvate dehydrogenase kinase substrate motif					0.999986	0.000178166	100.22	75.841	100.22	0.5985	704	7.14183	6.73905
Q80Y98	447	Q80Y98	Phospholipase DDHD2	Ddhd2	GPRKKILNHFSARKNSVSINRPAMSASEVNI	UID14762	HFSARKNsVSINRPA	3.98406	0.36946	1.97224	2.03434	1.97231	1.93295	1.95997	1.63498	1.54867	1.58531	1.61217	1.64337	S	4	___1	14-3-3 domain binding motif;Calmodulin-dependent protein kinase II substrate motif;Casein kinase II substrate motif;Phosphorylase kinase substrate motif;PKA kinase substrate motif;PKC epsilon kinase substrate motif;PKC kinase substrate motif	+	CST;HTP		+	0.97643	2.94619e-14	106.45	71.535	106.45	0.062842	447	7.6249	7.06288
D6RI64;Q9R0P4	15;15	D6RI64	Small acidic protein	1110004F10Rik;Smap	_MSAARESHPHGVKRSASPDDDLGSSNWEAA	UID29788	HPHGVKRsAsPDDDL	0.940646	0.369284	-1.89177	-2.27022	-2.12564	-1.69421	-1.88043	-2.85622	-2.12281	-2.1129	-2.08195	-2.53482	S	3	___2	Casein kinase II substrate motif;PKA kinase substrate motif;PKC kinase substrate motif	+	HTP			0.998168	2.33203e-222	228.46	206.34	44.931	-0.14597	15	7.78883	7.61964
D6RI64;Q9R0P4	17;17	D6RI64	Small acidic protein	1110004F10Rik;Smap	SAARESHPHGVKRSASPDDDLGSSNWEAADL	UID29789	HGVKRsAsPDDDLGs	0.940646	0.369284	-1.89177	-2.27022	-2.12564	-1.69421	-1.88043	-2.85622	-2.12281	-2.1129	-2.08195	-2.53482	S	3	___2	14-3-3 domain binding motif;Calmodulin-dependent protein kinase II substrate motif;Calmodulin-dependent protein kinase IV substrate motif;Casein kinase II substrate motif;Chk1 kinase substrate motif;ERK1,2 kinase substrate motif;GSK-3, ERK1, ERK2, CDK5 substrate motif;PKA kinase substrate motif;PKC kinase substrate motif;Pyruvate dehydrogenase kinase substrate motif;WW domain binding motif	+	HTP			0.999821	0	290.87	270.36	220.96	0.15923	17	9.07192	8.6153
G3UYB5;G3UZP2;A0A0R4J041;Q8C3P7	50;50;50;50	G3UYB5	N6-adenosine-methyltransferase subunit METTL3	Mettl3	LRNPEAALSPTFRSDSPVPTAPTSSGPKPST	UID936	sPTFRsDsPVPtAPT	2.68492	0.368801	1.03697	0.921116	1.04762	1.02554	0.823208	0.630228	0.489693	0.61393	0.644178	0.632427	S	2	___1	14-3-3 domain binding motif;b-Adrenergic Receptor kinase substrate motif;Calmodulin-dependent protein kinase II substrate motif;Casein kinase I substrate motif;ERK1,2 kinase substrate motif;G protein-coupled receptor kinase 1 substrate motif;GSK-3, ERK1, ERK2, CDK5 substrate motif;PKA kinase substrate motif;PKC kinase substrate motif;WW domain binding motif	+	HTP		+	0.999378	1.07374e-23	146.77	125.54	146.77	-0.76724	50	6.86737	7.00817
Q8BTI8	884	Q8BTI8	Serine/arginine repetitive matrix protein 2	Srrm2	SSPRVKSSTPPRQSPSRSSSPQPKVKTVISP	UID40122	tPPRQsPsRsssPQP	2.65822	0.368689	1.42363	1.45838	1.2859	1.40962	1.36894	0.918898	0.910168	1.07786	1.08664	1.10947	S	2	___2	Casein kinase I substrate motif;Casein kinase II substrate motif;DNA dependent Protein kinase substrate motif;G protein-coupled receptor kinase 1 substrate motif;GSK3 kinase substrate motif	+	CST;HTP		+	0.951309	5.43935e-09	133.13	94.33	133.13	0.36731	884	8.32035	7.05545
E9PVA6;Q9JLQ2;F6SLJ2;Q80XR8;J3QK07;D3Z1I2;F6U8T2	514;463;162;464;465;466;96	E9PVA6	ARF GTPase-activating protein GIT2	Git2	SSLKRRPSARGSRPMSMYETGSGQKPYLPMG	UID5458	ARGsRPMsMYETGSG	4.0767	0.368224	3.40835	3.46264	3.46803	3.43105	3.45589	3.09639	3.03914	3.03889	3.06705	3.14336	S	3	___1	14-3-3 domain binding motif;Calmodulin-dependent protein kinase II substrate motif;Casein kinase II substrate motif;CDKL5;G protein-coupled receptor kinase 1 substrate motif;MAPKAPK2 kinase substrate motif;PKA kinase substrate motif;PKC kinase substrate motif	+	HTP		+	0.999991	1.01696e-50	157.22	137.93	157.22	-0.32066	514	7.56418	8.43545
F7CGP0;A0A0A0MQD7;A3KGS3	436;765;765	F7CGP0	Ral GTPase-activating protein subunit alpha-2	Ralgapa2	CDYLVVGQQQVPRSSSTSDITERLYSDSSQG	UID335	QQVPRSSsTSDITER	3.04958	0.368194	4.1284	4.22484	4.2387	4.12642	4.20092	3.85271	3.91651	3.79479	3.7109	3.8034	S	2	___1	14-3-3 domain binding motif;Calmodulin-dependent protein kinase I substrate motif;Calmodulin-dependent protein kinase II substrate motif;Calmodulin-dependent protein kinase IV substrate motif;Casein kinase II substrate motif;Chk1 kinase substrate motif;MDC1 BRCT domain binding motif;PKA kinase substrate motif;PKC kinase substrate motif;Plk1 PBD domain binding motif;Pyruvate dehydrogenase kinase s…	+	HTP		+	0.999539	1.02463e-172	253.88	214	234.9	0.10652	436	8.57128	8.43775
Q05D44	107	Q05D44	Eukaryotic translation initiation factor 5B	Eif5b	ASKQDKKKKGQKGKKTSFDENDSEELEDKDS	UID46937	KGQKGKKtsFDENDs	2.17319	0.367739	1.2512	1.14341	1.29581	1.49819	1.33563	0.866547	0.83617	0.994625	0.925661	1.06255	T	3	___2	Casein kinase II substrate motif;PKA kinase substrate motif;PKC kinase substrate motif	+	HTP		+	0.614461	6.27797e-23	187.62	163.82	115.57	0.24512	107	7.72959	NaN
O55201	785	O55201	Transcription elongation factor SPT5	Supt5h	PMYGSGSRTPMYGSQTPLQDGSRTPHYGSQT	UID21631		1.01975	0.367705	-2.34923	-1.9574	-2.04676	-1.81884	-2.04711	-2.00979	-2.4447	-2.41023	-2.90531	-2.28783	T	2	___1	GSK-3, ERK1, ERK2, CDK5 substrate motif;WW domain binding motif					0.939916	0.00542777	46.408	24.322	46.408	-0.019876	785	6.4955	NaN
Q542V3;Q8VE97	289;289	Q542V3	Serine/arginine-rich splicing factor 4	Srsf4	AEDKLQNNDSAGKAKSHSPSRHDSKSRSRSQ	UID36929	DSAGKAKsHsPSRHD	1.29662	0.367447	0.828169	1.06829	1.04819	0.711317	0.817888	0.11281	0.731298	0.47834	0.710289	0.603886	S	3	___2	Casein kinase II substrate motif;G protein-coupled receptor kinase 1 substrate motif;GSK3 kinase substrate motif;PKA kinase substrate motif;PKC kinase substrate motif	+	HTP			0.911951	0.00120246	66.387	46.647	46.964	-0.63069	289	7.39095	NaN
Q9R1C7;A0A1B0GRU8	881;854	Q9R1C7	Pre-mRNA-processing factor 40 homolog A	Prpf40a	KKHKKKSKKRRHKSDSPESDTEREKDKKEKD	UID43679	KRRHKsDsPEsDtER	1.27338	0.366656	2.09803	2.01144	1.99872	2.05243	1.91091	1.14026	1.72304	1.89886	1.69996	1.77613	S	3	___2	Akt kinase substrate motif;b-Adrenergic Receptor kinase substrate motif;Casein kinase I substrate motif;Casein kinase II substrate motif;ERK1,2 kinase substrate motif;GSK-3, ERK1, ERK2, CDK5 substrate motif;PKA kinase substrate motif;PKC kinase substrate motif;WW domain binding motif	+	CST;HTP			0.999994	2.55221e-54	276.59	252.76	170.49	0.24751	881	8.41101	8.37238
Q9R1C7;A0A1B0GRU8	886;859	Q9R1C7	Pre-mRNA-processing factor 40 homolog A	Prpf40a	KSKKRRHKSDSPESDTEREKDKKEKDRDSEK	UID48968	sDsPEsDtEREKDKK	1.27338	0.366656	2.09803	2.01144	1.99872	2.05243	1.91091	1.14026	1.72304	1.89886	1.69996	1.77613	T	4	___2	b-Adrenergic Receptor kinase substrate motif;Casein kinase I substrate motif;Casein kinase II substrate motif;G protein-coupled receptor kinase 1 substrate motif;PKA kinase substrate motif;PKC kinase substrate motif	+	CST;HTP			0.907618	2.55221e-54	276.59	252.76	40.52	-0.17736	886	8.42498	7.3384
Q61990	184	Q61990	Poly(rC)-binding protein 2	Pcbp2	SPPKGVTIPYRPKPSSSPVIFAGGQDRYSTG	UID13186	PYRPkPsssPVIFAG	1.74412	0.366323	0.666117	0.668791	0.719839	0.275837	0.448628	0.352171	0.150257	0.172447	0.0931168	0.179604	S	2	___1	MDC1 BRCT domain binding motif;PKA kinase substrate motif;PKC kinase substrate motif;Plk1 PBD domain binding motif	+	HTP		+	0.742207	1.8262e-58	162.67	132.86	124.45	-0.037542	184	7.69451	NaN
F7AMS7;Q5SXG1;Q5SXG3;G3X9G2;Q9JM52	859;995;998;1005;969	F7AMS7	Misshapen-like kinase 1	Mink1	EGGRLDQLQFDVRKGSVVNVNPTNTRAHSET	UID7606	QFDVRKGsVVNVNPT	3.02317	0.36624	1.22107	1.12681	1.23978	1.32791	1.1787	0.933781	0.789677	0.809643	0.859114	0.870859	S	3	___1	14-3-3 domain binding motif;AMP-activated protein kinase substrate motif;Calmodulin-dependent protein kinase II substrate motif;HMGCoA Reductase kinase substrate motif;MAPKAPK2 kinase substrate motif;Phosphorylase kinase substrate motif;PKA kinase substrate motif;PKC epsilon kinase substrate motif;PKC kinase substrate motif	+	HTP		+	1	3.67142e-18	121.01	90.576	94.01	-0.22015	859	7.54715	6.61293
A0A0J9YUH4;F8VQ05;A0A0J9YTS1	829;1960;183	A0A0J9YUH4		Fryl	LSLVGDRRGDRRRSNTLDITDGRINHGGSLA	UID19489		3.16132	0.365904	1.25747	1.33126	1.37995	1.41744	1.38973	0.948637	1.07499	0.923063	0.986376	1.01327	T	2	___1	Akt kinase substrate motif;Calmodulin-dependent protein kinase II substrate motif;G protein-coupled receptor kinase 1 substrate motif;p70 Ribosomal S6 kinase substrate motif;PKC kinase substrate motif				+	0.991125	4.87908e-09	120.87	86.151	115.57	-1.5048	829	7.02432	6.69999
Q80VP1	419	Q80VP1	Epsin-1	Epn1	SDFDRLRTALPTSGSSTGELELLAGEVPARS	UID14597	ALPtsGsstGELELL	2.82947	0.365626	-0.276569	-0.0958519	-0.24153	-0.18988	-0.141638	-0.634594	-0.526842	-0.457958	-0.524921	-0.629284	S	2	___1	Casein kinase II substrate motif;MDC1 BRCT domain binding motif;Plk1 PBD domain binding motif	+	HTP		+	0.800573	5.77606e-70	176.1	157.51	176.1	0.29566	419	7.8262	NaN
A2A482;A2A484;Q3UH28;Q3U1M7;A2A483;E9Q8D1;A2A485	465;494;465;485;490;510;485	A2A482		Zmynd8	SPASTKTGQAGSLSGSPKPFSPQAPTPIMTK	UID2381		1.88552	0.365406	-0.503036	-0.779022	-0.571896	-0.389475	-0.615681	-1.13576	-0.907087	-0.88809	-0.793289	-0.96192	S	2	___1	ERK1,2 kinase substrate motif;Growth associated histone HI kinase substrate motif;GSK-3, ERK1, ERK2, CDK5 substrate motif;MAPKAPK2 kinase substrate motif;PKA kinase substrate motif;PKC kinase substrate motif;WW domain binding motif				+	0.998943	7.21013e-10	145.52	101.2	145.52	-0.072084	465	7.3587	7.37112
[truncated: 13,307 more rows]
